# Supplementary material for: The quail genome: insights into social behaviour, seasonal biology and infectious disease response
Source: BMC Biol. 2020 Feb 12;18:14. doi: 10.1186/s12915-020-0743-4 (PMC7017630; doi:10.1186/s12915-020-0743-4)
Supplement: Supplementary file 1 — List of unannotated quail genes and their manual annotation [file 12915_2020_743_MOESM1_ESM.xlsx]

## Sheet: Supp1
LOC107310605	feather keratin 1-like	feather keratin 1-like
LOC107310613	feather keratin 1-like	feather keratin 1-like
LOC107310635	feather keratin 2-like	feather keratin 2-like
LOC107312531	histone H1.11R	histone H1.11R
LOC107314574	protein-methionine sulfoxide oxidase MICAL2-like	MICAL2
LOC107308730	death domain-containing membrane protein NRADD-like	NRADD
LOC107310207	transmembrane protein 68-like	?
LOC107312697	transmembrane 9 superfamily member 2-like	?
LOC107308888	x	AASS
LOC107306265	x	ABCA13
LOC107311763	actin-binding Rho-activating protein-like	ABRA
LOC107323465	actin-85C-like	AC85C
LOC107323479	actin-85C-like	AC85C
LOC107307838	arf-GAP with coiled-coil, ANK repeat and PH domain-containing protein 1-like	ACAP1
LOC107322771	acetyl-CoA carboxylase	ACC1
LOC107322599	acetyl-CoA carboxylase-like	ACC1
LOC107308999	1-aminocyclopropane-1-carboxylate synthase-like protein 1	ACCS
LOC107309081	1-aminocyclopropane-1-carboxylate synthase-like protein 1	ACCS
LOC107309087	probable acyl-CoA dehydrogenase 6	acdh-6
LOC107306985	acetylcholinesterase-like	ACHE
LOC107306992	acetylcholinesterase-like	ACHE
LOC107309359	prostatic acid phosphatase-like	ACPP
LOC107306626	acrosin-like	ACR
LOC107306627	acrosin-like	ACR
LOC107306739	acrosin-like	ACR
LOC107314914	alpha-actinin-1	ACTN1
LOC107314917	alpha-actinin-1-like	ACTN1
LOC107307727	alpha-actinin-4-like	ACTN4
LOC107307392	A disintegrin and metalloproteinase with thrombospondin motifs 4-like	ADAMTS4
LOC107313717	multifunctional protein ADE2	ADE2
LOC107307857	adhesion G protein-coupled receptor L1-like	ADGRL1
LOC107307878	1-acyl-sn-glycerol-3-phosphate acyltransferase alpha-like	AGPAT1
LOC107322623	1-acyl-sn-glycerol-3-phosphate acyltransferase alpha-like	AGPAT1
LOC107325039	1-acyl-sn-glycerol-3-phosphate acyltransferase alpha-like	AGPAT1
LOC107306554	A-kinase anchor protein 2-like	AKAP2
LOC107308983	x	AKR1B1
LOC107309187	x	ANKRD13D
LOC107325633	acidic leucine-rich nuclear phosphoprotein 32 family member B-like	ANP32B
LOC107306618	x	APC2/ZBTB16/APOB
LOC107305821	gamma-secretase subunit Aph-1b-like	APH1B
LOC107305752	aquaporin-3-like	AQP3
LOC107310644	rho GTPase-activating protein 32-like	ARHGAP32
LOC107318831	rho GTPase-activating protein 33-like	ARHGAP33
LOC107306873	actin-related protein 10-like	ARP10
LOC107306874	actin-related protein 10-like	ARP10
LOC107306001	arylsulfatase H-like	ARSH
LOC107307845	NAD(P)(+)--arginine ADP-ribosyltransferase 1-like	Art2a
LOC107325057	acid sensing ion channel 2	ASIC2
LOC107325286	acid-sensing ion channel 2-like	ASIC2
LOC107305798	phospholipid-transporting ATPase FetA-like	Atp8b5
LOC107308181	x	ATRX
LOC107321185	ataxin 7 like 1	ATXN7L1
LOC107309332	x	AUH
LOC107305842	avidin-like	AVD
LOC107312668	BCL3	BCL3
LOC107305933	betaine--homocysteine S-methyltransferase 1	BHMT
LOC107307435	x	BPIFA1
LOC107313856	brain protein I3	BRI3
LOC107307355	complement C3-like	C3
LOC107310337	carbonic anhydrase 3-like	CA3
LOC107307822	voltage-dependent calcium channel gamma-7 subunit-like	CACNG7
LOC107310851	calpain-13-like	CAPN13
LOC107310842	calpain-14-like	CAPN14
LOC107306909	caspase recruitment domain-containing protein 8-like	CARD8
LOC107308224	coiled-coil domain-containing protein 169-like	CCDC169
LOC107306761	transmembrane and coiled-coil domain-containing protein 3-like	CCDC3
LOC107306762	transmembrane and coiled-coil domain-containing protein 3-like	CCDC3
LOC107309330	C-C chemokine receptor type 9-like	CCR9
LOC107321499	OX-2 membrane glycoprotein-like	CD200
LOC107321499	OX-2 membrane glycoprotein-like	CD200
LOC107321508	OX-2 membrane glycoprotein-like	CD200
LOC107305764	B-cell differentiation antigen CD72-like	CD72
LOC107310202	x	CDC42SE1
LOC107309986	cadherin-7	CDH7
LOC107311256	x	CEBPZOS
LOC107314262	centrosomal protein 152	CEP152
LOC107306866	caltractin-like	CETN1
LOC107317519	chondroadherin-like	CHADL
LOC107324931	acidic mammalian chitinase-like	CHIA
LOC107324934	acidic mammalian chitinase-like	CHIA
LOC107311589	x	CHM1
LOC107307209	acetylcholine receptor subunit beta-like	CHRNB1
LOC107310155	chloride transport protein 6-like	CLCN6
LOC107310168	clavesin-1-like	CLVS1
LOC107309544	carboxymethylenebutenolidase homolog	CMBL
LOC107312666	connector enhancer of kinase suppressor of ras 2-like	CNKSR2
LOC107306079	COBW domain-containing protein 1-like	COBW
LOC107306074	putative COBW domain-containing protein 7	COBW
LOC107316276	transcription factor COE3	COE3
LOC107316274	transcription factor COE3-like	COE3
LOC107316275	transcription factor COE3-like	COE3
LOC107307758	collagen alpha-1(I) chain-like	COL1A1
LOC107311283	cytochrome c oxidase protein 20 homolog	COX20
LOC107310992	carboxypeptidase A1-like	CPA1
LOC107306192	granulocyte-macrophage colony-stimulating factor receptor subunit alpha-like	CSF2
LOC107305997	chondroitin sulfate proteoglycan 4-like	CSPG4
LOC107310722	cullin-9-like	CUL9
LOC107305888	peptidyl-prolyl cis-trans isomerase CWC27 homolog	CWC27
LOC107314585	NADH-cytochrome b5 reductase 2	CYB5R3
LOC107309196	cytochrome c	CYCS
LOC107318671	cytochrome P450 1A4	CYP1A1
LOC107318673	cytochrome P450 1A4	CYP1A1
LOC107323245	1,25-dihydroxyvitamin D(3) 24-hydroxylase, mitochondrial	CYP24A1
LOC107312474	24-hydroxycholesterol 7-alpha-hydroxylase	CYP39A1
LOC107313678	cytochrome P450 4V2	CYP4V2
LOC107310250	25-hydroxycholesterol 7-alpha-hydroxylase	CYP7B1
LOC107308837	7-alpha-hydroxycholest-4-en-3-one 12-alpha-hydroxylase	CYP8B1
LOC107321658	cholesterol 7-desaturase-like	DAF 36
LOC107306841	drebrin-like	DBNL
LOC107316488	putative methyltransferase DDB_G0268948	DDB_G0268948
LOC107308341	probable ATP-dependent RNA helicase DDX10	DDX10
LOC107312689	protein DDX26B-like	DDX26B
LOC107312638	diacylglycerol O-acyltransferase 2-like	DGAT2
LOC107306757	probable 2-oxoglutarate dehydrogenase E1 component DHKTD1, mitochondrial	DHTKD1
LOC107306830	dedicator of cytokinesis protein 2-like	DOCK2
LOC107313527	dedicator of cytokinesis 7	DOCK7
LOC107308812	D-threo-3-hydroxyaspartate dehydratase-like	dthadh
LOC107310048	myosin regulatory light chain 2, smooth muscle minor isoform	DTNB
LOC107306776	endonuclease/exonuclease/phosphatase family domain-containing protein 1-like	EEPD1
LOC107312463	bis(5'-adenosyl)-triphosphatase ENPP4-like	ENPP4
LOC107321620	ectonucleoside triphosphate diphosphohydrolase 2-like	ENTPD2
LOC107306871	endoplasmic reticulum oxidoreductase alpha	ERO1A
LOC107310403	endogenous retrovirus group K member 11 Pol protein-like	ERVK-11
LOC107307722	exocyst complex component 3-like protein 2	EXOC3
LOC107313680	coagulation factor XI-like	F11
LOC107317596	fatty-acid amide hydrolase 1-like	FAAH
LOC107314472	fatty acid desaturase 1-like	FADS1
LOC107314438	fatty acid desaturase 1-like	FADS1
LOC107314438	fatty acid desaturase 1-like	FADS1
LOC107321183	filamin-interacting protein	FAM101A-like
LOC107312691	protein FAM122A	FAM122A
LOC107306862	transmembrane protein FAM155B-like	FAM155B
LOC107305709	x	FAM20B
LOC107312844	pre-mRNA 3'-end-processing factor FIP1-like	FIP1L1
LOC107308462	putative N-acetylated-alpha-linked acidic dipeptidase	FOLH1B
LOC107308515	folate receptor alpha-like	FOLR1
LOC107312705	fat mass and obesity associated	FTO
LOC107307508	glucose-6-phosphate 1-dehydrogenase-like	G6PD
LOC107316070	gamma-aminobutyric acid receptor subunit pi-like	GABRP
LOC107312339	gallinacin-11	GAL11
LOC107312428	gallinacin-8-like	GAL8
LOC	Att	Genes
LOC107308694	GTPase IMAP family member 1-like	GIMAP1
LOC107308660	GTPase IMAP family member 7-like	GIMAP7
LOC107308698	GTPase IMAP family member 7-like	GIMAP7
LOC107308654	GTPase IMAP family member 8-like	GIMAP8
LOC107312586	gap junction alpha-3 protein-like	GJA3
LOC107308333	gap junction beta-2 protein-like	GJB2
LOC107312667	GLCE	GLCE
LOC107310800	glioma pathogenesis-related protein 1-like	GLIPR1
LOC107309092	guanine nucleotide-binding protein G(I)/G(S)/G(O) subunit gamma-11	GNG11
LOC107316229	G protein-coupled receptor associated sorting protein 1	GPRASP1
LOC107312133	glutathione S-transferase	GST
LOC107312129	glutathione S-transferase-like	GST
LOC107312420	L-gulonolactone oxidase-like [	GULO
LOC107306002	granzyme A-like	GZMA
LOC107312371	histone H1	H1F0
LOC107312401	histone H2B 7	H2B-VII
LOC107306243	x	HBS1L
LOC107321166	HECT domain E3 ubiquitin protein ligase 4	HECTD4
LOC107307576	E3 ubiquitin-protein ligase HERC2 [ Coturnix japonica	HERC2
LOC107308050	ES1 protein homolog, mitochondrial-like	HES1
LOC107312412	histone H4	HIST1H4
LOC107313875	homeobox protein HMX2-like	HMX2
LOC107310095	histamine H3 receptor-like	HRH3
LOC107322726	3 beta-hydroxysteroid dehydrogenase type 7-like	HSD3B7
LOC107312528	heat shock factor protein 3	HSP3
LOC107313402	heat shock 70 kDa protein 12A-like	HSPA12A
LOC107322334	5-hydroxytryptamine receptor 3A-like	HTR3A
LOC107324141	5-hydroxytryptamine receptor 3A-like	HTR3A
LOC107311947	hormonally up-regulated neu tumor-associated kinase homolog A-like	hunk
LOC107313879	isoamyl acetate-hydrolyzing esterase 1 homolog	IAH1
LOC107312665	ranslation initiation factor IF-2-like	IF2
LOC107305745	interferon type B-like	IFNB1
LOC107312663	x	IGF1
LOC107307734	Ig mu chain C region-like	IGHM
LOC107307799	Ig lambda chain V-V region DEL-like	IGLV3-21
LOC107311644	interleukin-15 receptor subunit alpha-like	IL15RA
LOC107323954	acetolactate synthase-like protein	ILVBL
LOC107325677	inhibitor of growth family member 2	ING2
LOC107310894	inositol-trisphosphate 3-kinase B-like	ITPKB
LOC107306678	inositol 1,4,5-trisphosphate receptor-interacting protein-like 1	ITPR1
LOC107307899	lysine-specific demethylase 2A-like	KDM2A
LOC107307756	lysine-specific demethylase 5C-like	KDM5C
LOC107317006	kinesin heavy chain isoform 5C-like	KIF5C
LOC107324389	scale keratin	KRT
LOC107308713	late histone H2B.L4-like	Late histone H2B.L4
LOC107312843	ligand of Numb protein X 2-like	LNX2
LOC107324372	loricrin-like	LOR
LOC107310602	leucine-rich repeat-containing protein 7-like	LRRC7
LOC107311290	x	LTBP1
LOC107318370	ovocalyxin-32-like/ latexin-like	LXN
LOC107310616	lymphocyte antigen 6E-like	LY6E
LOC107310625	lymphocyte antigen 6E	LY6E
LOC107310815	x	LY6K
LOC107310657	microtubule-actin cross-linking factor 1-like	MACF1
LOC107310649	microtubule-actin cross-linking factor 1-like	MACF1
LOC107310641	microtubule-actin cross-linking factor 1-like	MACF1
LOC107320701	membrane-associated guanylate kinase, WW and PDZ domain-containing protein 2-like	MAGI2
LOC107320703	membrane-associated guanylate kinase, WW and PDZ domain-containing protein 2-like	MAGI2
LOC107316691	MAP3K20 mitogen-activated protein kinase kinase kinase 20	MAP3K20
LOC107316692	MAP3K20 mitogen-activated protein kinase kinase kinase 20	MAP3K20
LOC107308531	mitogen-activated protein kinase 12-like	MAPK12
LOC107308787	mitogen-activated protein kinase kinase kinase 3-like	MAPK3
LOC107309600	MARVEL domain-containing protein 3-like	MARVELD3
LOC107314138	proto-oncogene Mas-like	MAS1
LOC107317794	methylcrotonoyl-CoA carboxylase beta chain, mitochondrial-like	MCCC2
LOC107317796	methylcrotonoyl-CoA carboxylase beta chain, mitochondrial-like	MCCC2
LOC107318995	mesoderm posterior protein 1-like	MESP1
LOC107308858	x	MID2
LOC107312701	microRNA 16-1	MIR16-1
LOC107312057	x	MIR30C2
LOC107308400	stromelysin-1-like	MMP3
LOC107307056	2-acylglycerol O-acyltransferase 2-B-like	mogat2-b
LOC107309032	macrophage mannose receptor 1-like	MRC1
LOC107322046	myosin heavy chain, skeletal muscle, adult-like	MYH1E
LOC107305753	family 31 glucosidase KIAA1161-like	MYORG
LOC107318521	myocardial zonula adherens protein-like	MYZAP
LOC107308460	N-acetylated-alpha-linked acidic dipeptidase 2-like	NAALAD2
LOC107308867	condensin-2 complex subunit G2-like	NCAPG2
LOC107313546	PX domain-containing protein 1 pseudogene	NCF1
LOC107313546	PX domain-containing protein 1 pseudogene	NCF1
LOC107315680	nuclear factor I C	NFIC
LOC107306906	NACHT, LRR and PYD domains-containing protein 1a-like	Nlrp1a
LOC107313631	aminopeptidase puromycin sensitive	NPEPPS
LOC107312670	NR4A3	NR4A3
LOC107308722	x	NRP1
LOC107321238	NUAK family kinase 2	NUAK2
LOC107312404	nuclear GTPase SLIP-GC-like	NUGGC
LOC107312405	nuclear GTPase SLIP-GC-like	NUGGC
LOC107307683	5-oxoprolinase-like	OPLAH
LOC107307706	olfactory receptor 14C36-like	OR14C36
LOC107310803	olfactory receptor 14C36-like	OR14C36
LOC107307042	olfactory receptor 14C36-like	OR14C36
LOC107307708	olfactory receptor 14J1-like	OR14J1
LOC107324551	olfactory receptor 14J1-like	OR14J1
LOC107324557	olfactory receptor 14J1-like	OR14J1
LOC107308608	olfactory receptor 52R1-like	OR52K1
LOC107308607	olfactory receptor 52K2-like	OR52K2
LOC107305866	oncostatin-M-specific receptor subunit beta-like	OSMR
LOC107309563	ovalbumin-related protein X-like	ovalbumin
LOC107308012	2-oxoglutarate receptor 1-like	OXGR1
LOC107312640	putative P2Y purinoceptor 10	P2RY10
LOC107308495	pannexin-2-like	PANX2
LOC107306817	programmed cell death protein 4-like	PDCD4
LOC107317105	myomegalin-like	PDE4DIP
LOC107317106	myomegalin-like	PDE4DIP
LOC107308953	UPF0061 protein PFLU_0444	PFLU_0444
LOC107312702	PHD finger protein 6	PHF6
LOC107322386	PHD finger protein 7-like	PHF7
LOC107307602	putative per-hexamer repeat protein 5	Phxr5
LOC107305731	E3 SUMO-protein ligase PIAS2 pseudogene	PIAS2
LOC107307415	1-phosphatidylinositol 4,5-bisphosphate phosphodiesterase beta-3-like	PLCB3
LOC107307599	1-phosphatidylinositol 4,5-bisphosphate phosphodiesterase beta-3-like	PLCB3
LOC107310620	1-phosphatidylinositol 4,5-bisphosphate phosphodiesterase gamma-1-like	PLCG1
LOC107307292	phospholipase D3-like	PLD3
LOC107307293	x	PLD3
LOC107307760	plectin-like	PLEC
LOC107310650	plectin-like	PLEC
LOC107307801	plectin-like	PLEC
LOC107314709	pleckstrin homology-like domain family A member 2	PLEKHA2
LOC107308740	x	PLEKHH2
LOC107311523	plasminogen-like	PLG
LOC107307775	procollagen-lysine,2-oxoglutarate 5-dioxygenase 2-like	PLOD2
LOC107310913	x	POLR1B
LOC107309112	serum paraoxonase/arylesterase 2	PON1
LOC107317685	POU class 2 homeobox 2	POU2F2
LOC107308945	phthiocerol/phenolphthiocerol synthesis polyketide synthase type I PpsD-like	ppsD
LOC107309721	prolactin-like	PRLR
LOC107310896	presenilin-2	PSEN2
LOC107312672	pregnancy specific beta-1-glycoprotein 9	PSG9
LOC107307299	26S protease regulatory subunit 6B-like	PSMC4
LOC107307294	26S proteasome non-ATPase regulatory subunit 8-like	PSMD8
LOC107318445	26S proteasome non-ATPase regulatory subunit 8-like	PSMD8
LOC107305832	receptor-type tyrosine-protein phosphatase kappa-like	PTPRK
LOC107310736	glycogen phosphorylase, brain form	PYGB
LOC107312616	ras-related protein Rab-9B-like	RAB9B
LOC107317013	rac GTPase-activating protein 1-like	RACGAP1
LOC107310573	x	RAD50
LOC107306461	E3 SUMO-protein ligase RanBP2-like	RANBP2
LOC107313022	rap guanine nucleotide exchange factor 2	RAPGEF2
LOC107313022	rap guanine nucleotide exchange factor 2	RAPGEF2
LOC107322457	ras GTPase-activating protein 4-like	RASA4
LOC107323081	RNA-binding protein 24-B-like	RB24B
LOC107308164	RCC1 and BTB domain-containing protein 1	RCBTB1
LOC107308152	RCC1 and BTB domain-containing protein 2	RCBTB2
LOC107307751	reticulocalbin-3-like	RCN3
LOC107318809	ras-related and estrogen-regulated growth inhibitor-like protein	RERG
LOC107307853	DNA-binding protein RFX2-like	RFX2
LOC107312799	regulator of cell cycle RGCC-like	RGCC
LOC107312799	regulator of cell cycle RGCC-like	RGCC
LOC107312671	RANBP2-like and GRIP domain containing 6	RGPD6
LOC107323038	regulator of G-protein signaling 19-like	RGS19
LOC107306825	rho-related BTB domain-containing protein 2-like	RHOBTB3
LOC107312144	x	RNF5P1
LOC107308919	x	RNFT1
LOC107325929	60S ribosomal protein L17	RPL17
LOC107312565	60S ribosomal protein L36a	RPL36A
LOC107306106	40S ribosomal protein S8 pseudogene	RPS8
LOC107312514	relaxin receptor 1-like	RXFP1
LOC107317332	sphingosine-1-phosphate receptor 1	S1PR1
LOC107321483	somatomedin-B and thrombospondin type-1 domain-containing protein-like	SBSPON
LOC107308859	sodium channel protein type 5 subunit alpha-like	SCN5A
LOC107310166	epidermal retinol dehydrogenase 2-like	SDR16C5
LOC107310176	epidermal retinol dehydrogenase 2-like	SDR16C5
LOC107308568	selenoprotein O	SELENOO
LOC107307335	P-selectin-like	SELP
LOC107309567	leukocyte elastase inhibitor-like	SERPINB1
LOC107312575	sestrin-3-like	SESN3
LOC107307701	SH3KBP1-binding protein 1-like	SH3KBP1
LOC107316486	SH3 domain and tetratricopeptide repeats 2	SH3TC2
LOC107305714	urea transporter 2-like	SLC14A2
LOC107307648	4F2 cell-surface antigen heavy chain-like	SLC3A2
LOC107320462	pancreatic secretory trypsin inhibitor-like	SPINK1
LOC107306800	signal recognition particle 9 kDa protein-like	SRP9
LOC107307951	x	STYX
LOC107311494	sulfotransferase 6B1-like	SULT6B1
LOC107307818	rho GTPase-activating protein SYDE1-like	SYDE1
LOC107307795	ras/Rap GTPase-activating protein SynGAP-like	SYNGAP1
LOC107313342	transcription initiation factor TFIID subunit 4-like	TAF4
LOC107308773	TBC1 domain family member 30-like	TBC1D30
LOC107312120	transcription elongation factor B polypeptide 3-like	TCEB3
LOC107312408	L-threonine 3-dehydrogenase, mitochondrial	TDH
LOC107308498	thyroid hormone-inducible hepatic protein-like	THRSP
LOC107308548	thyroid hormone-inducible hepatic protein-like	THRSP
LOC107309649	transmembrane protein 14C-like	TMEM14C
LOC107309896	x	TNFRSF1A
LOC107309329	DNA topoisomerase 2-beta-like	TOP2B
LOC107309267	DNA topoisomerase 2-beta	TOP2B
LOC107305946	E3 ubiquitin-protein ligase Topors-like	TOPORS
LOC107317216	torsin-1A-interacting protein 2-like	TOR1AIP2
LOC107317217	torsin-1A-interacting protein 2-like	TOR1AIP2
LOC107311500	x	TRIM34
LOC107308677	tripartite motif-containing protein 7-like	TRIM7
LOC107314954	tripartite motif containing 9	TRIM9
LOC107309619	tubulin beta-1 chain	TUBB2
LOC107309618	tubulin beta-2 chain-like	TUBB2
LOC107309305	ubiquitin-conjugating enzyme E2 E2	UBE2E2
LOC107309121	x	UBE2Q2P2
LOC107322477	uroplakin-3b-like protein	UPK3B
LOC107312272	WD repeat and coiled-coil-containing protein C2orf44 homolog	WDCP
LOC107307169	x	WDR83OS
LOC107305849	skin secretory protein xP2-like	x
LOC107305692	x	x
LOC107305889	x	X
LOC107305927	X	x
LOC107309064	x	X
LOC107309555	x	X
LOC107309809	X	X
LOC107309869	x	X
LOC107309932	X	X
LOC107311215	x	X
LOC107311827	x	x
LOC107312433	x	x
LOC107312664	x	x
LOC107312669	X	X
LOC107312673	X	X
LOC107312674	X	X
LOC107312688	X	X
LOC107312693	x	X
LOC107312694	X	X
LOC107312703	X	X
LOC107312725	X	x
LOC107314877	x	x
LOC107315614	x	x
LOC107315823	x	x
LOC107316219	X	x
LOC107319006	x	X
LOC107319009	X	X
LOC107319050	X	x
LOC107320103	X	x
LOC107320404	x	X
LOC107321165	X	X
LOC107322293	X	X
LOC107324203	X	x
LOC107324203	X	x
LOC107312191	zinc finger CCCH domain-containing protein 11A-like	ZC3H11A
LOC107309880	x	ZDHHC2
LOC107314723	zinc finger protein 106-like	ZNF106
LOC107314750	zinc finger protein 106-like	ZNF106
LOC107307710	x	ZNF519
LOC107310100	zinc finger protein 521-like	ZNF521
LOC107308691	zinc finger protein 777-like	ZNF777
LOC107312446	zinc finger protein 845-like	ZNF845
LOC107318636	actin, cytoplasmic type 5
LOC107322795	actin, muscle-like
LOC107325413	activated RNA polymerase II transcriptional coactivator p15-like
LOC107321260	acyl-CoA dehydrogenase family member 11-like
LOC107314827	acyl-coenzyme A thioesterase 1-like
LOC107314868	acyl-coenzyme A thioesterase 1-like
LOC107314870	acyl-coenzyme A thioesterase 5-like
LOC107314870	acyl-coenzyme A thioesterase 5-like
LOC107324588	acyl-coenzyme A thioesterase THEM4-like
LOC107317201	ADAMTS-like protein 2
LOC107322552	adenine phosphoribosyltransferase-like
LOC107324764	adenosine receptor A1
LOC107324842	adenosine receptor A3-like
LOC107306395	adenylate cyclase type 10-like
LOC107306396	adenylate cyclase type 10-like
LOC107307519	adhesive plaque matrix protein-like
LOC107320471	ADP-ribosylation factor-like protein 3
LOC107308931	ADP-ribosylation factor-like protein 8B
LOC107312650	adrenodoxin-like
LOC107325312	alanyl-tRNA editing protein Aarsd1-like
LOC107313657	alcohol dehydrogenase 1
LOC107313656	alcohol dehydrogenase class-3
LOC107314935	aldo-keto reductase family 1 member B10-like
LOC107325647	alpha-(1,3)-fucosyltransferase 6-like
LOC107321788	alpha-1-acid glycoprotein 1-like
LOC107315236	alpha-1-antiproteinase 2-like
LOC107307501	alpha-1,3-mannosyl-glycoprotein 2-beta-N-acetylglucosaminyltransferase-like
LOC107324726	alpha-1,3-mannosyl-glycoprotein 4-beta-N-acetylglucosaminyltransferase C
LOC107325052	alpha-2-macroglobulin-like protein 1
LOC107325059	alpha-2-macroglobulin-like protein 1
LOC107307545	alpha-actinin-4-like
LOC107316598	alpha-aspartyl dipeptidase-like
LOC107322294	alpha-N-acetylgalactosaminide alpha-2,6-sialyltransferase 2-like
LOC107322296	alpha-N-acetylgalactosaminide alpha-2,6-sialyltransferase 2-like
LOC107325315	alpha-N-acetylglucosaminidase-like
LOC107307097	alpha-tectorin-like
LOC107324290	amine oxidase [flavin-containing] A-like
LOC107311777	amine sulfotransferase-like
LOC107311808	amine sulfotransferase-like
LOC107325623	amino-terminal enhancer of split
LOC107323034	ammonium transporter Rh type B-like
LOC107325625	AN1-type zinc finger protein 5-like
LOC107312342	angiopoietin-related protein 7-like
LOC107319266	ANKRD46
LOC107306901	ankyrin repeat and SAM domain-containing protein 4B-like
LOC107307472	ankyrin repeat domain-containing protein 34A-like
LOC107322356	ankyrin repeat domain-containing protein 40-like
LOC107306926	ankyrin repeat domain-containing protein 42-like
LOC107310887	ankyrin repeat domain-containing protein 9-like
LOC107306940	anti-Muellerian hormone type-2 receptor-like
LOC107306941	anti-Muellerian hormone type-2 receptor-like
LOC107314477	antigen WC1.1-lik
LOC107306888	antigen WC1.1-like
LOC107321562	antigen-presenting glycoprotein CD1d-like
LOC107324621	antigen-presenting glycoprotein CD1d-like
LOC107323670	antimicrobial peptide NK-lysin-like
LOC107312329	antimicrobial peptide THP2
LOC107307682	AP-1 complex subunit mu-2-like
LOC107321262	apelin receptor A-like
LOC107314806	API5
LOC107324688	apoptosis facilitator Bcl-2-like protein 14
LOC107322705	apoptosis-inducing factor 3-like
LOC107305742	aquaporin-7-like
LOC107307543	arachidonate 12-lipoxygenase, 12R-type-like
LOC107307542	arachidonate 15-lipoxygenase B-like
LOC107307605	arachidonate 15-lipoxygenase B-like [ Coturnix japonica
LOC107307204	arf-GAP with Rho-GAP domain, ANK repeat and PH domain-containing protein 1-like
LOC107307205	arf-GAP with Rho-GAP domain, ANK repeat and PH domain-containing protein 1-like
LOC107307406	arf-GAP with Rho-GAP domain, ANK repeat and PH domain-containing protein 1-like
LOC107322826	arf-GAP with SH3 domain, ANK repeat and PH domain-containing protein 1-like
LOC107309427	arg8-vasotocin receptor-like
LOC107322503	argininosuccinate lyase-like
LOC107318721	aromatase
LOC107316411	aryl hydrocarbon receptor-like
LOC107312484	aryl-hydrocarbon-interacting protein-like 1
LOC107323362	arylacetamide deacetylase-like 3
LOC107323365	arylacetamide deacetylase-like 3
LOC107323356	arylacetamide deacetylase-like 4
LOC107323358	arylacetamide deacetylase-like 4
LOC107323363	arylacetamide deacetylase-like 4
LOC107323364	arylacetamide deacetylase-like 4
LOC107305989	arylsulfatase D-like
LOC107305966	arylsulfatase H-like
LOC107323044	aspartate and glycine-rich protein-like
LOC107307524	ataxin-2-like protein
LOC107311466	atherin-like
LOC107322189	ATP-binding cassette sub-family A member 10-like
LOC107322189	ATP-binding cassette sub-family A member 9-like
LOC107322190	ATP-binding cassette sub-family A member 9-like
LOC107323342	ATP-dependent RNA helicase DDX19B
LOC107322715	ATP-dependent RNA helicase DDX25-like
LOC107306595	atrial natriuretic peptide receptor 1-like
LOC107307256	aurora kinase B-like
LOC107305801	avidin-like
LOC107305802	avidin-like
LOC107305760	B-cell differentiation antigen CD72-like
LOC107305761	B-cell differentiation antigen CD72-like
LOC107312297	b(0,+)-type amino acid transporter 1-like
LOC107323115	bactericidal permeability-increasing protein-like
LOC107310923	baculoviral IAP repeat-containing protein 5-like
LOC107307331	barrier-to-autointegration factor-like
LOC107323346	basic phospholipase A2 Cdr-13-like
LOC107306814	basic proline-rich protein-like
LOC107307458	basic proline-rich protein-like
LOC107312485	basic proline-rich protein-like
LOC107321108	basic proline-rich protein-like
LOC107325812	basic proline-rich protein-like
LOC107321299	basic salivary proline-rich protein 1-like
LOC107307459	basic salivary proline-rich protein 2-like
LOC107306836	BCL2/adenovirus E1B 19 kDa protein-interacting protein 3-like
LOC107317606	BEN domain-containing protein 5-like
LOC107307393	beta-1,4-galactosyltransferase 3-like
LOC107320437	beta-1,4-galactosyltransferase 3-like
LOC107320443	beta-1,4-galactosyltransferase 3-like
LOC107315914	beta-microseminoprotein-like
LOC107325152	bifunctional coenzyme A synthase-like
LOC107325318	bifunctional coenzyme A synthase-like
LOC107307618	bifunctional endo-1,4-beta-xylanase XylA-like
LOC107313570	bifunctional heparan sulfate N-deacetylase/N-sulfotransferase 3
LOC107307321	blue-sensitive opsin-like
LOC107307311	bolA-like protein 2
LOC107325338	bone morphogenetic protein 2-like
LOC107315785	bone morphogenetic protein 7-like
LOC107315786	bone morphogenetic protein 7-like
LOC107323809	bone morphogenetic protein 8B-like
LOC107323199	BPI fold-containing family B member 3-like
LOC107323035	BPI fold-containing family B member 4-like
LOC107323041	BPI fold-containing family B member 4-like
LOC107323198	BPI fold-containing family B member 4-like
LOC107312758	brain-specific homeobox/POU domain protein 3
LOC107307233	branched-chain-amino-acid aminotransferase, cytosolic-like
LOC107312795	bromodomain and WD repeat-containing protein 3-like
LOC107325885	butyrophilin subfamily 1 member a1 like
LOC107325886	butyrophilin subfamily 1 member a1 like
LOC107325522	butyrophilin subfamily 1 member A1-like
LOC107325875	butyrophilin subfamily 1 member A1-like
LOC107325881	butyrophilin subfamily 3 member "a2 like"
LOC107325879	butyrophilin subfamily 3 member A2-like
LOC107325882	butyrophilin subfamily 3 member a3 like
LOC107306794	C-C chemokine receptor type 5-like
LOC107309327	C-C chemokine receptor type 5-like
LOC107309356	C-C chemokine receptor type 5-like
LOC107309362	C-C chemokine receptor type 8-like
LOC107309395	C-C chemokine receptor type 8-like
LOC107322730	C-C motif chemokine 13-like
LOC107305824	C-C motif chemokine 21-like
LOC107322422	C-C motif chemokine 3-like
LOC107322732	C-C motif chemokine 3-like
LOC107322729	C-C motif chemokine 3-like 1
LOC107322624	C-C motif chemokine 4 homolog
LOC107322698	C-C motif chemokine 4 homolog
LOC107322420	C-C motif chemokine 4-like
LOC107322629	C-C motif chemokine 4-like
LOC107322625	C-C motif chemokine 5-like
LOC107319025	C-factor-like
LOC107319135	C-factor-like
LOC107323279	C-factor-like
LOC107324519	C-reactive protein-like
LOC107320047	C-terminal-binding protein 2
LOC107307528	C-type lectin domain family 17, member A-lik
LOC107312337	C-type lectin domain family 2 member B-like
LOC107321556	C-type lectin domain family 2 member E-like
LOC107307240	C-type lectin domain family 4 member G-like
LOC107316959	C-X-C chemokine receptor type 1-like
LOC107322287	C16orf45 homolog
LOC107308631	C2 domain-containing protein 3-like
LOC107306886	C2orf47 homolog, mitochondrial-like
LOC107317145	C3a anaphylatoxin chemotactic receptor-like
LOC107324789	C4b-binding protein alpha chain-like
LOC107307624	C5a anaphylatoxin chemotactic receptor 1-like
LOC107309558	cadherin-6
LOC107309552	cadherin-9-like
LOC107308704	cadherin-like and PC-esterase domain-containing protein 1
LOC107325462	calcium/calmodulin-dependent protein kinase type IV-like
LOC107312134	calmodulin, striated muscle
LOC107323646	calsenilin-like
LOC107312877	caltractin-like
LOC107307610	calumenin-like
LOC107306597	cAMP-dependent protein kinase catalytic subunit beta-like
LOC107310846	carbohydrate sulfotransferase 9-like
LOC107310307	carbonic anhydrase 13-like
LOC107321527	carbonic anhydrase 15-like
LOC107310310	carbonic anhydrase 2
LOC107310338	carbonic anhydrase 3-like
LOC107323281	carbonyl reductase [NADPH] 1-like
LOC107307188	carboxy-terminal kinesin 2-like
LOC107321906	carboxyl-terminal PDZ ligand of neuronal nitric oxide synthase protein-like
LOC107309513	carboxymethylenebutenolidase homolog
LOC107311154	carboxypeptidase A1-like
LOC107311052	carboxypeptidase A2-like
LOC107307362	carcinoembryonic antigen-related cell adhesion molecule 1-like
LOC107307796	carnitine O-palmitoyltransferase 1, liver isoform-like
LOC107307580	carnitine O-palmitoyltransferase 1, muscle isoform-like
LOC107307661	carnitine O-palmitoyltransferase 1, muscle isoform-like
LOC107317041	carnosine N-methyltransferase 2
LOC107314132	casein kinase I isoform epsilon
LOC107306907	caspase recruitment domain-containing protein 8-like
LOC107321358	caspase recruitment domain-containing protein 8-like
LOC107321359	caspase recruitment domain-containing protein 8-like
LOC107322641	caspase-1-like
LOC107316524	caspase-8-like
LOC107316527	caspase-8-like
LOC107308806	cathelicidin-1
LOC107308805	cathelicidin-2
LOC107308741	cathelicidin-3
LOC107308804	cathelicidin-B1-like
LOC107310248	cathepsin D-like
LOC107325557	cathepsin L1-like
LOC107307536	CD209 antigen-like protein C
LOC107307700	CD97 antigen-like
LOC107306878	CDK2-associated and cullin domain-containing protein 1-like
LOC107318723	cell cycle progression protein 1
LOC107318736	cell cycle progression protein 1
LOC107319976	cell surface glycoprotein CD200 receptor 1-A-like
LOC107320013	cell surface glycoprotein CD200 receptor 1-B-like
LOC107322174	cell surface glycoprotein CD200 receptor 1-B-like
LOC107307828	cell wall adhesin EAP1-like
LOC107325340	cell wall protein DAN4-like
LOC107307183	cell wall protein IFF6-like
LOC107313528	centrin-1-like
LOC107308344	centromere protein J-like
LOC107321702	centrosome-associated protein 350-like
LOC107325377	ceramide synthase 4-like
LOC107325640	ceramide synthase 4-like
LOC107312321	cGMP-dependent protein kinase 1-like
LOC107313922	charged multivesicular body protein 3
LOC107319292	chemokine-like factor
LOC107312614	chloride intracellular channel protein 2-like
LOC107308746	CHM1
LOC107317003	CHM1
LOC107315364	cholesterol 24-hydroxylase
LOC107310210	cholesterol 7-alpha-monooxygenase
LOC107317524	chondroadherin-like
LOC107307445	chromodomain-helicase-DNA-binding protein 3-like
LOC107307823	chromodomain-helicase-DNA-binding protein 3-like
LOC107307825	chromodomain-helicase-DNA-binding protein 4-like
LOC107322806	chromodomain-helicase-DNA-binding protein 6-like
LOC107306994	chromodomain-helicase-DNA-binding protein 8-like
LOC107307343	chromodomain-helicase-DNA-binding protein 8-like
LOC107307344	chromodomain-helicase-DNA-binding protein 8-like
LOC107307620	chromodomain-helicase-DNA-binding protein 8-like
LOC107307882	chromodomain-helicase-DNA-binding protein 8-like
LOC107311832	chromosome 3 C6orf183 homolog
LOC107306956	chromosome unknown open reading frame, human C12orf10
LOC107306986	chromosome unknown open reading frame, human C17orf49
LOC107307302	chromosome unknown open reading frame, human C6orf136
LOC107307053	chromosome unknown open reading frame, human C7orf43
LOC107323378	chymotrypsin-like elastase family member 2A
LOC107309236	circumsporozoite protein-like
LOC107312866	cis-aconitate decarboxylase-like
LOC107321530	class I histocompatibility antigen, F10 alpha chain-like
LOC107321531	class I histocompatibility antigen, F10 alpha chain-like
LOC107321532	class I histocompatibility antigen, F10 alpha chain-like
LOC107321564	class I histocompatibility antigen, F10 alpha chain-like
LOC107321548	class II histocompatibility antigen, B-L beta chain-like
LOC107321555	class II histocompatibility antigen, B-L beta chain-like
LOC107321546	class II histocompatibility antigen, B-L beta chain-like
LOC107321549	class II histocompatibility antigen, M alpha chain
LOC107323395	claudin-16-like
LOC107322710	claudin-4-like
LOC107322711	claudin-4-like
LOC107323972	claudin-8-like
LOC107324054	claudin-8-like
LOC107310214	clavesin-1
LOC107324396	claw keratin-like
LOC107324399	claw keratin-like
LOC107324400	claw keratin-like
LOC107324405	claw keratin-like
LOC107324397	claw keratin-like
LOC107321974	cleavage and polyadenylation specificity factor subunit 4-like
LOC107307638	cleft lip and palate transmembrane protein 1 homolog
LOC107322836	CMP-N-acetylneuraminate-beta-galactosamide-alpha-2,3-sialyltransferase 2-like
LOC107322375	CMRF35-like molecule 3
LOC107322376	CMRF35-like molecule 7
LOC107322102	CMT1A duplicated region transcript 4 protein homolog
LOC107325483	cocaine- and amphetamine-regulated transcript protein-like
LOC107325749	coenzyme Q-binding protein COQ10 homolog A, mitochondrial-like
LOC107325851	coenzyme Q-binding protein COQ10 homolog A, mitochondrial-like
LOC107307728	cohesin subunit SA-2-like
LOC107307050	cohesin subunit SA-3-like
LOC107307051	cohesin subunit SA-3-like
LOC107307390	coiled-coil domain-containing protein 1-like
LOC107309744	coiled-coil domain-containing protein 138-like
LOC107306807	coiled-coil domain-containing protein 28A-like
LOC107305886	coiled-coil domain-containing protein 81-like
LOC107306316	coiled-coil domain-containing protein 81-like
LOC107306546	coiled-coil domain-containing protein 81-like
LOC107306549	coiled-coil domain-containing protein 81-like
LOC107306925	coiled-coil domain-containing protein 81-like
LOC107309763	coiled-coil domain-containing protein 81-like
LOC107312302	coiled-coil domain-containing protein 81-like
LOC107322776	coiled-coil domain-containing protein 92
LOC107306920	collagen alpha-1(I) chain-like
LOC107321684	collagen alpha-1(I) chain-like
LOC107311601	collagen alpha-1(III) chain-like
LOC107325293	collagen alpha-1(III) chain-like
LOC107312542	collagen alpha-1(VII) chain-like
LOC107307318	collagen alpha-1(X) chain-like
LOC107324357	collagen alpha-1(XI) chain-like
LOC107305689	collagen alpha-1(XIV) chain-like
LOC107309772	collagen alpha-1(XV) chain-lik
LOC107321847	collagen alpha-1(XXVII) chain-like
LOC107316736	collagen alpha-1(XXVIII) chain-like
LOC107312304	collagen alpha-2(I) chain-like
LOC107307945	collagen alpha-2(IV) chain
LOC107307892	collagen alpha-2(IV) chain-like
LOC107325297	collagen alpha-3(IX) chain-like
LOC107308401	collagenase 3-like
LOC107306336	colorectal mutant cancer protein
LOC107308299	complement C1q and tumor necrosis factor-related protein 9A-like
LOC107323909	complement C2-like
LOC107307559	complement C3
LOC107307855	complement C3-like
LOC107308202	complement C4-like
LOC107321557	complement C4-like
LOC107321560	complement C4-like
LOC107324786	complement decay-accelerating factor-like
LOC107307138	complement factor B-like
LOC107307148	complement factor B-like
LOC107307149	complement factor B-like
LOC107307140	complement factor B-like protease
LOC107324214	complement receptor type 1-like
LOC107325372	complexin-3-like
LOC107308898	condensin-2 complex subunit G2-like
LOC107323924	connective tissue growth factor-like
LOC107306753	conserved oligomeric Golgi complex subunit 6-like
LOC107324770	copine-5-like
LOC107320186	core histone macro-H2A.1
LOC107315768	core histone macro-H2A.2
LOC107311095	corepressor interacting with RBPJ 1-like
LOC107324391	cornulin-like
LOC107323241	corticoliberin-like
LOC107324849	corticosteroid 11-beta-dehydrogenase isozyme 1-like
LOC107324852	corticosteroid 11-beta-dehydrogenase isozyme 1-like
LOC107325284	corticotropin-releasing factor receptor 1
LOC107307457	creatine kinase M-type
LOC107306284	cryptic protein
LOC107324699	cryptochrome-1-like
LOC107310722	cullin-9-like
LOC107310775	cullin-9-like
LOC107323286	cyclin-dependent kinase 11B
LOC107307894	cyclin-dependent kinase 20-like
LOC107324488	cyclin-dependent kinases regulatory subunit 1
LOC107324480	cyclin-dependent kinases regulatory subunit 1-like
LOC107307319	cyclin-related protein FAM58A-like
LOC107323905	cystathionine beta-synthase-like
LOC107323918	cystathionine beta-synthase-like
LOC107323919	cystathionine beta-synthase-like
LOC107310933	cystatin
LOC107317168	cysteine-rich protein 1
LOC107312442	cysteine-rich venom protein-like
LOC107312227	cystin-1-like
LOC107316024	cystine/glutamate transporter-like
LOC107314200	cytochrome b ascorbate-dependent protein 3
LOC107324447	cytochrome b-245 heavy chain
LOC107325539	cytochrome b-c1 complex subunit 10
LOC107306904	cytochrome b-c1 complex subunit 2, mitochondrial-like
LOC107321031	cytochrome b-c1 complex subunit 2, mitochondrial-like
LOC107310358	cytochrome b-c1 complex subunit 7
LOC107321493	cytochrome b-c1 complex subunit 9
LOC107309963	cytochrome b5
LOC107324334	cytochrome b5 domain-containing protein 1
LOC107311990	cytochrome b5 reductase 4
LOC107325172	cytochrome b561
LOC107319573	cytochrome b561 domain-containing protein 2
LOC107325314	cytochrome c oxidase assembly factor 3 homolog, mitochondrial
LOC107308639	cytochrome c oxidase assembly factor 4 homolog, mitochondrial
LOC107307308	cytochrome c oxidase assembly factor 5
LOC107311386	cytochrome c oxidase assembly factor 6 homolog
LOC107317661	cytochrome c oxidase assembly factor 7
LOC107321972	cytochrome c oxidase assembly protein COX11, mitochondrial
LOC107325707	cytochrome c oxidase assembly protein COX14
LOC107320572	cytochrome c oxidase assembly protein COX19 [
LOC107323647	cytochrome c oxidase subunit 5B, mitochondrial
LOC107321366	cytochrome c oxidase subunit 6A1, mitochondrial
LOC107321031	cytochrome c oxidase subunit 6A2, mitochondrial-like
LOC107321032	cytochrome c oxidase subunit 6A2, mitochondrial-like
LOC107310447	cytochrome c oxidase subunit 6C
LOC107311190	cytochrome c oxidase subunit 7A-related protein, mitochondrial
LOC107312032	cytochrome c oxidase subunit 7A2, mitochondrial
LOC107312769	cytochrome c oxidase subunit 7B, mitochondrial
LOC107306510	cytochrome c oxidase subunit 7C, mitochondrial
LOC107317476	cytochrome c-type heme lyase
LOC107307873	cytochrome c1, heme protein, mitochondrial
LOC107311343	cytochrome P450 1B1
LOC107316593	cytochrome P450 20A1
LOC107316595	cytochrome P450 20A1
LOC107316861	cytochrome P450 27C1
LOC107306889	cytochrome P450 2J2-like
LOC107306891	cytochrome P450 2J2-like
LOC107317675	cytochrome P450 2J2-like
LOC107317677	cytochrome P450 2J2-like
LOC107317680	cytochrome P450 2J2-like
LOC107317694	cytochrome P450 2J2-like
LOC107307906	cytochrome P450 2J3-like
LOC107307907	cytochrome P450 2J3-like
LOC107312449	cytochrome P450 2K1-like
LOC107312450	cytochrome P450 2K1-like
LOC107313257	cytochrome P450 2U1
LOC107320764	cytochrome P450 3A12-like
LOC107307280	cytochrome P450 4F22-like
LOC107313678	cytochrome P450 4V2
LOC107313755	cytokine receptor common subunit beta-like
LOC107314558	cytosolic 5'-nucleotidase 1A-like
LOC107312292	cytosolic 5'-nucleotidase 1B-like
LOC107314717	cytosolic phospholipase A2 epsilon-like
LOC107314845	cytosolic phospholipase A2 epsilon-like
LOC107314846	cytosolic phospholipase A2 epsilon-like
LOC107314852	cytosolic phospholipase A2 epsilon-like
LOC107310937	D-beta-hydroxybutyrate dehydrogenase, mitochondrial-like
LOC107318195	D-beta-hydroxybutyrate dehydrogenase, mitochondrial-like
LOC107324373	DBF4-type zinc finger-containing protein 2 homolog
LOC107307219	DDB_G0271670-like
LOC107324547	DDB_G0286299-like
LOC107307187	death domain-associated protein 6-like
LOC107306971	death domain-containing protein CRADD-like
LOC107324433	death-associated protein kinase 2-like
LOC107320099	dedicator of cytokinesis protein 2-like
LOC107305688	dehydrogenase/reductase SDR family member 4-like
LOC107325872	deleted in malignant brain tumors 1 protein-like
LOC107325874	deleted in malignant brain tumors 1 protein-like
LOC107323235	delphilin-like
LOC107322502	delta-1 crystallin
LOC107325888	DELTA-sagatoxin-Srs1a-like
LOC107325890	DELTA-sagatoxin-Srs1a-like
LOC107325891	DELTA-sagatoxin-Srs1a-like
LOC107307742	DENN domain-containing protein 4B-like
LOC107312753	DENND1A
LOC107322983	DEP domain-containing mTOR-interacting protein-like
LOC107310130	desmocollin-2-like
LOC107310132	desmoglein-1-like
LOC107325257	dickkopf-related protein 3-like
LOC107324073	Digestive cysteine proteinase
LOC107323804	digestive cysteine proteinase 1-like
LOC107319155	dipeptidase 2-like
LOC107321607	discoidin domain-containing receptor 2-like
LOC107321618	discoidin domain-containing receptor 2-like
LOC107323812	discoidin, CUB and LCCL domain-containing protein 1-like
LOC107323763	disintegrin and metalloproteinase domain-containing protein 32-like
LOC107323765	disintegrin and metalloproteinase domain-containing protein 32-like
LOC107323764	disintegrin and metalloproteinase domain-containing protein 32-like
LOC107308617	disintegrin and metalloproteinase domain-containing protein 9-like
LOC107308492	disks large homolog 1-like
LOC107308468	disks large homolog 2
LOC107314285	dispanin subfamily A member 2b-like
LOC107307246	DNA (cytosine-5)-methyltransferase 1-like
LOC107307247	DNA (cytosine-5)-methyltransferase 1-like
LOC107307248	DNA (cytosine-5)-methyltransferase 1-like
LOC107307249	DNA (cytosine-5)-methyltransferase 1-like
LOC107307920	DNA ligase 1-like
LOC107306768	DNA polymerase alpha catalytic subunit-like
LOC107307767	DNA polymerase delta catalytic subunit-like
LOC107315722	DNA replication ATP-dependent helicase/nuclease DNA2
LOC107315726	DNA replication ATP-dependent helicase/nuclease DNA2
LOC107309268	DNA topoisomerase 2-beta-like
LOC107306755	DNA-binding protein RFX8-like
LOC107307460	DNA-directed RNA polymerase II subunit RPB1-like
LOC107307487	DNA-directed RNA polymerase II subunit RPB1-like
LOC107307488	DNA-directed RNA polymerase II subunit RPB1-like
LOC107307810	DNA-directed RNA polymerase II subunit RPB1-like
LOC107324550	DNA-directed RNA polymerase II subunit RPB1-like
LOC107307871	DNA-directed RNA polymerase II subunit RPB1-like
LOC107312833	DNA-directed RNA polymerases I and III subunit RPAC2-like
LOC107312833	DNA-directed RNA polymerases I and III subunit RPAC2-like
LOC107324444	dnaJ homolog subfamily A member 1-like
LOC107317649	doublesex- and mab-3-related transcription factor B1-like
LOC107307656	dual specificity mitogen-activated protein kinase kinase 7-like
LOC107307804	dual specificity mitogen-activated protein kinase kinase 7-like
LOC107321631	dual specificity testis-specific protein kinase 1-like
LOC107321633	dual specificity testis-specific protein kinase 1-like
LOC107307829	dual specificity tyrosine-phosphorylation-regulated kinase 1B-like
LOC107307556	dynamin-2-like
LOC107306899	dynein heavy chain 1, axonemal-like
LOC107309909	dynein heavy chain 5, axonemal-like
LOC107321370	dynein light chain 1, cytoplasmic
LOC107321366	dynein light chain 1, cytoplasmic-like
LOC107321367	dynein light chain 1, cytoplasmic-like
LOC107321368	dynein light chain 1, cytoplasmic-like
LOC107321382	dynein light chain 2, cytoplasmic-like
LOC107321966	dynein light chain roadblock-type 1-like
LOC107316775	dystroglycan-like
LOC107307273	E3 ubiquitin-protein ligase BRE1B-like
LOC107307275	E3 ubiquitin-protein ligase BRE1B-like
LOC107317451	E3 ubiquitin-protein ligase HECTD3-like
LOC107309820	E3 ubiquitin-protein ligase HECW1-like
LOC107307736	E3 ubiquitin-protein ligase HUWE1-like
LOC107324590	E3 ubiquitin-protein ligase Itchy-like
LOC107307651	E3 ubiquitin-protein ligase RING2-A-like
LOC107325334	E3 ubiquitin-protein ligase RNF167-like
LOC107306407	E3 ubiquitin-protein ligase RNF170-like
LOC107323167	E3 ubiquitin-protein ligase RNF182-like
LOC107312278	E3 ubiquitin-protein ligase RNF19B-like
LOC107306398	E3 ubiquitin-protein ligase Topors-like
LOC107306525	E3 ubiquitin-protein ligase Topors-like
LOC107307995	E3 ubiquitin-protein ligase Topors-like
LOC107319603	E3 ubiquitin-protein ligase TRAIP-like
LOC107321537	E3 ubiquitin-protein ligase TRIM39-like
LOC107321540	E3 ubiquitin-protein ligase TRIM39-like
LOC107325870	E3 ubiquitin-protein ligase TRIM39-like
LOC107325876	E3 ubiquitin-protein ligase TRIM39-like
LOC107322695	E3 ubiquitin-protein ligase TRIM58-like
LOC107306872	E3 ubiquitin-protein ligase TRIM9-like
LOC107307886	E3 ubiquitin-protein ligase TRIM9-like
LOC107311877	E3 ubiquitin-protein ligase TRIP12 pseudogene
LOC107306813	early nodulin-75-like
LOC107325036	eather keratin Cos1-1/Cos1-3/Cos2-1-like
LOC107325517	ectoderm-neural cortex protein 1-like
LOC107321618	ectonucleoside triphosphate diphosphohydrolase 2-like
LOC107309321	ectonucleoside triphosphate diphosphohydrolase 3-like
LOC107321673	ectonucleoside triphosphate diphosphohydrolase 8
LOC107321669	ectonucleoside triphosphate diphosphohydrolase 8-like
LOC107321670	ectonucleoside triphosphate diphosphohydrolase 8-like
LOC107306141	EF-hand calcium-binding domain-containing protein 10-like
LOC107306518	EGF-like repeat and discoidin I-like domain-containing protein 3
LOC107324768	embryonic pepsinogen
LOC107309281	endogenous retrovirus group K member 113 Gag polyprotein-like
LOC107309737	endogenous retrovirus group K member 113 Gag polyprotein-like
LOC107306222	endogenous retrovirus group K member 18 Pol protein-like
LOC107308081	endogenous retrovirus group K member 18 Pol protein-like
LOC107309042	endogenous retrovirus group K member 18 Pol protein-like
LOC107306240	endogenous retrovirus group K member 24 Gag polyprotein-like
LOC107320529	endogenous retrovirus group K member 24 Gag polyprotein-like
LOC107306223	endogenous retrovirus group K member 25 Pol protein-like
LOC107306224	endogenous retrovirus group K member 25 Pol protein-like
LOC107306228	endogenous retrovirus group K member 25 Pol protein-like
LOC107306390	endogenous retrovirus group K member 25 Pol protein-like
LOC107308393	endogenous retrovirus group K member 25 Pol protein-like
LOC107309810	endogenous retrovirus group K member 25 Pol protein-like
LOC107309798	endogenous retrovirus group K member 8 Gag polyprotein-like
LOC107320525	endogenous retrovirus group K member 8 Pol protein-like
LOC107307141	epithelial discoidin domain-containing receptor 1-like
LOC107311272	epoxide hydrolase 1-like
LOC107308521	erythroblast NAD(P)(+)--arginine ADP-ribosyltransferase-like
LOC107308551	erythroblast NAD(P)(+)--arginine ADP-ribosyltransferase-like
LOC107322931	erythrocyte membrane protein band 4.2-like
LOC107312945	estis-specific serine/threonine-protein kinase 6-like
LOC107325161	estradiol 17-beta-dehydrogenase 1-like
LOC107325330	estradiol 17-beta-dehydrogenase 1-like
LOC107313393	estradiol 17-beta-dehydrogenase 11-like
LOC107313394	estradiol 17-beta-dehydrogenase 11-like
LOC107310939	estradiol 17-beta-dehydrogenase 2-like
LOC107319148	estradiol 17-beta-dehydrogenase 2-like
LOC107310144	ethanolaminephosphotransferase 1-like
LOC107307490	eukaryotic translation initiation factor 3 subunit C-like
LOC107307629	eukaryotic translation initiation factor 3 subunit C-like
LOC107307669	eukaryotic translation initiation factor 3 subunit C-like
LOC107307861	eukaryotic translation initiation factor 3 subunit C-like
LOC107307879	EVI5-like protein
LOC107325534	excitatory amino acid transporter 5-like
LOC107315372	exocyst complex component 3-like
LOC107307577	extensin-like
LOC107321683	extracellular fatty acid-binding protein
LOC107323530	F-box only protein 6-like
LOC107306760	F-box-like/WD repeat-containing protein TBL1X
LOC107308572	F-box/WD repeat-containing protein 7-like
LOC107312553	factor VIII intron 22 protein-like
LOC107313228	FAM160A1-like
LOC107312798	FAM46C-like
LOC107305817	family 31 glucosidase KIAA1161-like
LOC107314472	fatty acid desaturase 1-like
LOC107310340	fatty acid-binding protein, adipocyte-like
LOC107310329	fatty acid-binding protein, epidermal-like
LOC107323903	fatty acid-binding protein, liver
LOC107307680	fatty acyl-CoA hydrolase precursor, medium chain-like
LOC107317598	fatty-acid amide hydrolase 1-like
LOC107324544	Fc receptor-like A
LOC107324539	Fc receptor-like protein 4
LOC107324387	feather beta keratin-like
LOC107324960	feather beta keratin-like
LOC107324978	feather beta keratin-like
LOC107324988	feather beta keratin-like
LOC107308051	feather keratin 1-like
LOC107310614	feather keratin 1-like
LOC107310615	feather keratin 1-like
LOC107310632	feather keratin 1-like
LOC107310634	feather keratin 1-like
LOC107324370	feather keratin 1-like
LOC107324371	feather keratin 1-like
LOC107324450	feather keratin 1-like
LOC107324995	feather keratin 1-like
LOC107324997	feather keratin 1-like
LOC107324998	feather keratin 1-like
LOC107324999	feather keratin 1-like
LOC107325001	feather keratin 1-like
LOC107325003	feather keratin 1-like
LOC107325033	feather keratin 1-like
LOC107310607	feather keratin 1-like
LOC107310633	feather keratin 1-like
LOC107324452	feather keratin 2
LOC107324448	feather keratin 2-like
LOC107324453	feather keratin 2-like
LOC107324454	feather keratin 2-like
LOC107324987	feather keratin 3-like
LOC107324449	feather keratin 4
LOC107324451	feather keratin 4-like
LOC107324364	feather keratin B-4-like
LOC107324402	feather keratin Cos1-1/Cos1-3/Cos2-1-like
LOC107324961	feather keratin Cos1-1/Cos1-3/Cos2-1-like
LOC107324962	feather keratin Cos1-1/Cos1-3/Cos2-1-like
LOC107324969	feather keratin Cos1-1/Cos1-3/Cos2-1-like
LOC107324971	feather keratin Cos1-1/Cos1-3/Cos2-1-like
LOC107324975	feather keratin Cos1-1/Cos1-3/Cos2-1-like
LOC107324976	feather keratin Cos1-1/Cos1-3/Cos2-1-like
LOC107324980	feather keratin Cos1-1/Cos1-3/Cos2-1-like
LOC107324986	feather keratin Cos1-1/Cos1-3/Cos2-1-like
LOC107324981	feather keratin Cos1-2
LOC107324972	feather keratin Cos1-2-like
LOC107324973	feather keratin Cos1-2-like
LOC107324974	feather keratin Cos1-2-like
LOC107324979	feather keratin Cos1-2-like
LOC107324982	feather keratin Cos1-2-like
LOC107324984	feather keratin Cos1-2-like
LOC107324985	feather keratin Cos1-2-like
LOC107325011	feather keratin Cos1-2-like
LOC107322800	fer-1-like protein 4
LOC107306867	FERM domain-containing protein 6-like
LOC107314670	ferritin light chain-like
LOC107308577	FH2 domain-containing protein 1-like
LOC107308192	fibrinogen-like protein 1
LOC107322600	fibrinogen-like protein 1-like protein
LOC107322601	fibrinogen-like protein 1-like protein
LOC107322608	fibrinogen-like protein 1-like protein
LOC107307622	fibronectin type III domain-containing protein 9-like
LOC107312573	fibronectin type-III domain-containing protein 3a-like
LOC107321074	fibrosin like 1
LOC107323918	fibulin-2-like
LOC107307409	filamin-B-like
LOC107307133	filamin-C-like
LOC107307134	filamin-C-like
LOC107307289	flagellar attachment zone protein 1-like
LOC107308616	folate receptor gamma-like
LOC107309214	fork head domain-containing protein FD5-like
LOC107320813	forkhead box protein L1
LOC107320814	forkhead box protein L1
LOC107323261	forkhead box protein L1-like
LOC107307658	formin-like protein 3
LOC107325698	formin-like protein 3
LOC107306278	fructose-1,6-bisphosphatase 1
LOC107306279	fructose-1,6-bisphosphatase isozyme 2
LOC107307251	fructose-bisphosphate aldolase C-like
LOC107323706	Fumarylacetoacetate hydrolase domain-containing protein 2-like
LOC107324353	G patch domain-containing protein 4-like
LOC107325173	G protein-activated inward rectifier potassium channel 1-like
LOC107324138	G protein-activated inward rectifier potassium channel 4-like
LOC107307985	G-protein coupled receptor 183-like
LOC107307988	G-protein coupled receptor 183-like
LOC107317949	G-protein coupled receptor 35-like
LOC107306489	G-protein coupled receptor 98-like
LOC107306502	G-protein coupled receptor 98-like
LOC107309592	G2/M phase-specific E3 ubiquitin-protein ligase-like
LOC107309800	G2/M phase-specific E3 ubiquitin-protein ligase-like
LOC107320418	galactosylgalactosylxylosylprotein 3-beta-glucuronosyltransferase 1-like
LOC107321028	galanin receptor type 2-like
LOC107310673	galectin-related protein
LOC107312335	gallinacin-13
LOC107325032	gametocyte-specific factor 1-like
LOC107312871	gamma-aminobutyric acid receptor subunit alpha-3-like
LOC107307549	gamma-aminobutyric acid receptor subunit gamma-3-like
LOC107311976	gamma-aminobutyric acid receptor subunit rho-1
LOC107307649	gamma-aminobutyric acid type B receptor subunit 1-like
LOC107323845	gap junction beta-3 protein-like
LOC107323841	gap junction beta-5 protein-like
LOC107308330	gap junction beta-6 protein
LOC107307109	gap junction delta-2 protein pseudogene
LOC107307594	gastric inhibitory polypeptide receptor-like
LOC107324901	gastricsin-like
LOC107324902	gastricsin-like
LOC107325202	gastrin/cholecystokinin-like peptide
LOC107306795	geminin-like
LOC107313709	general transcription factor IIE subunit 1-like
LOC107306658	general transcription factor IIH subunit 2
LOC107307039	girdin-like
LOC107310823	glioma pathogenesis-related protein 1-like
LOC107310827	glioma pathogenesis-related protein 1-like
LOC107325831	glucagon-like
LOC107306887	glutamate decarboxylase 1-like
LOC107307479	glutamate receptor ionotropic, NMDA 2D-like
LOC107321620	glutamine synthetase
LOC107321621	glutamine synthetase
LOC107307590	glutamine-rich protein 2-like
LOC107307422	glutaminyl-peptide cyclotransferase-like protein
LOC107312131	glutathione S-transferase
LOC107308355	glutathione S-transferase 2-like
LOC107324760	glutathione S-transferase 2-like
LOC107321321	glutathione S-transferase theta-1
LOC107312111	glutathione S-transferase-like
LOC107312125	glutathione S-transferase-like
LOC107312130	glutathione S-transferase-like
LOC107312132	glutathione S-transferase-like
LOC107312110	glutathione S-transferase-like
LOC107324315	glutenin, low molecular weight subunit-like
LOC107313427	glycerol-3-phosphate acyltransferase 3-like
LOC107316808	glycerol-3-phosphate dehydrogenase 1-like protein
LOC107316809	glycerol-3-phosphate dehydrogenase 1-like protein
LOC107308597	glycerophosphodiester phosphodiesterase domain-containing protein 5
LOC107307350	glycine-rich cell wall structural protein 1.8-like
LOC107324393	glycine-rich protein 3-like
LOC107307128	glycogen phosphorylase, muscle form-like
LOC107307130	glycogen phosphorylase, muscle form-like
LOC107309756	glyoxylate/hydroxypyruvate reductase B-like
LOC107306792	GMP reductase 1-like
LOC107322103	Golgi apparatus membrane protein TVP23 homolog B-like
LOC107323290	Golgi integral membrane protein 4-like
LOC107306710	golgin subfamily A member 6-like protein 22
LOC107314382	golgin subfamily B member 1-like
LOC107325560	GRAM domain-containing protein 3-like
LOC107306196	granulocyte-macrophage colony-stimulating factor receptor subunit alpha-like
LOC107306208	granulocyte-macrophage colony-stimulating factor receptor subunit alpha-like
LOC107325411	granzyme E-like
LOC107306000	granzyme K-like
LOC107325487	granzyme M-like
LOC107324938	green-sensitive opsin
LOC107307195	GRIP1-associated protein 1-like
LOC107320190	group 10 secretory phospholipase A2-like
LOC107323345	group IIE secretory phospholipase A2-like
LOC107308693	GTPase IMAP family member 2-like
LOC107308700	GTPase IMAP family member 3-like
LOC107308658	GTPase IMAP family member 5-like
LOC107308803	GTPase IMAP family member 5-like
LOC107325485	guanine nucleotide-binding protein G(I)/G(S)/G(O) subunit gamma-7
LOC107307089	guanine nucleotide-binding protein-like 1
LOC107307612	guanine nucleotide-binding protein-like 1
LOC107318031	guanylate cyclase soluble subunit beta-2-like
LOC107323934	guanylate-binding protein 1-like
LOC107306942	guanylate-binding protein 6-like
LOC107323574	guanylin-like
LOC107312840	H(+)/Cl(-) exchange transporter 5
LOC107325543	HDGF like 2
LOC107313402	heat shock 70 kDa protein 12A-like
LOC107307888	heat shock 70 kDa protein 12B-like
LOC107306980	heat shock factor protein 1
LOC107325132	heat shock protein 30C-like
LOC107307272	helicase SRCAP-like
LOC107307276	helicase SRCAP-like
LOC107307746	helicase SRCAP-like
LOC107317284	heme-binding protein 2-like
LOC107317285	heme-binding protein 2-like
LOC107320984	hemoglobin subunit alpha-A
LOC107320994	hemoglobin subunit alpha-D
LOC107308585	hemoglobin subunit beta
LOC107308586	hemoglobin subunit beta-like
LOC107306765	hemoglobin subunit epsilon
LOC107308560	hemoglobin subunit epsilon-like
LOC107306759	hemoglobin subunit rho
LOC107322100	heparan sulfate glucosamine 3-O-sulfotransferase 3B1-like
LOC107307704	hepatic lectin
LOC107320218	hepatitis A virus cellular receptor 1 homolog
LOC107309562	heterochromatin-associated protein MENT
LOC107307582	heterogeneous nuclear ribonucleoprotein A1-like
LOC107315741	hexokinase-1
LOC107323662	hexokinase-2
LOC107308443	high affinity choline transporter 1-like
LOC107325555	hippocampus abundant transcript 1 protein-like
LOC107310073	histamine H3 receptor-like
LOC107307396	histidine-rich protein DDB_G0274557-like
LOC107307429	histone acetyltransferase KAT5-like
LOC107312585	histone H1.03
LOC107312365	histone H1.10
LOC107312577	histone H1.11L
LOC107324117	histone H2A
LOC107319852	histone H2A type 1
LOC107307040	histone H2A-beta, sperm-like
LOC107312387	histone H2A-IV
LOC107312394	histone H2A-IV
LOC107312539	histone H2A-IV
LOC107312548	histone H2A-IV
LOC107312618	histone H2A-IV
LOC107312599	histone H2A-IV-like
LOC107307028	histone H2A, sperm-like
LOC107312385	histone H2A.J
LOC107323606	histone H2A.V
LOC107313649	histone H2A.Z
LOC107313649	histone H2A.Z
LOC107312406	histone H2B 1/2/3/4/6
LOC107312555	histone H2B 1/2/3/4/6
LOC107312376	histone H2B 1/2/3/4/6-like
LOC107308206	histone H2B 5-like
LOC107312630	histone H2B 8
LOC107312379	histone H2B 8-like
LOC107312605	histone H3
LOC107312569	histone H3 type 3-like
LOC107306773	histone H3-like
LOC107312358	histone H3-like
LOC107312561	histone H3-like
LOC107312612	histone H3-like
LOC107312635	histone H4
LOC107312644	histone H4
LOC107312190	histone H4-like
LOC107314004	histone H5
LOC107307351	histone-lysine N-methyltransferase 2B-like
LOC107321546	HLA class II histocompatibility antigen, DM beta chain-like
LOC107321550	HLA class II histocompatibility antigen, DM beta chain-like
LOC107307384	HLA class II histocompatibility antigen, DR alpha chain-like
LOC107312790	homeobox protein CDX-4-like
LOC107309731	homeobox protein DBX2
LOC107309811	homeobox protein DBX2-like
LOC107309258	homeobox protein engrailed-1-like
LOC107306804	homeobox protein Nkx-2.2
LOC107316091	homeobox protein VENTX-like
LOC107307510	hormone-sensitive lipase-like
LOC107307769	hormone-sensitive lipase-like
LOC107315782	host cell factor 1-like
LOC107315785	host cell factor 1-like
LOC107317373	HSPG2
LOC107308927	hyaluronidase-1-like
LOC107308681	hyaluronidase-4-like
LOC107306984	hyphally regulated cell wall protein 3-like
LOC107307757	hypoxia-inducible factor 3-alpha-like
LOC107307231	ice nucleation protein-like
LOC107307029	Ig heavy chain V region 6.96-like
LOC107307031	Ig heavy chain V region 6.96-like
LOC107307032	Ig heavy chain V region 6.96-like
LOC107307034	Ig heavy chain V region 6.96-like
LOC107307634	Ig heavy chain V region 6.96-like
LOC107307033	Ig heavy chain V region 914-like
LOC107307632	Ig heavy chain V region 914-like
LOC107324956	Ig heavy chain V region 914-like
LOC107324941	Ig heavy chain V region C3-like
LOC107307027	Ig heavy chain V region MOO-like
LOC107307030	Ig heavy chain V region MOO-like
LOC107324958	Ig heavy chain V region-like
LOC107324945	Ig heavy chain V-I region Mot-like
LOC107309868	Ig kappa chain V-III region PC 4050-like
LOC107309867	Ig kappa chain V-V region K2-like
LOC107324954	Ig lambda chain V-I region MEM-like
LOC107324942	Ig lambda chain V-I region NIG-64-like
LOC107324951	Ig lambda chain V-II region BO-like
LOC107324953	Ig lambda chain V-II region BO-like
LOC107324970	Ig lambda chain V-II region BO-like
LOC107324952	Ig lambda chain V-V region DEL-like
LOC107307035	Ig mu chain C region-like
LOC107325029	Ig-like V-type domain-containing protein FAM187A
LOC107307093	IgGFc-binding protein-like
LOC107307095	IgGFc-binding protein-like
LOC107307897	IgGFc-binding protein-like
LOC107324947	immunoglobulin iota chain-like
LOC107322023	immunoglobulin superfamily member 3-like
LOC107307484	importin-4-like
LOC107307766	importin-4-like
LOC107325121	inactive phospholipase C-like protein 2
LOC107325785	inhibin beta C chain-like
LOC107325770	inhibin beta E chain-like
LOC107306512	inositol 1,4,5-trisphosphate receptor-interacting protein-like 1
LOC107306877	inositol 1,4,5-trisphosphate receptor-interacting protein-like 1
LOC107306930	inositol 1,4,5-trisphosphate receptor-interacting protein-like 1
LOC107309463	inositol 1,4,5-trisphosphate receptor-interacting protein-like 1
LOC107310721	inositol 1,4,5-trisphosphate receptor-interacting protein-like 1
LOC107307909	insulin-induced gene 1 protein-like
LOC107307717	integrator complex subunit 5
LOC107307552	integrin alpha-5-like
LOC107307553	integrin alpha-5-like
LOC107309897	integrin alpha-9-like
LOC107321029	integrin alpha-D-like
LOC107321030	integrin alpha-D-like
LOC107325002	integrin alpha-IIb-like
LOC107307310	integrin alpha-L-like
LOC107321103	integrin alpha-L-like
LOC107307747	intercellular adhesion molecule 4-like
LOC107307511	intercellular adhesion molecule 5-like
LOC107323846	interferon alpha-inducible protein 27-like protein 2A
LOC107309939	interferon alpha-inducible protein 6-like
LOC107306162	interferon kappa-like
LOC107323614	interferon-induced GTP-binding protein Mx-like
LOC107312331	interferon-induced very large GTPase 1-like
LOC107312332	interferon-induced very large GTPase 1-like
LOC107312415	interferon-induced very large GTPase 1-like
LOC107307221	interleukin enhancer-binding factor 3-like
LOC107323645	interleukin-1 beta-like
LOC107306797	interleukin-1 receptor type 1-like
LOC107306834	interleukin-1 receptor type 1-like
LOC107306820	interleukin-12 subunit beta-like
LOC107312330	interleukin-17F-like
LOC107312341	interleukin-17F-like
LOC107315066	interleukin-2 receptor subunit alpha-like
LOC107324790	interleukin-20-like
LOC107305887	interleukin-31 receptor subunit alpha-like
LOC107306181	interleukin-5 receptor subunit alpha-like
LOC107313502	interleukin-8
LOC107313503	interleukin-8-like
LOC107308399	interstitial collagenase-like
LOC107306608	intraflagellar transport protein 74 homolog
LOC107315268	inverted formin-2-like
LOC107315292	inverted formin-2-like
LOC107315295	inverted formin-2-like
LOC107307572	IQ motif and SEC7 domain-containing protein 1-like
LOC107307573	IQ motif and SEC7 domain-containing protein 2-like
LOC107307385	isocitrate dehydrogenase [NAD] subunit gamma, mitochondrial-like
LOC107308912	isopentenyl-diphosphate Delta-isomerase 1
LOC107324150	junctional adhesion molecule-like
LOC107307352	kallikrein-8-like
LOC107325374	kelch-like protein 24
LOC107325234	keratin type 1 cytoskeletal 13
LOC107325820	keratin type 2 cytoskeletal 75_like
LOC107324368	keratin-associated protein 10-4-like
LOC107324404	keratin-associated protein 10-6-like
LOC107324415	keratin-associated protein 5-4-like
LOC107324401	keratin-associated protein 6-1-like
LOC107324403	keratin-associated protein 6-1-like
LOC107325190	keratin, type I cytoskeletal 12-like
LOC107325274	keratin, type I cytoskeletal 14-like
LOC107325105	keratin, type I cytoskeletal 15-like
LOC107325290	keratin, type I cytoskeletal 15-like
LOC107325077	keratin, type I cytoskeletal 16-like
LOC107325236	keratin, type I cytoskeletal 19
LOC107325237	keratin, type I cytoskeletal 19-like
LOC107325273	keratin, type I cytoskeletal 19-like
LOC107325186	keratin, type I cytoskeletal 20-like
LOC107325235	keratin, type I cytoskeletal 9-like
LOC107325791	keratin, type II cuticular Hb4-like
LOC107325782	keratin, type II cytoskeletal 1-like
LOC107325816	keratin, type II cytoskeletal 4-like
LOC107325817	keratin, type II cytoskeletal 5-like
LOC107325818	keratin, type II cytoskeletal 5-like
LOC107325835	keratin, type II cytoskeletal 6A-like
LOC107325843	keratin, type II cytoskeletal 6B-like
LOC107325815	keratin, type II cytoskeletal 6C-like
LOC107325795	keratin, type II cytoskeletal 8-like
LOC107325787	keratin, type II cytoskeletal cochleal
LOC107325834	keratin, type II cytoskeletal cochleal-like
LOC107306902	ketimine reductase mu-crystallin-like
LOC107322146	ketosamine-3-kinase-like
LOC107305763	killer cell lectin-like receptor subfamily B member 1B allele C
LOC107321554	killer cell lectin-like receptor subfamily B member 1F
LOC107305829	killer cell lectin-like receptor subfamily G member 1
LOC107307226	kin of IRRE-like protein 3
LOC107317050	kinesin heavy chain isoform 5C
LOC107317051	kinesin heavy chain isoform 5C
LOC107317006	kinesin heavy chain isoform 5C-like
LOC107317007	kinesin heavy chain isoform 5C-like
LOC107307896	kinesin-like protein KIF1C
LOC107310193	kinesin-like protein KIF20A
LOC107307787	kinesin-like protein KIF21B
LOC107324617	kinesin-like protein KIF21B
LOC107311216	kinesin-like protein KIF6
LOC107311170	kinesin-like protein KIF6
LOC107306080	KN motif and ankyrin repeat domain-containing protein 1-like
LOC107306893	Krueppel-like factor 13
LOC107314688	L-lactate dehydrogenase A chain
LOC107325605	la-related protein 6-like
LOC107309008	lanosterol 14-alpha demethylase
LOC107307712	latent-transforming growth factor beta-binding protein 4-like
LOC107318370	latexin-like
LOC107318371	latexin-like
LOC107306890	leptin receptor gene-related protein-like
LOC107323923	lethal(3)malignant brain tumor-like protein 3
LOC107314249	leucine zipper protein 2-like
LOC107307092	leucine-rich glioma-inactivated protein 1-like
LOC107309000	leucine-rich repeat and calponin homology domain-containing protein 4-like
LOC107307424	leucine-rich repeat and fibronectin type III domain-containing protein 1-like protein
LOC107321981	leucine-rich repeat extensin-like protein 1
LOC107307574	leucine-rich repeat LGI family member 3-like
LOC107307623	leucine-rich repeat transmembrane protein FLRT1-like
LOC107318254	leucine-rich repeat-containing protein 15-like
LOC107312602	leucine-rich repeat-containing protein 32-like
LOC107325055	leucine-rich repeat-containing protein 37A-like
LOC107308550	leucine-rich repeat-containing protein 51-like
LOC107308689	leucine-rich repeat-containing protein 61-like
LOC107319032	leukocyte cysteine proteinase inhibitor 1-like
LOC107307230	leukocyte receptor cluster member 8 homolog
LOC107307915	leukocyte receptor cluster member 8 homolog
LOC107306766	leukocyte surface antigen CD47-like
LOC107319047	leukotriene B4 receptor 1-like
LOC107319049	leukotriene B4 receptor 1-like
LOC107321563	leukotriene B4 receptor 1-like
LOC107316423	LHCGR
LOC107306754	LIM domain only protein 7-like
LOC107307023	LIM homeobox transcription factor 1-alpha-like
LOC107321658	lipocalin-15-like
LOC107321660	lipocalin-15-like
LOC107321661	lipocalin-like
LOC107307601	lipolysis-stimulated lipoprotein receptor-like
LOC107307745	liprin-alpha-3-like
LOC107307473	LIX1-like protein
LOC107306314	long-chain fatty acid transport protein 6-like
LOC107306326	long-chain fatty acid transport protein 6-like
LOC107324408	loricrin-like
LOC107312260	low density lipoprotein receptor adapter protein 1-like
LOC107307509	low-density lipoprotein receptor-like
LOC107310840	lutropin-choriogonadotropic hormone receptor
LOC107321862	ly6/PLAUR domain-containing protein 1-like
LOC107310606	ly6/PLAUR domain-containing protein 2-like
LOC107310618	ly6/PLAUR domain-containing protein 2-like
LOC107310617	lymphocyte antigen 6E-like
LOC107310639	lymphocyte antigen 6E-like
LOC107316965	lymphoid-restricted membrane protein-like
LOC107324609	lymphoid-restricted membrane protein-like
LOC107306117	lysine-specific demethylase 4C-like
LOC107306118	lysine-specific demethylase 4C-like
LOC107307371	lysine-specific demethylase 5C-like
LOC107310834	lysocardiolipin acyltransferase 1
LOC107310884	lysocardiolipin acyltransferase 1-like
LOC107312653	lysophosphatidic acid receptor 4-like
LOC107323276	lysophosphatidic acid receptor 6-like
LOC107307139	lysozyme g
LOC107307152	lysozyme g-like
LOC107307159	lysozyme g-like
LOC107314087	LZTS3 leucine zipper tumor suppressor family member 3
LOC107309030	macrophage mannose receptor 1-like
LOC107309033	macrophage mannose receptor 1-like
LOC107309034	macrophage mannose receptor 1-like
LOC107309035	macrophage mannose receptor 1-like
LOC107306696	maestro heat-like repeat family member 5
LOC107306713	maestro heat-like repeat family member 5
LOC107324421	maestro heat-like repeat-containing protein family member 2B
LOC107324848	maestro heat-like repeat-containing protein family member 2B
LOC107306617	maestro heat-like repeat-containing protein family member 7
LOC107306634	maestro heat-like repeat-containing protein family member 7
LOC107306709	maestro heat-like repeat-containing protein family member 7
LOC107325783	maestro heat-like repeat-containing protein family member 7
LOC107309093	maestro heat-like repeat-containing protein family member 7
LOC107312564	magnesium transporter NIPA2-like
LOC107314505	malignant fibrous histiocytoma-amplified sequence 1 homolog
LOC107307407	maltase-glucoamylase, intestinal-like
LOC107325410	mast cell protease 1A-like
LOC107306916	maternal embryonic leucine zipper kinase-like
LOC107308406	matrilysin-like
LOC107307506	matrix metalloproteinase-14-like
LOC107308407	matrix metalloproteinase-27-like
LOC107309830	mediator of RNA polymerase II transcription subunit 1-like
LOC107322347	melanin-concentrating hormone receptor 1-like
LOC107321222	melanotransferrin-like
LOC107313685	melatonin receptor type 1A
LOC107312344	meleagrin-like
LOC107312345	meleagrin-like
LOC107324784	membrane cofactor protein-like
LOC107325303	membrane primary amine oxidase-like
LOC107322547	membrane-associated guanylate kinase, WW and PDZ domain-containing protein 2-like
LOC107307737	membrane-associated tyrosine- and threonine-specific cdc2-inhibitory kinase-like
LOC107322452	merlin-like
LOC107320639	mesothelin-like protein
LOC107308659	metabotropic glutamate receptor 8-like
LOC107323591	metal transporter CNNM4-like
LOC107323637	metal transporter CNNM4-like
LOC107317379	metallophosphoesterase domain-containing protein 1
LOC107317369	metallophosphoesterase domain-containing protein 1-like
LOC107306428	metalloprotease TIKI1-like
LOC107307876	metaxin-1-like
LOC107307002	methyl-CpG-binding domain protein 2-like
LOC107305879	methyl-CpG-binding domain protein 2-like
LOC107307155	microtubule-associated serine/threonine-protein kinase 1-like
LOC107307156	microtubule-associated serine/threonine-protein kinase 1-like
LOC107317619	microtubule-associated serine/threonine-protein kinase 2-like
LOC107309667	mis18-binding protein 1-like
LOC107316916	mitochondrial chaperone BCS1
LOC107316924	mitochondrial chaperone BCS1
LOC107312817	mitochondrial fission factor homolog B-like
LOC107307614	mitochondrial import receptor subunit TOM40B-like
LOC107313383	mitochondrial inner membrane protein COX18
LOC107313383	mitochondrial inner membrane protein COX18
LOC107318232	mitochondrial ubiquitin ligase activator of nfkb 1-A-like
LOC107308634	mitochondrial uncoupling protein 3-like
LOC107311414	mitogen-activated protein kinase kinase kinase 21
LOC107306123	monocarboxylate transporter 13-like
LOC107307883	monocarboxylate transporter 13-like
LOC107324379	mothers against decapentaplegic homolog 4-like
LOC107324518	mothers against decapentaplegic homolog 6-like
LOC107317036	motor neuron and pancreas homeobox protein 1-like
LOC107307217	mucin-19-like
LOC107307232	mucin-19-like
LOC107307211	mucin-3B-like
LOC107307207	mucin-5AC-like
LOC107307244	mucin-5AC-like
LOC107324303	mucin-5AC-like
LOC107325350	mucin-5AC-like
LOC107314549	mucin-5B
LOC107314712	mucin-5B-like
LOC107307283	mucolipin-3-like
LOC107318638	mucosa-associated lymphoid tissue lymphoma translocation protein 1-like
LOC107325682	mucosa-associated lymphoid tissue lymphoma translocation protein 1-like
LOC107322593	multidrug and toxin extrusion protein 1-like
LOC107309017	multidrug resistance protein 1-like
LOC107322334	multidrug resistance-associated protein 1-like
LOC107322335	multidrug resistance-associated protein 1-like
LOC107313717	multifunctional protein ADE2
LOC107313717	multifunctional protein ADE2
LOC107318348	multiple epidermal growth factor-like domains protein 6
LOC107307788	multiple epidermal growth factor-like domains protein 8
LOC107313896	multiple epidermal growth factor-like domains protein 9
LOC107321482	myb-related transcription factor, partner of profilin-like
LOC107324756	myb-related transcription factor, partner of profilin-like
LOC107307295	myc-associated zinc finger protein-like
LOC107310299	myelin P2 protein
LOC107321533	myelin-oligodendrocyte glycoprotein-like
LOC107321545	myelin-oligodendrocyte glycoprotein-like
LOC107321550	myelin-oligodendrocyte glycoprotein-like
LOC107321551	myelin-oligodendrocyte glycoprotein-like
LOC107321552	myelin-oligodendrocyte glycoprotein-like
LOC107307121	myeloid-associated differentiation marker-like
LOC107307486	myosin heavy chain IB-like
LOC107322041	myosin heavy chain, skeletal muscle, adult
LOC107322042	myosin heavy chain, skeletal muscle, adult-like
LOC107322046	myosin heavy chain, skeletal muscle, adult-like
LOC107322047	myosin heavy chain, skeletal muscle, adult-like
LOC107322049	myosin heavy chain, skeletal muscle, adult-like
LOC107325037	myosin light chain kinase, smooth muscle-like
LOC107325142	myosin light chain, embryonic
LOC107310049	myosin regulatory light chain 2, smooth muscle minor isoform-like
LOC107322050	myosin-3
LOC107322051	myosin-3-like
LOC107322052	myosin-3-like
LOC107306777	myosin-7-like
LOC107322606	myosin-7-like
LOC107307619	myosin-9-like
LOC107307372	myosin-binding protein C, fast-type-like
LOC107305786	myosin-IIIb-like
LOC107323876	myotubularin-related protein 9-like
LOC107307279	N-acetylmuramoyl-L-alanine amidase-like
LOC107306853	N-acetyltransferase 8-like
LOC107308564	NAD(P)(+)--arginine ADP-ribosyltransferase 1-like
LOC107308562	NAD(P)(+)--arginine ADP-ribosyltransferase 2-like
LOC107308510	NADH dehydrogenase [ubiquinone] 1 subunit C2-like
LOC107314585	NADH-cytochrome b5 reductase 2
LOC107316849	NADH-cytochrome b5 reductase 3
LOC107306774	NADH-cytochrome b5 reductase 3-like
LOC107307564	nascent polypeptide-associated complex subunit alpha, muscle-specific form-like
LOC107323379	natriuretic peptides A
LOC107323380	natriuretic peptides A-like
LOC107325898	natterin-3-like
LOC107311866	nephrocan-like
LOC107306790	nephrocystin-3-like
LOC107311560	nesprin-1-like
LOC107311590	nesprin-1-like
LOC107322513	neuferricin
LOC107316692	neurabin-1-like
LOC107316694	neurabin-1-like
LOC107313438	neural Wiskott-Aldrich syndrome protein-like
LOC107310350	neural-cadherin-like
LOC107307327	neurexin-1-beta-like
LOC107307326	neurexin-2-beta-like
LOC107322946	neuritin-like
LOC107307889	neuroblast differentiation-associated protein AHNAK-like
LOC107323343	neuroblastoma suppressor of tumorigenicity 1
LOC107306514	neurogenic locus notch homolog protein 2-like
LOC107307067	neuroligin-2-like
LOC107307076	neuroligin-2-like
LOC107311656	neuromedin-B receptor-like
LOC107306401	neuronal acetylcholine receptor subunit alpha-7-like
LOC107306426	neuronal acetylcholine receptor subunit beta-3-like
LOC107315026	neuronal PAS domain-containing protein 3-like
LOC107313962	neuronal vesicle trafficking associated 1
LOC107320133	neuropeptide Y receptor type 6-like
LOC107324147	NF-kappa-B inhibitor zeta-like
LOC107318744	nicotinamide riboside kinase 2-like
LOC107323730	nodal homolog
LOC107312794	non-histone chromosomal protein HMG-14A
LOC107313962	NSG1 neuronal vesicle trafficking associated 1
LOC107315879	nterferon-induced protein with tetratricopeptide repeats 5-like
LOC107312499	nuclear cap-binding protein subunit 2
LOC107306152	nuclear factor 1 B-type
LOC107309412	nuclear pore complex protein Nup153-like
LOC107309674	nuclear pore complex protein Nup153-like
LOC107325654	nuclear receptor ROR-beta-like
LOC107307613	nuclear receptor subfamily 1 group I member 3-like
LOC107325470	nuclear receptor subfamily 2 group F member 6-like
LOC107325477	nuclear receptor subfamily 2 group F member 6-like
LOC107306796	nucleolar protein 7-like
LOC107315713	nucleolar RNA helicase 2-like
LOC107315716	nucleolar RNA helicase 2-like
LOC107315716	nucleolar RNA helicase 2-like
LOC107315717	nucleolar RNA helicase 2-like
LOC107308237	nucleolar transcription factor 1 pseudogene
LOC107323798	nucleoplasmin ATPase-like
LOC107322324	nucleoside diphosphate kinase A-like
LOC107307903	nucleus accumbens-associated protein 1-like
LOC107306977	obscurin-like
LOC107306991	obscurin-like
LOC107324627	olfactory receptor 1019-like
LOC107318674	olfactory receptor 1020-like
LOC107306870	olfactory receptor 1052-like
LOC107324940	olfactory receptor 10A7-like
LOC107318483	olfactory receptor 10AC1-like
LOC107307264	olfactory receptor 10AG1-like
LOC107307239	olfactory receptor 14A16-like
LOC107307242	olfactory receptor 14A16-like
LOC107307261	olfactory receptor 14A16-like
LOC107324606	olfactory receptor 14A16-like
LOC107324622	olfactory receptor 14A16-like
LOC107307241	olfactory receptor 14C36-like
LOC107307260	olfactory receptor 14C36-like
LOC107307703	olfactory receptor 14C36-like
LOC107307707	olfactory receptor 14C36-like
LOC107310819	olfactory receptor 14C36-like
LOC107321105	olfactory receptor 14C36-like
LOC107310804	olfactory receptor 14C36-like
LOC107307815	olfactory receptor 14I1-like
LOC107306923	olfactory receptor 14J1-like
LOC107307262	olfactory receptor 14J1-like
LOC107307265	olfactory receptor 14J1-like
LOC107307266	olfactory receptor 14J1-like
LOC107307340	olfactory receptor 14J1-like
LOC107307341	olfactory receptor 14J1-like
LOC107307342	olfactory receptor 14J1-like
LOC107307461	olfactory receptor 14J1-like
LOC107307462	olfactory receptor 14J1-like
LOC107307809	olfactory receptor 14J1-like
LOC107307836	olfactory receptor 14J1-like
LOC107310808	olfactory receptor 14J1-like
LOC107321104	olfactory receptor 14J1-like
LOC107321210	olfactory receptor 14J1-like
LOC107321220	olfactory receptor 14J1-like
LOC107321477	olfactory receptor 14J1-like
LOC107324545	olfactory receptor 14J1-like
LOC107324591	olfactory receptor 14J1-like
LOC107324593	olfactory receptor 14J1-like
LOC107324623	olfactory receptor 14J1-like
LOC107324624	olfactory receptor 14J1-like
LOC107324625	olfactory receptor 14J1-like
LOC107324626	olfactory receptor 14J1-like
LOC107324628	olfactory receptor 14J1-like
LOC107321581	olfactory receptor 1E2-like
LOC107307263	olfactory receptor 4N5-like
LOC107323760	olfactory receptor 4S2-like
LOC107308605	olfactory receptor 51E2-like
LOC107308556	olfactory receptor 51G2-like
LOC107308603	olfactory receptor 51G2-like
LOC107308615	olfactory receptor 51Q1-like
LOC107308606	olfactory receptor 52B2-like
LOC107308614	olfactory receptor 52B2-like
LOC107308555	olfactory receptor 52I2-like
LOC107308561	olfactory receptor 52R1-like
LOC107308565	olfactory receptor 52R1-like
LOC107308566	olfactory receptor 52R1-like
LOC107306911	olfactory receptor 6B1-like
LOC107323975	oligodendrocyte transcription factor 2-like
LOC107325887	oocyte zinc finger protein XlCOF19-like
LOC107308695	oocyte zinc finger protein XlCOF26-like
LOC107324097	opioid-binding protein/cell adhesion molecule homolog
LOC107310103	opsin-5-like
LOC107312452	opsin-5-like
LOC107325178	organic solute transporter subunit alpha-like
LOC107309587	orofacial cleft 1 candidate gene 1 protein homolog
LOC107311079	otogelin-like protein
LOC107307518	outer dense fiber protein 3-like
LOC107321475	outer dense fiber protein 3-like
LOC107321529	outer dense fiber protein 3-like
LOC107324589	outer dense fiber protein 3-like
LOC107309565	ovalbumin
LOC107309568	ovalbumin-related protein Y
LOC107320262	ovomucoid-like
LOC107318443	ovostatin-like
LOC107321450	OX-2 membrane glycoprotein-like
LOC107321458	OX-2 membrane glycoprotein-like
LOC107307177	OXA1L OXA1L, mitochondrial inner membrane protein
LOC107306791	oxysterol-binding protein-related protein 1
LOC107309775	P2Y purinoceptor 1-like
LOC107322926	P2Y purinoceptor 1-like
LOC107311682	p53 apoptosis effector related to PMP-22-like
LOC107323332	paired box protein Pax-4-like
LOC107317188	pancreatic alpha-amylase
LOC107317339	pancreatic alpha-amylase-like
LOC107306767	pannexin-2-like
LOC107306769	pannexin-2-like
LOC107311722	pantetheinase-like
LOC107311723	pantetheinase-like
LOC107325687	paramyosin-like
LOC107325141	parathyroid hormone/parathyroid hormone-related peptide receptor-like
LOC107320068	PARD3B
LOC107320558	parvalbumin beta-like
LOC107324692	patatin-like phospholipase domain-containing protein 1
LOC107308948	patched domain-containing protein 3-like
LOC107317441	PB18E9.04c-like
LOC107312545	PCTP-like protein
LOC107317055	PDE4DIP
LOC107325902	PDZ domain-containing protein GIPC1-like
LOC107309623	PDZ domain-containing RING finger protein 4-like
LOC107324037	peptide methionine sulfoxide
LOC107306035	peptidyl-prolyl cis-trans isomerase CWC27 homolog
LOC107318972	peptidyl-prolyl cis-trans isomerase FKBP8-like
LOC107322868	perilipin-3-like
LOC107325402	perilipin-3-like
LOC107325545	perilipin-3-like
LOC107325550	perilipin-3-like
LOC107307013	period circadian protein-like
LOC107307125	peripheral myelin protein 22-like
LOC107323026	peroxidasin homolog
LOC107311989	PGAP2-interacting protein-like
LOC107323720	PH and SEC7 domain-containing protein 4-like
LOC107325806	pH-response regulator protein palI/RIM9-like
LOC107306507	PHD finger protein 7-like
LOC107306577	PHD finger protein 7-like
LOC107306705	PHD finger protein 7-like
LOC107306895	PHD finger protein 7-like
LOC107308383	PHD finger protein 7-like
LOC107309484	PHD finger protein 7-like
LOC107309588	PHD finger protein 7-like
LOC107322387	PHD finger protein 7-like
LOC107322421	PHD finger protein 7-like
LOC107308382	PHD finger protein 7-like
LOC107310014	phosphatidate phosphatase LPIN2-like
LOC107308193	phosphatidylinositol 3,4,5-trisphosphate 3-phosphatase TPTE2-like
LOC107307814	phosphatidylinositol 3,4,5-trisphosphate 5-phosphatase 2-like
LOC107312645	phosphatidylinositol 3,4,5-trisphosphate 5-phosphatase 2-like
LOC107313193	phosphatidylinositol N-acetylglucosaminyltransferase subunit Y
LOC107307214	phosphoenolpyruvate carboxykinase [GTP], mitochondrial-like
LOC107310720	phosphofurin acidic cluster sorting protein 2-like
LOC107323348	phospholipase A2 crotoxin basic chain-like
LOC107305757	phospholipase A2 inhibitor and Ly6/PLAUR domain-containing protein-like
LOC107323344	phospholipase A2, membrane associated-like
LOC107321420	phospholipase A2, minor isoenzyme-like
LOC107321421	phospholipase A2, minor isoenzyme-like
LOC107318203	phospholipid scramblase family member 5-like
LOC107307604	phosphoribosylformylglycinamidine synthase-like
LOC107308972	phthiocerol/phenolphthiocerol synthesis polyketide synthase type I PpsD-like
LOC107307635	phytanoyl-CoA hydroxylase-interacting protein
LOC107316904	PIEZO1
LOC107322566	pinopsin
LOC107306547	pinopsin-like
LOC107309053	pituitary tumor-transforming gene 1 protein-interacting protein-like
LOC107323840	platelet-activating factor receptor-like
LOC107314568	pleckstrin homology-like domain family A member 2
LOC107307668	plectin-like
LOC107308558	pollen-specific leucine-rich repeat extensin-like protein 2
LOC107316024	poly [ADP-ribose] polymerase 12-like
LOC107316034	poly [ADP-ribose] polymerase 12-like
LOC107309443	poly(rC)-binding protein 3-like
LOC107325766	poly(U)-specific endoribonuclease-A-like
LOC107324778	polymeric immunoglobulin receptor-like
LOC107324776	polymeric immunoglobulin receptor-like
LOC107306806	polyribonucleotide nucleotidyltransferase 1, mitochondrial-like
LOC107307568	polyserase-2-like
LOC107311218	potassium channel subfamily K member 5-like
LOC107324745	potassium voltage-gated channel subfamily A member 3-like
LOC107318059	potassium voltage-gated channel subfamily A member 6-like
LOC107307837	potassium voltage-gated channel subfamily A member 7-like
LOC107307726	potassium voltage-gated channel subfamily C member 1-like
LOC107325589	potassium voltage-gated channel subfamily V member 2-like
LOC107307398	potassium-transporting ATPase alpha chain 1-like
LOC107321581	POU domain, class 5, transcription factor 3
LOC107321582	POU domain, class 5, transcription factor 3
LOC107307921	pre-mRNA-splicing factor CWC22-like
LOC107310896	presenilin-2
LOC107309790	probable 2-ketogluconate reductase
LOC107309791	probable 2-ketogluconate reductase
LOC107308376	probable ATP-dependent RNA helicase DDX10
LOC107308414	probable ATP-dependent RNA helicase DDX6 pseudogene
LOC107325042	probable ATP-dependent RNA helicase DHX34
LOC107323914	probable beta-D-xylosidase 2
LOC107313189	probable E3 ubiquitin-protein ligase HERC3
LOC107324801	probable E3 ubiquitin-protein ligase makorin-1
LOC107309410	probable G-protein coupled receptor 141
LOC107309413	probable G-protein coupled receptor 141
LOC107312654	probable G-protein coupled receptor 34
LOC107312608	probable G-protein coupled receptor 83
LOC107312609	probable G-protein coupled receptor 83
LOC107307440	probable germin-like protein subfamily 2 member 5
LOC107323463	probable glutamate receptor
LOC107322132	probable low-specificity L-threonine aldolase 2
LOC107306860	probable N-acetyltransferase camello
LOC107306852	probable N-acetyltransferase CML3
LOC107307868	probable proline dehydrogenase 2
LOC107307617	probable transporter SCO4007
LOC107307895	procollagen C-endopeptidase enhancer 1-like
LOC107307504	procollagen galactosyltransferase 1-like
LOC107307505	procollagen galactosyltransferase 1-like
LOC107306120	programmed cell death 1 ligand 1-like
LOC107306119	programmed cell death 1 ligand 2-like
LOC107323794	prolactin-releasing peptide receptor-like
LOC107321445	proline dehydrogenase 1, mitochondrial-like
LOC107321768	proline rich transmembrane protein 1B
LOC107308338	proline-rich extensin-like protein EPR1
LOC107307008	proline-rich extensin-like protein EPR1 [ Coturnix japonica
LOC107306298	proline-rich protein HaeIII subfamily 1-like
LOC107322309	proline-rich protein HaeIII subfamily 1-like
LOC107307003	proline-rich transmembrane protein 1-like
LOC107310824	prolyl-tRNA synthetase associated domain-containing protein 1-like
LOC107315994	prominin-1-A-like
LOC107306921	prostaglandin reductase 1-like
LOC107309358	prostatic acid phosphatase-like
LOC107325784	protein ADP-ribosylarginine hydrolase-like
LOC107323837	protein argonaute-1
LOC107319439	protein BANP-like
LOC107319443	protein BANP-like
LOC107324890	protein C3orf18-like
LOC107311692	protein C3orf20-like
LOC107321804	protein CutA homolog
LOC107307306	protein CutA-like
LOC107323521	protein DDI1 homolog 2
LOC107306788	protein DEK-like
LOC107321408	protein DGCR6
LOC107312613	protein eva-1 homolog C-like
LOC107312084	protein eyes shut homolog
LOC107312070	protein eyes shut homolog
LOC107312079	protein eyes shut homolog
LOC107313670	protein FAM149A-like
LOC107312641	protein FAM162B-like
LOC107324994	protein FAM171A2-like
LOC107325038	protein FAM171A2-like
LOC107306832	protein FAM196B-like
LOC107324077	protein FAM49A-like
LOC107307252	protein FAM57B-like
LOC107322878	protein FAM83D-B-like
LOC107322879	protein FAM83D-B-like
LOC107306793	protein FAM92A1-like
LOC107314159	protein farnesyltransferase subunit beta
LOC107314159	protein farnesyltransferase subunit beta
LOC107306423	protein farnesyltransferase/geranylgeranyltransferase type-1 subunit alpha-like
LOC107316069	protein FRA10AC1
LOC107325031	protein HEXIM1-like
LOC107321043	protein HIRA
LOC107307120	protein kinase C gamma type-like
LOC107306924	protein MANBAL-like
LOC107307636	protein MANBAL-like
LOC107321964	protein MANBAL-like
LOC107322848	protein MANBAL-like
LOC107324459	protein MRP-126
LOC107306780	protein N-terminal glutamine amidohydrolase-like
LOC107307287	protein NDRG2-like
LOC107307288	protein NDRG2-like
LOC107306431	protein NipSnap homolog 3A-like
LOC107308369	protein NPAT
LOC107306849	protein O-GlcNAcase-like
LOC107307514	protein PF14_0175-like
LOC107308232	protein PXR1-like
LOC107310717	protein PXR1-like
LOC107310135	protein quaking pseudogene
LOC107307802	protein RNA-directed DNA methylation 3-like
LOC107324457	protein S100-A12-like
LOC107324463	protein S100-A13-like
LOC107324461	protein S100-A14-like
LOC107324455	protein S100-A6
LOC107324456	protein S100-A9-like
LOC107322045	protein SCO1 homolog, mitochondrial
LOC107309199	protein SCO2 homolog, mitochondrial
LOC107312126	protein scribble homolog
LOC107312127	protein scribble homolog
LOC107322494	protein spinster homolog 2-like
LOC107325706	protein SUPPRESSOR OF GENE SILENCING 3 homolog
LOC107323045	protein TENP-like
LOC107324366	protein TsetseEP-like
LOC107318762	protein unc-13 homolog A-like
LOC107312604	protein Wnt-11b-like
LOC107308696	protein ZNF783-like
LOC107317657	protein zyg-11 homolog B
LOC107323454	protein-arginine deiminase type-1-like
LOC107323450	protein-arginine deiminase type-2-like
LOC107323515	protein-arginine deiminase type-3-like
LOC107309906	protein-glutamine gamma-glutamyltransferase 5-like
LOC107322910	protein-glutamine gamma-glutamyltransferase 6-like
LOC107322932	protein-glutamine gamma-glutamyltransferase 6-like
LOC107322912	protein-glutamine gamma-glutamyltransferase E-like
LOC107314237	protein-L-isoaspartate(D-aspartate) O-methyltransferase-like
LOC107307964	protein-lysine methyltransferase METTL21E-like
LOC107306880	protein-lysine N-methyltransferase Mettl10-like
LOC107306616	proteoglycan 4-like
LOC107314194	proto-oncogene Mas-like
LOC107307448	proto-oncogene vav-like
LOC107306900	protocadherin beta-15-like
LOC107308450	protocadherin Fat 3 pseudogene
LOC107310795	protocadherin Fat 4-like
LOC107322099	protoheme IX farnesyltransferase, mitochondrial
LOC107320212	proton-coupled amino acid transporter 1-like
LOC107307792	purine nucleoside phosphorylase-like
LOC107306404	purpurin
LOC107325119	putative all-trans-retinol 13,14-reductase
LOC107310810	putative cation exchanger C521.04c
LOC107305936	putative COBW domain-containing protein 7
LOC107306722	putative histone-lysine N-methyltransferase PRDM6
LOC107306730	putative histone-lysine N-methyltransferase PRDM6
LOC107307570	putative mediator of RNA polymerase II transcription subunit 26
LOC107325559	putative nuclease HARBI1
LOC107312640	putative P2Y purinoceptor 10
LOC107312651	putative P2Y purinoceptor 10
LOC107307494	putative pre-mRNA-splicing factor ATP-dependent RNA helicase DHX16
LOC107307238	putative protein TPRXL
LOC107308379	putative protein TPRXL
LOC107325652	putative protein TPRXL
LOC107313484	putative RNA-binding protein Luc7-like 2
LOC107315602	putative threonine dehydratase
LOC107321910	putative UDP-GlcNAc:betaGal beta-1,3-N-acetylglucosaminyltransferase
LOC107325440	PWWP domain-containing protein MUM1
LOC107317009	rac GTPase-activating protein 1-like
LOC107307290	RAC-beta serine/threonine-protein kinase-like
LOC107307646	ranBP-type and C3HC4-type zinc finger-containing protein 1-like
LOC107313023	rap guanine nucleotide exchange factor 6-like
LOC107319065	rap1 GTPase-activating protein 1-like
LOC107307282	ras GTPase-activating protein nGAP-like
LOC107307281	RAS protein activator like-3-like
LOC107307123	ras-interacting protein 1-like
LOC107307124	ras-interacting protein 1-like
LOC107312868	ras-like protein family member 11A-like
LOC107318812	ras-related and estrogen-regulated growth inhibitor-like protein
LOC107312807	ras-related GTP-binding protein A
LOC107310111	ras-related protein Rab-10-like
LOC107324338	ras-related protein Rab-11A-like
LOC107325174	ras-related protein Rab-18-B-like
LOC107306751	ras-related protein Rab-39A-like
LOC107306752	ras-related protein Rab-39A-like
LOC107321968	ras-related protein Rap-2a-like
LOC107307307	ras/Rap GTPase-activating protein SynGAP-like
LOC107307575	receptor expression-enhancing protein 1-like
LOC107307615	receptor-type guanylate cyclase gcy-20-like
LOC107308868	receptor-type tyrosine-protein phosphatase N2-like
LOC107324643	receptor-type tyrosine-protein phosphatase V-like
LOC107307320	red-sensitive opsin-like
LOC107307715	regucalcin
LOC107307805	regucalcin-like
LOC107323031	regulator of G-protein signaling 19-like
LOC107323175	regulator of G-protein signaling 9-binding protein-like
LOC107306105	relaxin-3-like
LOC107307827	REM2- and Rab-like small GTPase 1
LOC107322895	reticulon-3-like
LOC107312508	retinoic acid-induced protein 3-like
LOC107306815	retinol dehydrogenase 12
LOC107325869	retinol dehydrogenase 16-like
LOC107325866	retinol dehydrogenase 7-like
LOC107321005	REXO5 RNA exonuclease 5
LOC107308218	RFXAP
LOC107312593	rho GTPase-activating protein 20-like
LOC107324333	rho GTPase-activating protein 30-like
LOC107305730	rho GTPase-activating protein 32-like
LOC107306034	rho GTPase-activating protein 32-like
LOC107306143	rho GTPase-activating protein 32-like
LOC107306148	rho GTPase-activating protein 32-like
LOC107306151	rho GTPase-activating protein 32-like
LOC107306684	rho GTPase-activating protein 32-like
LOC107306717	rho GTPase-activating protein 32-like
LOC107306718	rho GTPase-activating protein 32-like
LOC107306918	rho GTPase-activating protein 32-like
LOC107308664	rho GTPase-activating protein 32-like
LOC107310104	rho GTPase-activating protein 32-like
LOC107310136	rho GTPase-activating protein 32-like
LOC107310604	rho GTPase-activating protein 32-like
LOC107310643	rho GTPase-activating protein 32-like
LOC107324099	rho GTPase-activating protein 32-like
LOC107324862	rho GTPase-activating protein 32-like
LOC107324867	rho GTPase-activating protein 32-like
LOC107305756	rho GTPase-activating protein 32-like
LOC107305732	rho GTPase-activating protein 33-like
LOC107318832	rho GTPase-activating protein 33-like
LOC107322824	rho GTPase-activating protein 39-like
LOC107312797	rho GTPase-activating protein 6-like
LOC107307547	rho guanine nucleotide exchange factor 1-like
LOC107307548	rho guanine nucleotide exchange factor 1-like
LOC107307694	rho guanine nucleotide exchange factor 1-like
LOC107324321	rho guanine nucleotide exchange factor 2-like
LOC107307947	rho guanine nucleotide exchange factor 7-like
LOC107312494	rho-related GTP-binding protein RhoG-like
LOC107307752	rhodopsin kinase-like
LOC107306186	riboflavin kinase-like
LOC107306763	ribosomal RNA small subunit methyltransferase NEP1-like
LOC107307913	ribosome biogenesis protein BOP1-like
LOC107306882	RIMS-binding protein 3A-like
LOC107306858	RING finger protein 145-like
LOC107310355	RING finger protein 151-like
LOC107321575	RING finger protein 224-like
LOC107307884	RNA-binding protein 12-like
LOC107307468	RNA-binding protein 14-like
LOC107308036	RNA-binding protein 26
LOC107308079	RNA-binding protein 26-like
LOC107323080	RNA-binding protein 38
LOC107307469	RNA-binding protein 4-like
LOC107307467	RNA-binding protein 4B-like
LOC107307579	RNA-binding protein FUS-like
LOC107306335	RNA-directed DNA polymerase from mobile element jockey-like
LOC107307530	ryanodine receptor 1-like
LOC107307531	ryanodine receptor 1-like
LOC107307670	ryanodine receptor 1-like
LOC107307800	ryanodine receptor 1-like
LOC107322622	S-adenosyl-L-methionine-dependent tRNA 4-demethylwyosine synthase-like
LOC107306415	S-adenosylmethionine synthase isoform type-2-like
LOC107308310	sacsin
LOC107308295	sacsin-like
LOC107325575	salivary glue protein Sgs-3-like
LOC107307563	sarcoplasmic reticulum histidine-rich calcium-binding protein-like
LOC107307529	sarcoplasmic/endoplasmic reticulum calcium ATPase 1-like
LOC107307538	sarcoplasmic/endoplasmic reticulum calcium ATPase 1-like
LOC107325409	scaffold attachment factor B1-like
LOC107325419	scaffold attachment factor B1-like
LOC107324365	scale keratin-like
LOC107324369	scale keratin-like
LOC107324380	scale keratin-like
LOC107324381	scale keratin-like
LOC107324382	scale keratin-like
LOC107324383	scale keratin-like
LOC107324386	scale keratin-like
LOC107324388	scale keratin-like
LOC107324392	scale keratin-like
LOC107324465	scale keratin-like
LOC107324466	scale keratin-like
LOC107324471	scale keratin-like
LOC107325878	scavenger receptor cysteine-rich domain-containing group B protein-like
LOC107307600	Schwann cell myelin protein-like
LOC107321478	SEC14-like protein 2
LOC107308537	secreted frizzled-related protein 2-like
LOC107319835	secreted frizzled-related protein 5-like
LOC107318572	secretory carrier-associated membrane protein 2-like
LOC107318578	secretory carrier-associated membrane protein 5
LOC107324580	selenium-binding protein 1-A-like
LOC107324579	selenium-binding protein 1-like
LOC107324581	selenium-binding protein 1-like
LOC107324585	selenium-binding protein 1-like
LOC107321397	selenoprotein M
LOC107317444	selenoprotein Pb-like
LOC107318389	selenoprotein T
LOC107318387	SELENOT selenoprotein T
LOC107325360	semaphorin-4E-like
LOC107306952	sentrin-specific protease 1-like
LOC107321058	septin-2
LOC107318352	serine palmitoyltransferase small subunit B-like
LOC107318353	serine palmitoyltransferase small subunit B-like
LOC107312498	serine protease 23-like
LOC107320503	serine protease inhibitor Kazal-type 6-like
LOC107307224	serine-rich adhesin for platelets-like
LOC107313248	serine-rich coiled-coil domain-containing protein 1-like
LOC107306107	serine/arginine repetitive matrix protein 1-like
LOC107322913	serine/arginine repetitive matrix protein 1-like
LOC107308381	serine/arginine repetitive matrix protein 2-like
LOC107308384	serine/arginine repetitive matrix protein 2-like
LOC107308396	serine/arginine repetitive matrix protein 2-like
LOC107308963	serine/arginine repetitive matrix protein 2-like
LOC107309589	serine/arginine repetitive matrix protein 2-like
LOC107318209	serine/arginine repetitive matrix protein 2-like
LOC107325916	serine/arginine repetitive matrix protein 2-like
LOC107311779	serine/arginine repetitive matrix protein 3-like
LOC107310969	serine/arginine-rich splicing factor 7
LOC107310951	serine/arginine-rich splicing factor 7-like
[truncated: 5,913 more rows]
[truncated: 3 more columns]
