# Supplementary material for: The quail genome: insights into social behaviour, seasonal biology and infectious disease response
Source: BMC Biol. 2020 Feb 12;18:14. doi: 10.1186/s12915-020-0743-4 (PMC7017630; doi:10.1186/s12915-020-0743-4)
Supplement: Supplementary file 4 — Percent of quail genes with orthologs identified in related bird genomes [file 12915_2020_743_MOESM4_ESM.xlsx]

## Sheet: Sheet1
	Chicken	Turkey	Duck
All genes	78.2	69.3	64.5
Protein-coding genes	91.8	91.7	78.9
