# Supplementary material for: The quail genome: insights into social behaviour, seasonal biology and infectious disease response
Source: BMC Biol. 2020 Feb 12;18:14. doi: 10.1186/s12915-020-0743-4 (PMC7017630; doi:10.1186/s12915-020-0743-4)
Supplement: Supplementary file 5 — BED file containing location of ERVs in quail genome [file 12915_2020_743_MOESM5_ESM.bed]

NC_029516.1	316	450	-	0	0
NC_029516.1	30761	30959	-	0	0
NC_029516.1	31026	34874	+	0	0
NC_029516.1	35312	35921	+	0	0
NC_029516.1	35954	36483	+	0	0
NC_029516.1	38277	38475	-	0	0
NC_029516.1	39053	39249	+	0	0
NC_029516.1	42205	42734	+	0	0
NC_029516.1	43878	44117	+	0	0
NC_029516.1	44711	44824	+	0	0
NC_029516.1	44931	45085	+	0	0
NC_029516.1	47727	47870	+	0	0
NC_029516.1	47885	48269	+	0	0
NC_029516.1	48388	48436	+	0	0
NC_029516.1	48448	48567	-	0	0
NC_029516.1	48658	48753	+	0	0
NC_029516.1	50029	50434	+	0	0
NC_029516.1	51124	51351	+	0	0
NC_029516.1	58193	58294	+	0	0
NC_029516.1	60988	61595	+	0	0
NC_029516.1	61624	61763	+	0	0
NC_029516.1	62646	62759	-	0	0
NC_029516.1	72918	73008	-	0	0
NC_029516.1	80361	80462	-	0	0
NC_029516.1	85458	85588	-	0	0
NC_029516.1	87380	87425	+	0	0
NC_029516.1	88537	88579	+	0	0
NC_029516.1	89002	89151	+	0	0
NC_029516.1	97515	97622	+	0	0
NC_029516.1	108078	108216	+	0	0
NC_029516.1	108429	109248	-	0	0
NC_029516.1	109704	109800	-	0	0
NC_029516.1	124259	124373	+	0	0
NC_029516.1	125272	125600	-	0	0
NC_029516.1	138909	138999	-	0	0
NC_029516.1	139802	139920	-	0	0
NC_029516.1	140225	140364	-	0	0
NC_029516.1	155667	155730	+	0	0
NC_029516.1	158010	158145	-	0	0
NC_029516.1	159732	159879	-	0	0
NC_029516.1	162666	162740	+	0	0
NC_029516.1	162881	162954	+	0	0
NC_029516.1	164670	164743	+	0	0
NC_029516.1	164784	164874	+	0	0
NC_029516.1	166833	166921	-	0	0
NC_029516.1	177360	177461	-	0	0
NC_029516.1	180930	181082	+	0	0
NC_029516.1	184093	184254	+	0	0
NC_029516.1	186389	186541	+	0	0
NC_029516.1	189563	189801	-	0	0
NC_029516.1	196516	196679	+	0	0
NC_029516.1	206662	206814	+	0	0
NC_029516.1	219755	220310	+	0	0
NC_029516.1	224652	224804	+	0	0
NC_029516.1	243662	243799	-	0	0
NC_029516.1	251375	251696	-	0	0
NC_029516.1	259248	259378	+	0	0
NC_029516.1	261460	261767	+	0	0
NC_029516.1	261917	262047	+	0	0
NC_029516.1	267031	267092	-	0	0
NC_029516.1	277549	277603	+	0	0
NC_029516.1	283871	283965	-	0	0
NC_029516.1	288010	288158	+	0	0
NC_029516.1	293864	293977	+	0	0
NC_029516.1	294682	294813	-	0	0
NC_029516.1	304730	304790	-	0	0
NC_029516.1	306476	306569	-	0	0
NC_029516.1	312866	312951	+	0	0
NC_029516.1	318223	318269	+	0	0
NC_029516.1	325968	326076	+	0	0
NC_029516.1	326430	326633	+	0	0
NC_029516.1	337426	337877	-	0	0
NC_029516.1	346102	346249	-	0	0
NC_029516.1	360134	360355	+	0	0
NC_029516.1	364705	364774	-	0	0
NC_029516.1	371550	371590	-	0	0
NC_029516.1	379383	379513	-	0	0
NC_029516.1	382822	382874	-	0	0
NC_029516.1	385458	385589	+	0	0
NC_029516.1	389300	389363	+	0	0
NC_029516.1	404980	405127	+	0	0
NC_029516.1	405364	405593	-	0	0
NC_029516.1	409851	410060	-	0	0
NC_029516.1	413876	414017	+	0	0
NC_029516.1	418706	418835	-	0	0
NC_029516.1	425546	425682	+	0	0
NC_029516.1	428885	429011	-	0	0
NC_029516.1	429876	429918	-	0	0
NC_029516.1	429997	430057	-	0	0
NC_029516.1	430201	430272	-	0	0
NC_029516.1	430490	430640	-	0	0
NC_029516.1	430651	430698	-	0	0
NC_029516.1	430882	430978	-	0	0
NC_029516.1	432359	432482	+	0	0
NC_029516.1	441596	441668	+	0	0
NC_029516.1	441832	441877	+	0	0
NC_029516.1	441900	441945	+	0	0
NC_029516.1	441988	442037	+	0	0
NC_029516.1	442063	442106	+	0	0
NC_029516.1	442424	442488	+	0	0
NC_029516.1	447133	447261	+	0	0
NC_029516.1	447815	447905	-	0	0
NC_029516.1	448836	448945	+	0	0
NC_029516.1	471913	471984	+	0	0
NC_029516.1	472078	472272	+	0	0
NC_029516.1	472324	472428	+	0	0
NC_029516.1	472487	472563	+	0	0
NC_029516.1	472622	472672	+	0	0
NC_029516.1	473625	473672	+	0	0
NC_029516.1	503889	503983	-	0	0
NC_029516.1	504019	504312	+	0	0
NC_029516.1	504387	504571	+	0	0
NC_029516.1	504767	505501	+	0	0
NC_029516.1	515232	515281	-	0	0
NC_029516.1	528159	534718	-	0	0
NC_029516.1	575951	576024	-	0	0
NC_029516.1	579759	579843	-	0	0
NC_029516.1	581965	582032	-	0	0
NC_029516.1	586357	586419	+	0	0
NC_029516.1	591862	591918	-	0	0
NC_029516.1	614689	614722	+	0	0
NC_029516.1	616397	616450	-	0	0
NC_029516.1	635846	635886	+	0	0
NC_029516.1	644073	644136	+	0	0
NC_029516.1	657278	657361	-	0	0
NC_029516.1	664027	664087	-	0	0
NC_029516.1	760086	760132	+	0	0
NC_029516.1	765939	766001	-	0	0
NC_029516.1	783641	783734	-	0	0
NC_029516.1	802095	802410	+	0	0
NC_029516.1	847143	847208	+	0	0
NC_029516.1	867596	867676	-	0	0
NC_029516.1	872276	872481	+	0	0
NC_029516.1	872570	872604	-	0	0
NC_029516.1	872679	872924	+	0	0
NC_029516.1	874389	874544	+	0	0
NC_029516.1	883609	883679	+	0	0
NC_029516.1	883697	883845	+	0	0
NC_029516.1	953672	953704	+	0	0
NC_029516.1	964917	965026	-	0	0
NC_029516.1	992955	993030	-	0	0
NC_029516.1	1016509	1016648	+	0	0
NC_029516.1	1021391	1021425	+	0	0
NC_029516.1	1026833	1026889	-	0	0
NC_029516.1	1039126	1039175	+	0	0
NC_029516.1	1040653	1040795	+	0	0
NC_029516.1	1044418	1044576	+	0	0
NC_029516.1	1056076	1056400	-	0	0
NC_029516.1	1072083	1072122	-	0	0
NC_029516.1	1072183	1072222	-	0	0
NC_029516.1	1072237	1072310	-	0	0
NC_029516.1	1072527	1072583	-	0	0
NC_029516.1	1116808	1116889	+	0	0
NC_029516.1	1121072	1121158	+	0	0
NC_029516.1	1126768	1126829	+	0	0
NC_029516.1	1132533	1132707	+	0	0
NC_029516.1	1132724	1132803	-	0	0
NC_029516.1	1162536	1162576	-	0	0
NC_029516.1	1222921	1222968	-	0	0
NC_029516.1	1232432	1232489	+	0	0
NC_029516.1	1252379	1252434	+	0	0
NC_029516.1	1269787	1269870	+	0	0
NC_029516.1	1284665	1284913	-	0	0
NC_029516.1	1294600	1294652	+	0	0
NC_029516.1	1318241	1318497	-	0	0
NC_029516.1	1327270	1327380	+	0	0
NC_029516.1	1369399	1369667	+	0	0
NC_029516.1	1371867	1371996	-	0	0
NC_029516.1	1396789	1396895	+	0	0
NC_029516.1	1423519	1423577	-	0	0
NC_029516.1	1424250	1424356	-	0	0
NC_029516.1	1453831	1453893	+	0	0
NC_029516.1	1453909	1453971	+	0	0
NC_029516.1	1463776	1463856	-	0	0
NC_029516.1	1512803	1512913	-	0	0
NC_029516.1	1514795	1514875	+	0	0
NC_029516.1	1515192	1515323	-	0	0
NC_029516.1	1552709	1552983	+	0	0
NC_029516.1	1558705	1558859	-	0	0
NC_029516.1	1561427	1561560	+	0	0
NC_029516.1	1565182	1565340	+	0	0
NC_029516.1	1576220	1576344	+	0	0
NC_029516.1	1576616	1576728	-	0	0
NC_029516.1	1576741	1578867	-	0	0
NC_029516.1	1578978	1579733	-	0	0
NC_029516.1	1586407	1586531	-	0	0
NC_029516.1	1594620	1596934	-	0	0
NC_029516.1	1600680	1600793	-	0	0
NC_029516.1	1600806	1603229	-	0	0
NC_029516.1	1603329	1603653	-	0	0
NC_029516.1	1615141	1615186	+	0	0
NC_029516.1	1616530	1616667	+	0	0
NC_029516.1	1628807	1628856	-	0	0
NC_029516.1	1630136	1630180	+	0	0
NC_029516.1	1640303	1640458	+	0	0
NC_029516.1	1648916	1649066	+	0	0
NC_029516.1	1676721	1676789	+	0	0
NC_029516.1	1677200	1677345	-	0	0
NC_029516.1	1702215	1702518	-	0	0
NC_029516.1	1736380	1736523	-	0	0
NC_029516.1	1751969	1752106	+	0	0
NC_029516.1	1759630	1759773	-	0	0
NC_029516.1	1760746	1760820	-	0	0
NC_029516.1	1766872	1766997	+	0	0
NC_029516.1	1767237	1770137	-	0	0
NC_029516.1	1770232	1770876	-	0	0
NC_029516.1	1804804	1805893	+	0	0
NC_029516.1	1844307	1844442	-	0	0
NC_029516.1	1844574	1844683	-	0	0
NC_029516.1	1873263	1873400	+	0	0
NC_029516.1	1877915	1878053	-	0	0
NC_029516.1	1885069	1885183	-	0	0
NC_029516.1	1904670	1904837	+	0	0
NC_029516.1	1915112	1915228	-	0	0
NC_029516.1	1922401	1922545	-	0	0
NC_029516.1	1925691	1925835	-	0	0
NC_029516.1	1928778	1928821	+	0	0
NC_029516.1	1940116	1940240	+	0	0
NC_029516.1	1942778	1942893	+	0	0
NC_029516.1	1968580	1968626	+	0	0
NC_029516.1	1972188	1972218	-	0	0
NC_029516.1	1978015	1978138	-	0	0
NC_029516.1	1995798	1995841	+	0	0
NC_029516.1	2006641	2006704	+	0	0
NC_029516.1	2028956	2029742	+	0	0
NC_029516.1	2030459	2030574	+	0	0
NC_029516.1	2031168	2031611	+	0	0
NC_029516.1	2032260	2032385	-	0	0
NC_029516.1	2036989	2039183	+	0	0
NC_029516.1	2039216	2039343	+	0	0
NC_029516.1	2042807	2042849	+	0	0
NC_029516.1	2044493	2044529	+	0	0
NC_029516.1	2051325	2051380	+	0	0
NC_029516.1	2065587	2065688	+	0	0
NC_029516.1	2095084	2095584	+	0	0
NC_029516.1	2103873	2103938	+	0	0
NC_029516.1	2123591	2123652	+	0	0
NC_029516.1	2130093	2130208	+	0	0
NC_029516.1	2152776	2152897	+	0	0
NC_029516.1	2177455	2177495	-	0	0
NC_029516.1	2201859	2202198	-	0	0
NC_029516.1	2225963	2226066	+	0	0
NC_029516.1	2227625	2227731	+	0	0
NC_029516.1	2242176	2242530	+	0	0
NC_029516.1	2242786	2242820	+	0	0
NC_029516.1	2265970	2266521	-	0	0
NC_029516.1	2278189	2278265	-	0	0
NC_029516.1	2282663	2282840	-	0	0
NC_029516.1	2297051	2297195	+	0	0
NC_029516.1	2323571	2324100	-	0	0
NC_029516.1	2326896	2327114	+	0	0
NC_029516.1	2343476	2343509	-	0	0
NC_029516.1	2390716	2390831	-	0	0
NC_029516.1	2402048	2402100	-	0	0
NC_029516.1	2402430	2402510	+	0	0
NC_029516.1	2419565	2419681	+	0	0
NC_029516.1	2436968	2437484	-	0	0
NC_029516.1	2437635	2437754	-	0	0
NC_029516.1	2482043	2482195	-	0	0
NC_029516.1	2483508	2483612	-	0	0
NC_029516.1	2492532	2492800	+	0	0
NC_029516.1	2514826	2515064	-	0	0
NC_029516.1	2517796	2518012	-	0	0
NC_029516.1	2518051	2518422	+	0	0
NC_029516.1	2518537	2519069	+	0	0
NC_029516.1	2519212	2521607	+	0	0
NC_029516.1	2523519	2523888	-	0	0
NC_029516.1	2523908	2524021	+	0	0
NC_029516.1	2533568	2534327	+	0	0
NC_029516.1	2538207	2539617	+	0	0
NC_029516.1	2541045	2541159	+	0	0
NC_029516.1	2545620	2545693	+	0	0
NC_029516.1	2545837	2545892	+	0	0
NC_029516.1	2580831	2580910	+	0	0
NC_029516.1	2600735	2600826	-	0	0
NC_029516.1	2632859	2632965	-	0	0
NC_029516.1	2650954	2651049	-	0	0
NC_029516.1	2660467	2660503	-	0	0
NC_029516.1	2667543	2667615	+	0	0
NC_029516.1	2669507	2669656	+	0	0
NC_029516.1	2673584	2673625	+	0	0
NC_029516.1	2688903	2688992	-	0	0
NC_029516.1	2721198	2721260	-	0	0
NC_029516.1	2751660	2751732	+	0	0
NC_029516.1	2779536	2779578	+	0	0
NC_029516.1	2890720	2890814	-	0	0
NC_029516.1	2910267	2910843	+	0	0
NC_029516.1	2912907	2913003	-	0	0
NC_029516.1	2966152	2966500	+	0	0
NC_029516.1	2974789	2974879	+	0	0
NC_029516.1	2981307	2981430	+	0	0
NC_029516.1	2990399	2990545	+	0	0
NC_029516.1	2999917	2999966	+	0	0
NC_029516.1	3076700	3076796	+	0	0
NC_029516.1	3089864	3089937	+	0	0
NC_029516.1	3203363	3203439	+	0	0
NC_029516.1	3224080	3224120	-	0	0
NC_029516.1	3245650	3245674	-	0	0
NC_029516.1	3245696	3245786	-	0	0
NC_029516.1	3266107	3266179	-	0	0
NC_029516.1	3289253	3289342	-	0	0
NC_029516.1	3290605	3290638	-	0	0
NC_029516.1	3321452	3321515	-	0	0
NC_029516.1	3390306	3390375	-	0	0
NC_029516.1	3413882	3413926	+	0	0
NC_029516.1	3416100	3416160	+	0	0
NC_029516.1	3425711	3425989	+	0	0
NC_029516.1	3426058	3426174	-	0	0
NC_029516.1	3430667	3430947	+	0	0
NC_029516.1	3431030	3431838	+	0	0
NC_029516.1	3434051	3434085	-	0	0
NC_029516.1	3443861	3443978	+	0	0
NC_029516.1	3494810	3494869	-	0	0
NC_029516.1	3497755	3497918	+	0	0
NC_029516.1	3498833	3499066	-	0	0
NC_029516.1	3501503	3501563	-	0	0
NC_029516.1	3556591	3556707	+	0	0
NC_029516.1	3562233	3562386	+	0	0
NC_029516.1	3571810	3572031	+	0	0
NC_029516.1	3575948	3576178	-	0	0
NC_029516.1	3625345	3625735	+	0	0
NC_029516.1	3642019	3642076	+	0	0
NC_029516.1	3648553	3648810	+	0	0
NC_029516.1	3748098	3748217	+	0	0
NC_029516.1	3751750	3751859	-	0	0
NC_029516.1	3796319	3796595	-	0	0
NC_029516.1	3809604	3809805	+	0	0
NC_029516.1	3812415	3812476	+	0	0
NC_029516.1	3827213	3827285	+	0	0
NC_029516.1	3833308	3833386	+	0	0
NC_029516.1	3841382	3841465	+	0	0
NC_029516.1	3858246	3858388	+	0	0
NC_029516.1	3898817	3898949	-	0	0
NC_029516.1	3913307	3913416	-	0	0
NC_029516.1	3918113	3918357	-	0	0
NC_029516.1	3938939	3939040	+	0	0
NC_029516.1	3942719	3943095	+	0	0
NC_029516.1	4001587	4001898	-	0	0
NC_029516.1	4030294	4030356	-	0	0
NC_029516.1	4071832	4071917	-	0	0
NC_029516.1	4092942	4093440	+	0	0
NC_029516.1	4144396	4144681	+	0	0
NC_029516.1	4152111	4152236	-	0	0
NC_029516.1	4158452	4158889	+	0	0
NC_029516.1	4169696	4169823	-	0	0
NC_029516.1	4177781	4177841	-	0	0
NC_029516.1	4179649	4179773	+	0	0
NC_029516.1	4220702	4220865	+	0	0
NC_029516.1	4224745	4224859	+	0	0
NC_029516.1	4227591	4227718	-	0	0
NC_029516.1	4264358	4264706	+	0	0
NC_029516.1	4269655	4269755	+	0	0
NC_029516.1	4272921	4273426	-	0	0
NC_029516.1	4299363	4299414	-	0	0
NC_029516.1	4304573	4304658	+	0	0
NC_029516.1	4313658	4313723	-	0	0
NC_029516.1	4325857	4325916	-	0	0
NC_029516.1	4399116	4399181	-	0	0
NC_029516.1	4431163	4431395	-	0	0
NC_029516.1	4431597	4432107	-	0	0
NC_029516.1	4434961	4435082	+	0	0
NC_029516.1	4443711	4443943	-	0	0
NC_029516.1	4452763	4453207	+	0	0
NC_029516.1	4463384	4463886	-	0	0
NC_029516.1	4469037	4469475	+	0	0
NC_029516.1	4484222	4484446	+	0	0
NC_029516.1	4508082	4508214	+	0	0
NC_029516.1	4510901	4511195	-	0	0
NC_029516.1	4530687	4531137	-	0	0
NC_029516.1	4551527	4551628	-	0	0
NC_029516.1	4572811	4573366	-	0	0
NC_029516.1	4573424	4573578	+	0	0
NC_029516.1	4583202	4583266	+	0	0
NC_029516.1	4585383	4585478	+	0	0
NC_029516.1	4610192	4610470	+	0	0
NC_029516.1	4613020	4613089	+	0	0
NC_029516.1	4613641	4613871	-	0	0
NC_029516.1	4619636	4619992	-	0	0
NC_029516.1	4639614	4639692	-	0	0
NC_029516.1	4657035	4657818	-	0	0
NC_029516.1	4660304	4660363	-	0	0
NC_029516.1	4666847	4667075	-	0	0
NC_029516.1	4669053	4669102	-	0	0
NC_029516.1	4686854	4687002	+	0	0
NC_029516.1	4705383	4705448	-	0	0
NC_029516.1	4735707	4735742	-	0	0
NC_029516.1	4737063	4737272	-	0	0
NC_029516.1	4763721	4763825	+	0	0
NC_029516.1	4839236	4839677	+	0	0
NC_029516.1	4898708	4898858	-	0	0
NC_029516.1	4911812	4912054	-	0	0
NC_029516.1	4912823	4912901	+	0	0
NC_029516.1	4918330	4918689	+	0	0
NC_029516.1	5017034	5017252	+	0	0
NC_029516.1	5062963	5063275	-	0	0
NC_029516.1	5082341	5082465	+	0	0
NC_029516.1	5168949	5169021	-	0	0
NC_029516.1	5174058	5176409	-	0	0
NC_029516.1	5311550	5311637	+	0	0
NC_029516.1	5345688	5345733	+	0	0
NC_029516.1	5358362	5358450	+	0	0
NC_029516.1	5386831	5389075	-	0	0
NC_029516.1	5449739	5449791	+	0	0
NC_029516.1	5461530	5462187	+	0	0
NC_029516.1	5527382	5527435	+	0	0
NC_029516.1	5539912	5540011	-	0	0
NC_029516.1	5555991	5556129	+	0	0
NC_029516.1	5650594	5650769	+	0	0
NC_029516.1	5650836	5650934	+	0	0
NC_029516.1	5651449	5651798	+	0	0
NC_029516.1	5700513	5700595	+	0	0
NC_029516.1	5712467	5712601	-	0	0
NC_029516.1	5738865	5738938	-	0	0
NC_029516.1	5768288	5768447	-	0	0
NC_029516.1	5771509	5771668	+	0	0
NC_029516.1	5789787	5790347	-	0	0
NC_029516.1	5799546	5799587	+	0	0
NC_029516.1	5827513	5827631	-	0	0
NC_029516.1	5832124	5832210	-	0	0
NC_029516.1	5857421	5857504	-	0	0
NC_029516.1	5869856	5869979	+	0	0
NC_029516.1	5947136	5947190	-	0	0
NC_029516.1	5950527	5950629	-	0	0
NC_029516.1	5967094	5967178	-	0	0
NC_029516.1	6018065	6018115	+	0	0
NC_029516.1	6037298	6037381	+	0	0
NC_029516.1	6047998	6048137	-	0	0
NC_029516.1	6113203	6113296	-	0	0
NC_029516.1	6244784	6244873	-	0	0
NC_029516.1	6245045	6245096	-	0	0
NC_029516.1	6258873	6258914	+	0	0
NC_029516.1	6265402	6265466	-	0	0
NC_029516.1	6268248	6268373	+	0	0
NC_029516.1	6363118	6363149	-	0	0
NC_029516.1	6391862	6391949	-	0	0
NC_029516.1	6404863	6405015	+	0	0
NC_029516.1	6435505	6435548	-	0	0
NC_029516.1	6454826	6454957	+	0	0
NC_029516.1	6459462	6459750	+	0	0
NC_029516.1	6476792	6476858	+	0	0
NC_029516.1	6513135	6513278	-	0	0
NC_029516.1	6517265	6517312	+	0	0
NC_029516.1	6545275	6545323	+	0	0
NC_029516.1	6548582	6548643	-	0	0
NC_029516.1	6563051	6563099	+	0	0
NC_029516.1	6567326	6567451	+	0	0
NC_029516.1	6584500	6584588	-	0	0
NC_029516.1	6585215	6585296	+	0	0
NC_029516.1	6628309	6628378	-	0	0
NC_029516.1	6633005	6633208	+	0	0
NC_029516.1	6637324	6637462	+	0	0
NC_029516.1	6640426	6640931	+	0	0
NC_029516.1	6641656	6641923	+	0	0
NC_029516.1	6642416	6642554	-	0	0
NC_029516.1	6646063	6646209	+	0	0
NC_029516.1	6648731	6648860	-	0	0
NC_029516.1	6655352	6655435	+	0	0
NC_029516.1	6659593	6659736	+	0	0
NC_029516.1	6666490	6666628	+	0	0
NC_029516.1	6686691	6688113	+	0	0
NC_029516.1	6688256	6688338	+	0	0
NC_029516.1	6761017	6761064	-	0	0
NC_029516.1	6777987	6778015	-	0	0
NC_029516.1	6783951	6784492	+	0	0
NC_029516.1	6814196	6814377	+	0	0
NC_029516.1	6893732	6893793	+	0	0
NC_029516.1	6911849	6911928	-	0	0
NC_029516.1	6922419	6922724	+	0	0
NC_029516.1	6942502	6943088	-	0	0
NC_029516.1	6954182	6955064	+	0	0
NC_029516.1	6968951	6969035	-	0	0
NC_029516.1	7000691	7001028	-	0	0
NC_029516.1	7012151	7012214	+	0	0
NC_029516.1	7023448	7029156	-	0	0
NC_029516.1	7029785	7029915	+	0	0
NC_029516.1	7035173	7035267	-	0	0
NC_029516.1	7040142	7040224	-	0	0
NC_029516.1	7051618	7051812	-	0	0
NC_029516.1	7083098	7083411	-	0	0
NC_029516.1	7083624	7083806	-	0	0
NC_029516.1	7107220	7107576	+	0	0
NC_029516.1	7118861	7118946	+	0	0
NC_029516.1	7119080	7119400	+	0	0
NC_029516.1	7119835	7119921	-	0	0
NC_029516.1	7126525	7127379	+	0	0
NC_029516.1	7134882	7135403	+	0	0
NC_029516.1	7201931	7202094	+	0	0
NC_029516.1	7207342	7207435	+	0	0
NC_029516.1	7220603	7221130	+	0	0
NC_029516.1	7226663	7226773	+	0	0
NC_029516.1	7254108	7254198	-	0	0
NC_029516.1	7258187	7258711	+	0	0
NC_029516.1	7263870	7264151	+	0	0
NC_029516.1	7264259	7264587	+	0	0
NC_029516.1	7264623	7264742	+	0	0
NC_029516.1	7284701	7284754	+	0	0
NC_029516.1	7306577	7306678	+	0	0
NC_029516.1	7320116	7320232	+	0	0
NC_029516.1	7323144	7323685	-	0	0
NC_029516.1	7350008	7350379	+	0	0
NC_029516.1	7373074	7373143	+	0	0
NC_029516.1	7374119	7374334	+	0	0
NC_029516.1	7380737	7380989	+	0	0
NC_029516.1	7385772	7386147	+	0	0
NC_029516.1	7386158	7386388	-	0	0
NC_029516.1	7390243	7390362	-	0	0
NC_029516.1	7413926	7414027	-	0	0
NC_029516.1	7428888	7429155	+	0	0
NC_029516.1	7466254	7466341	-	0	0
NC_029516.1	7479902	7480023	-	0	0
NC_029516.1	7517744	7517823	+	0	0
NC_029516.1	7596364	7597194	-	0	0
NC_029516.1	7605751	7605836	+	0	0
NC_029516.1	7611568	7611799	-	0	0
NC_029516.1	7622696	7623111	-	0	0
NC_029516.1	7625883	7626086	-	0	0
NC_029516.1	7626150	7626409	+	0	0
NC_029516.1	7649878	7650110	-	0	0
NC_029516.1	7676359	7676903	-	0	0
NC_029516.1	7689477	7689553	+	0	0
NC_029516.1	7706851	7707363	+	0	0
NC_029516.1	7724427	7724514	-	0	0
NC_029516.1	7732125	7732177	+	0	0
NC_029516.1	7754027	7754326	-	0	0
NC_029516.1	7759789	7760270	+	0	0
NC_029516.1	7789074	7789606	+	0	0
NC_029516.1	7796940	7797157	+	0	0
NC_029516.1	7821225	7821524	-	0	0
NC_029516.1	7844261	7844359	+	0	0
NC_029516.1	7860741	7861000	+	0	0
NC_029516.1	7877236	7877447	-	0	0
NC_029516.1	7895049	7895270	-	0	0
NC_029516.1	7918488	7918684	+	0	0
NC_029516.1	7936987	7937127	+	0	0
NC_029516.1	7937872	7937934	+	0	0
NC_029516.1	8014112	8014470	-	0	0
NC_029516.1	8022829	8022902	+	0	0
NC_029516.1	8030195	8030290	-	0	0
NC_029516.1	8041968	8042183	-	0	0
NC_029516.1	8042530	8042615	-	0	0
NC_029516.1	8049956	8050024	-	0	0
NC_029516.1	8072274	8072324	+	0	0
NC_029516.1	8072406	8072507	+	0	0
NC_029516.1	8104560	8105293	-	0	0
NC_029516.1	8105595	8105947	+	0	0
NC_029516.1	8128551	8128664	+	0	0
NC_029516.1	8143703	8144203	-	0	0
NC_029516.1	8155046	8155116	-	0	0
NC_029516.1	8171234	8172104	-	0	0
NC_029516.1	8181012	8181280	+	0	0
NC_029516.1	8226267	8226527	+	0	0
NC_029516.1	8248311	8248461	+	0	0
NC_029516.1	8252573	8253518	-	0	0
NC_029516.1	8259494	8259554	+	0	0
NC_029516.1	8269413	8269688	+	0	0
NC_029516.1	8271933	8272005	+	0	0
NC_029516.1	8280988	8281116	-	0	0
NC_029516.1	8285090	8285264	+	0	0
NC_029516.1	8297042	8297545	+	0	0
NC_029516.1	8298004	8298088	+	0	0
NC_029516.1	8299735	8299932	+	0	0
NC_029516.1	8304567	8304908	+	0	0
NC_029516.1	8306634	8306941	-	0	0
NC_029516.1	8307341	8307575	+	0	0
NC_029516.1	8313949	8314251	+	0	0
NC_029516.1	8331507	8332109	+	0	0
NC_029516.1	8335481	8336061	+	0	0
NC_029516.1	8349210	8349604	+	0	0
NC_029516.1	8358816	8359850	-	0	0
NC_029516.1	8359862	8361278	-	0	0
NC_029516.1	8367256	8367514	+	0	0
NC_029516.1	8384973	8385276	+	0	0
NC_029516.1	8389674	8390166	+	0	0
NC_029516.1	8391484	8391922	+	0	0
NC_029516.1	8404095	8404329	+	0	0
NC_029516.1	8406217	8406273	+	0	0
NC_029516.1	8407038	8407053	-	0	0
NC_029516.1	8407238	8407250	-	0	0
NC_029516.1	8417554	8418095	+	0	0
NC_029516.1	8432552	8432621	+	0	0
NC_029516.1	8443436	8443616	-	0	0
NC_029516.1	8445069	8445662	+	0	0
NC_029516.1	8450548	8450596	-	0	0
NC_029516.1	8472378	8472587	-	0	0
NC_029516.1	8474068	8474235	+	0	0
NC_029516.1	8481903	8481992	+	0	0
NC_029516.1	8490299	8490318	+	0	0
NC_029516.1	8512922	8513286	+	0	0
NC_029516.1	8524408	8524728	+	0	0
NC_029516.1	8532325	8532411	+	0	0
NC_029516.1	8544809	8545296	+	0	0
NC_029516.1	8576277	8576433	-	0	0
NC_029516.1	8593131	8593175	+	0	0
NC_029516.1	8593553	8593603	+	0	0
NC_029516.1	8593784	8594262	+	0	0
NC_029516.1	8601428	8601686	+	0	0
NC_029516.1	8616392	8616445	-	0	0
NC_029516.1	8632268	8632393	-	0	0
NC_029516.1	8641266	8641432	-	0	0
NC_029516.1	8654958	8655019	-	0	0
NC_029516.1	8666495	8667040	+	0	0
NC_029516.1	8671282	8671381	+	0	0
NC_029516.1	8672769	8672879	-	0	0
NC_029516.1	8675924	8676060	-	0	0
NC_029516.1	8680311	8680868	+	0	0
NC_029516.1	8682973	8683510	+	0	0
NC_029516.1	8711761	8711855	+	0	0
NC_029516.1	8712733	8713196	+	0	0
NC_029516.1	8715958	8716158	-	0	0
NC_029516.1	8716693	8717433	+	0	0
NC_029516.1	8719480	8720034	+	0	0
NC_029516.1	8735024	8735594	-	0	0
NC_029516.1	8738429	8738681	-	0	0
NC_029516.1	8758866	8759063	-	0	0
NC_029516.1	8761279	8761509	-	0	0
NC_029516.1	8764406	8764758	+	0	0
NC_029516.1	8771509	8771736	-	0	0
NC_029516.1	8774686	8774747	-	0	0
NC_029516.1	8779342	8779731	+	0	0
NC_029516.1	8798109	8798430	+	0	0
NC_029516.1	8802715	8802779	+	0	0
NC_029516.1	8824301	8824591	+	0	0
NC_029516.1	8830087	8830149	+	0	0
NC_029516.1	8831302	8831387	-	0	0
NC_029516.1	8842487	8842565	+	0	0
NC_029516.1	8851220	8851268	+	0	0
NC_029516.1	8865262	8865350	+	0	0
NC_029516.1	8869660	8869733	+	0	0
NC_029516.1	8889789	8890274	+	0	0
NC_029516.1	8907602	8908131	-	0	0
NC_029516.1	8908897	8908954	-	0	0
NC_029516.1	8911672	8911882	+	0	0
NC_029516.1	8916478	8916735	+	0	0
NC_029516.1	8926129	8926172	+	0	0
NC_029516.1	8955620	8955712	-	0	0
NC_029516.1	8974925	8974995	-	0	0
NC_029516.1	8999966	9000049	+	0	0
NC_029516.1	9008154	9008236	-	0	0
NC_029516.1	9009431	9009590	-	0	0
NC_029516.1	9025721	9025972	+	0	0
NC_029516.1	9025991	9026357	+	0	0
NC_029516.1	9044735	9044795	+	0	0
NC_029516.1	9067222	9067247	+	0	0
NC_029516.1	9071988	9072114	+	0	0
NC_029516.1	9076958	9077046	+	0	0
NC_029516.1	9114523	9114752	-	0	0
NC_029516.1	9116512	9116666	+	0	0
NC_029516.1	9116881	9117024	-	0	0
NC_029516.1	9118915	9119171	-	0	0
NC_029516.1	9124134	9124353	-	0	0
NC_029516.1	9129859	9130370	-	0	0
NC_029516.1	9147604	9147682	-	0	0
NC_029516.1	9152210	9152293	+	0	0
NC_029516.1	9193967	9195013	-	0	0
NC_029516.1	9200296	9200355	-	0	0
NC_029516.1	9202366	9202479	-	0	0
NC_029516.1	9203665	9204041	+	0	0
NC_029516.1	9219852	9220804	-	0	0
NC_029516.1	9222247	9222317	+	0	0
NC_029516.1	9226862	9227023	+	0	0
NC_029516.1	9228418	9228496	+	0	0
NC_029516.1	9302498	9302847	+	0	0
NC_029516.1	9306310	9306375	+	0	0
NC_029516.1	9313616	9313678	+	0	0
NC_029516.1	9324450	9324806	-	0	0
NC_029516.1	9325147	9325313	-	0	0
NC_029516.1	9335851	9336044	+	0	0
NC_029516.1	9339780	9339892	-	0	0
NC_029516.1	9343825	9344240	+	0	0
NC_029516.1	9360121	9360180	+	0	0
NC_029516.1	9361908	9362434	-	0	0
NC_029516.1	9371263	9371346	+	0	0
NC_029516.1	9375006	9375074	-	0	0
NC_029516.1	9376367	9376428	-	0	0
NC_029516.1	9446209	9446769	-	0	0
NC_029516.1	9450162	9450269	+	0	0
NC_029516.1	9458357	9458770	+	0	0
NC_029516.1	9486089	9486203	+	0	0
NC_029516.1	9488942	9489729	+	0	0
NC_029516.1	9505385	9505765	+	0	0
NC_029516.1	9509329	9509396	-	0	0
NC_029516.1	9517393	9517478	-	0	0
NC_029516.1	9522557	9522577	+	0	0
NC_029516.1	9524274	9524389	+	0	0
NC_029516.1	9554950	9555018	+	0	0
NC_029516.1	9568231	9568317	+	0	0
NC_029516.1	9572600	9572707	-	0	0
NC_029516.1	9610335	9610794	-	0	0
NC_029516.1	9617742	9618005	-	0	0
NC_029516.1	9630251	9630347	-	0	0
NC_029516.1	9639420	9640826	+	0	0
NC_029516.1	9648875	9649090	-	0	0
NC_029516.1	9649103	9649681	-	0	0
NC_029516.1	9657763	9657816	+	0	0
NC_029516.1	9660272	9660539	-	0	0
NC_029516.1	9690895	9690989	-	0	0
NC_029516.1	9694990	9695064	+	0	0
NC_029516.1	9698168	9698224	-	0	0
NC_029516.1	9704603	9704662	+	0	0
NC_029516.1	9747520	9747580	+	0	0
NC_029516.1	9756607	9757001	+	0	0
NC_029516.1	9781113	9781415	-	0	0
NC_029516.1	9786344	9786385	+	0	0
NC_029516.1	9797437	9797501	+	0	0
NC_029516.1	9823693	9824250	+	0	0
NC_029516.1	9833712	9834146	+	0	0
NC_029516.1	9849367	9849447	+	0	0
NC_029516.1	9864412	9864546	-	0	0
NC_029516.1	9869682	9870139	+	0	0
NC_029516.1	9877399	9877830	+	0	0
NC_029516.1	9889396	9889466	-	0	0
NC_029516.1	9930455	9930981	+	0	0
NC_029516.1	9947085	9947200	-	0	0
NC_029516.1	9951506	9951641	-	0	0
NC_029516.1	9959844	9959930	-	0	0
NC_029516.1	9993906	9993969	-	0	0
NC_029516.1	10083981	10084267	-	0	0
NC_029516.1	10085953	10086381	+	0	0
NC_029516.1	10088913	10089654	-	0	0
NC_029516.1	10093631	10094737	+	0	0
NC_029516.1	10103175	10103794	+	0	0
NC_029516.1	10244343	10244460	-	0	0
NC_029516.1	10290591	10291408	+	0	0
NC_029516.1	10297700	10304584	+	0	0
NC_029516.1	10314068	10314540	-	0	0
NC_029516.1	10314871	10315197	+	0	0
NC_029516.1	10335097	10335414	-	0	0
NC_029516.1	10346677	10346863	+	0	0
NC_029516.1	10399050	10399544	+	0	0
NC_029516.1	10415459	10415499	-	0	0
NC_029516.1	10437585	10437695	+	0	0
NC_029516.1	10439301	10439446	-	0	0
NC_029516.1	10440683	10440736	+	0	0
NC_029516.1	10575635	10575705	+	0	0
NC_029516.1	10583437	10583516	+	0	0
NC_029516.1	10594443	10594505	-	0	0
NC_029516.1	10597381	10597425	+	0	0
NC_029516.1	10610706	10610773	+	0	0
NC_029516.1	10611595	10611718	-	0	0
NC_029516.1	10624207	10624276	+	0	0
NC_029516.1	10685083	10685326	-	0	0
NC_029516.1	10693166	10693382	+	0	0
NC_029516.1	10696250	10696290	+	0	0
NC_029516.1	10708930	10709457	-	0	0
NC_029516.1	10714418	10714462	+	0	0
NC_029516.1	10738664	10738732	+	0	0
NC_029516.1	10739977	10739997	+	0	0
NC_029516.1	10741242	10741317	+	0	0
NC_029516.1	10761801	10762321	+	0	0
NC_029516.1	10799247	10800081	-	0	0
NC_029516.1	10820368	10820610	+	0	0
NC_029516.1	10848419	10848597	+	0	0
NC_029516.1	10854444	10854544	-	0	0
NC_029516.1	10880213	10880562	+	0	0
NC_029516.1	10889348	10889934	+	0	0
NC_029516.1	10897890	10897928	-	0	0
NC_029516.1	10920290	10920355	-	0	0
NC_029516.1	10938199	10938321	+	0	0
NC_029516.1	10952248	10952386	+	0	0
NC_029516.1	10952705	10953288	-	0	0
NC_029516.1	10977303	10977419	-	0	0
NC_029516.1	10980448	10980953	+	0	0
NC_029516.1	11007197	11007245	-	0	0
NC_029516.1	11014703	11015081	+	0	0
NC_029516.1	11016839	11016884	+	0	0
NC_029516.1	11027646	11027760	+	0	0
NC_029516.1	11048511	11048664	-	0	0
NC_029516.1	11055654	11055741	+	0	0
NC_029516.1	11063144	11063679	+	0	0
NC_029516.1	11082768	11082811	-	0	0
NC_029516.1	11084922	11085161	-	0	0
NC_029516.1	11092907	11092968	+	0	0
NC_029516.1	11125533	11125604	+	0	0
NC_029516.1	11252910	11252964	+	0	0
NC_029516.1	11289617	11290163	+	0	0
NC_029516.1	11303296	11303363	-	0	0
NC_029516.1	11328622	11328716	+	0	0
NC_029516.1	11331532	11331716	+	0	0
NC_029516.1	11336600	11336856	+	0	0
NC_029516.1	11336902	11337088	+	0	0
NC_029516.1	11341842	11341953	-	0	0
NC_029516.1	11404831	11404870	-	0	0
NC_029516.1	11411625	11411703	-	0	0
NC_029516.1	11418257	11418440	-	0	0
NC_029516.1	11444495	11444574	-	0	0
NC_029516.1	11469558	11469596	+	0	0
NC_029516.1	11508292	11508355	+	0	0
NC_029516.1	11522276	11522550	-	0	0
NC_029516.1	11575548	11575661	-	0	0
NC_029516.1	11597140	11597261	-	0	0
NC_029516.1	11640490	11640853	-	0	0
NC_029516.1	11660918	11661007	+	0	0
NC_029516.1	11665170	11665241	+	0	0
NC_029516.1	11665308	11665365	+	0	0
NC_029516.1	11665832	11666120	-	0	0
NC_029516.1	11673912	11674265	+	0	0
NC_029516.1	11700677	11706131	-	0	0
NC_029516.1	11783588	11783859	+	0	0
NC_029516.1	11875115	11875165	+	0	0
NC_029516.1	11879066	11879157	+	0	0
NC_029516.1	11899892	11900236	+	0	0
NC_029516.1	11924293	11924620	+	0	0
NC_029516.1	11941534	11941584	-	0	0
NC_029516.1	11961726	11961866	-	0	0
NC_029516.1	11964360	11964411	-	0	0
NC_029516.1	11995095	11995167	-	0	0
NC_029516.1	12011506	12011576	+	0	0
NC_029516.1	12035425	12035505	+	0	0
NC_029516.1	12035531	12035700	-	0	0
NC_029516.1	12035764	12035811	-	0	0
NC_029516.1	12249181	12249261	-	0	0
NC_029516.1	12297645	12298206	-	0	0
NC_029516.1	12324744	12325034	-	0	0
NC_029516.1	12384163	12384206	+	0	0
NC_029516.1	12461712	12461766	-	0	0
NC_029516.1	12463897	12464515	+	0	0
NC_029516.1	12477099	12477139	+	0	0
NC_029516.1	12481323	12481428	+	0	0
NC_029516.1	12522927	12523184	+	0	0
NC_029516.1	12541917	12541965	-	0	0
NC_029516.1	12567785	12567854	-	0	0
NC_029516.1	12574212	12574835	+	0	0
NC_029516.1	12574915	12574973	-	0	0
NC_029516.1	12602671	12602747	+	0	0
NC_029516.1	12615374	12615551	+	0	0
NC_029516.1	12648708	12648734	+	0	0
NC_029516.1	12684076	12684160	-	0	0
NC_029516.1	12685352	12685497	+	0	0
NC_029516.1	12686833	12686946	+	0	0
NC_029516.1	12692705	12692748	-	0	0
NC_029516.1	12741804	12741841	+	0	0
NC_029516.1	12785384	12785554	+	0	0
NC_029516.1	12799734	12799839	-	0	0
NC_029516.1	12801987	12804946	+	0	0
NC_029516.1	12875731	12875978	+	0	0
NC_029516.1	12896273	12896394	+	0	0
NC_029516.1	12901790	12902686	+	0	0
NC_029516.1	12945936	12946393	-	0	0
NC_029516.1	12953858	12960857	+	0	0
NC_029516.1	12981034	12981164	-	0	0
NC_029516.1	12982232	12982272	-	0	0
NC_029516.1	12987407	12987481	-	0	0
NC_029516.1	13032970	13033299	-	0	0
NC_029516.1	13074692	13074935	-	0	0
NC_029516.1	13075089	13075172	-	0	0
NC_029516.1	13084529	13084633	+	0	0
NC_029516.1	13107360	13107418	-	0	0
NC_029516.1	13114591	13114659	-	0	0
NC_029516.1	13169218	13170005	+	0	0
NC_029516.1	13245243	13245564	-	0	0
NC_029516.1	13314278	13314358	-	0	0
NC_029516.1	13314540	13314637	+	0	0
NC_029516.1	13338892	13339063	+	0	0
NC_029516.1	13381003	13381038	-	0	0
NC_029516.1	13418223	13418333	+	0	0
NC_029516.1	13433993	13434031	-	0	0
NC_029516.1	13434790	13435020	+	0	0
NC_029516.1	13506558	13506895	+	0	0
NC_029516.1	13522716	13523060	+	0	0
NC_029516.1	13535420	13535999	-	0	0
NC_029516.1	13557353	13557558	-	0	0
NC_029516.1	13605543	13606072	+	0	0
NC_029516.1	13610995	13611132	+	0	0
NC_029516.1	13679944	13680467	+	0	0
NC_029516.1	13701766	13701895	-	0	0
NC_029516.1	13704225	13704269	-	0	0
NC_029516.1	13735978	13736066	+	0	0
NC_029516.1	13744389	13744436	+	0	0
NC_029516.1	13851630	13851896	+	0	0
NC_029516.1	13886816	13886886	+	0	0
NC_029516.1	13889354	13889742	+	0	0
NC_029516.1	13889873	13890775	+	0	0
NC_029516.1	13905805	13905893	+	0	0
NC_029516.1	13943755	13943841	-	0	0
NC_029516.1	13979133	13979194	-	0	0
NC_029516.1	13985148	13985212	+	0	0
NC_029516.1	14003059	14003194	+	0	0
NC_029516.1	14008609	14008678	+	0	0
NC_029516.1	14017993	14018128	-	0	0
NC_029516.1	14031317	14031413	+	0	0
NC_029516.1	14035021	14035282	+	0	0
NC_029516.1	14076631	14076880	+	0	0
NC_029516.1	14106404	14106455	+	0	0
NC_029516.1	14157711	14157858	+	0	0
NC_029516.1	14206322	14206461	-	0	0
NC_029516.1	14280465	14280632	-	0	0
NC_029516.1	14324666	14324726	+	0	0
NC_029516.1	14354997	14355041	-	0	0
NC_029516.1	14362038	14362130	+	0	0
NC_029516.1	14471412	14472162	+	0	0
NC_029516.1	14485839	14485916	-	0	0
NC_029516.1	14514666	14514743	-	0	0
NC_029516.1	14550533	14550755	+	0	0
NC_029516.1	14560030	14560190	-	0	0
NC_029516.1	14596650	14597131	-	0	0
NC_029516.1	14601171	14601317	+	0	0
NC_029516.1	14608020	14608148	+	0	0
NC_029516.1	14695806	14695984	+	0	0
NC_029516.1	14715366	14715923	-	0	0
NC_029516.1	14719065	14719146	-	0	0
NC_029516.1	14720162	14720692	-	0	0
NC_029516.1	14724120	14724453	-	0	0
NC_029516.1	14724554	14724668	-	0	0
NC_029516.1	14736769	14736822	+	0	0
NC_029516.1	14747309	14747595	+	0	0
NC_029516.1	14759284	14759451	-	0	0
NC_029516.1	14767192	14767261	-	0	0
NC_029516.1	14779063	14779322	+	0	0
NC_029516.1	14779336	14779929	+	0	0
NC_029516.1	14780023	14780407	+	0	0
NC_029516.1	14783946	14784068	-	0	0
NC_029516.1	14784080	14784158	+	0	0
NC_029516.1	14784193	14784539	-	0	0
NC_029516.1	14789790	14789852	-	0	0
NC_029516.1	14793810	14794401	+	0	0
NC_029516.1	14796462	14796601	-	0	0
NC_029516.1	14802129	14802950	+	0	0
NC_029516.1	14874784	14875309	-	0	0
NC_029516.1	14877592	14878079	+	0	0
NC_029516.1	14886576	14887489	-	0	0
NC_029516.1	14901755	14902578	+	0	0
NC_029516.1	14913681	14913864	+	0	0
NC_029516.1	14918886	14919381	+	0	0
NC_029516.1	14930631	14930676	+	0	0
NC_029516.1	14932399	14932645	+	0	0
NC_029516.1	14946366	14946495	-	0	0
NC_029516.1	14949949	14950192	-	0	0
NC_029516.1	14950496	14951701	-	0	0
NC_029516.1	14951735	14952006	-	0	0
NC_029516.1	14954610	14954724	-	0	0
NC_029516.1	14956718	14957200	+	0	0
NC_029516.1	14963006	14963397	-	0	0
NC_029516.1	14977605	14977748	+	0	0
NC_029516.1	14978113	14978237	+	0	0
NC_029516.1	14979120	14979368	-	0	0
NC_029516.1	14982074	14982167	-	0	0
NC_029516.1	14997246	14997308	-	0	0
NC_029516.1	15000191	15000419	+	0	0
NC_029516.1	15002028	15002783	+	0	0
NC_029516.1	15011246	15011731	-	0	0
NC_029516.1	15017912	15018121	-	0	0
NC_029516.1	15018384	15019194	-	0	0
NC_029516.1	15031522	15032059	-	0	0
NC_029516.1	15034946	15035938	-	0	0
NC_029516.1	15039041	15039303	-	0	0
NC_029516.1	15039334	15039442	+	0	0
NC_029516.1	15061345	15061399	+	0	0
NC_029516.1	15073863	15074235	+	0	0
NC_029516.1	15098639	15099169	+	0	0
NC_029516.1	15103350	15103836	+	0	0
NC_029516.1	15107155	15107387	+	0	0
NC_029516.1	15111056	15111613	+	0	0
NC_029516.1	15131267	15131633	+	0	0
NC_029516.1	15132336	15132467	+	0	0
NC_029516.1	15135306	15135780	+	0	0
NC_029516.1	15136010	15136442	-	0	0
NC_029516.1	15137099	15137169	+	0	0
NC_029516.1	15140343	15140531	-	0	0
NC_029516.1	15147365	15147580	-	0	0
NC_029516.1	15157583	15157767	+	0	0
NC_029516.1	15158775	15158923	+	0	0
NC_029516.1	15163497	15163990	-	0	0
NC_029516.1	15173681	15174182	-	0	0
NC_029516.1	15186344	15186506	-	0	0
NC_029516.1	15189155	15189714	+	0	0
NC_029516.1	15197222	15197339	+	0	0
NC_029516.1	15239114	15239281	+	0	0
NC_029516.1	15242724	15242909	+	0	0
NC_029516.1	15247151	15247430	+	0	0
NC_029516.1	15247763	15247972	+	0	0
NC_029516.1	15258178	15258322	+	0	0
NC_029516.1	15264141	15264471	-	0	0
NC_029516.1	15271898	15272281	+	0	0
NC_029516.1	15275239	15275773	+	0	0
NC_029516.1	15283193	15283291	+	0	0
NC_029516.1	15296549	15297347	+	0	0
NC_029516.1	15318565	15318613	+	0	0
NC_029516.1	15333695	15333927	-	0	0
NC_029516.1	15361846	15361982	+	0	0
NC_029516.1	15365485	15365667	+	0	0
NC_029516.1	15383386	15383460	+	0	0
NC_029516.1	15394152	15394226	-	0	0
NC_029516.1	15419166	15419229	+	0	0
NC_029516.1	15422929	15423685	-	0	0
NC_029516.1	15426487	15426905	+	0	0
NC_029516.1	15427810	15428279	+	0	0
NC_029516.1	15441907	15442323	+	0	0
NC_029516.1	15451087	15451687	-	0	0
NC_029516.1	15459451	15459574	-	0	0
NC_029516.1	15466945	15467526	+	0	0
NC_029516.1	15503267	15503334	+	0	0
NC_029516.1	15527306	15527582	-	0	0
NC_029516.1	15542909	15543376	-	0	0
NC_029516.1	15559778	15559860	+	0	0
NC_029516.1	15562808	15563853	+	0	0
NC_029516.1	15585659	15586202	+	0	0
NC_029516.1	15594015	15594679	+	0	0
NC_029516.1	15608211	15608715	+	0	0
NC_029516.1	15616726	15616918	-	0	0
NC_029516.1	15636979	15637124	+	0	0
NC_029516.1	15663278	15663442	+	0	0
NC_029516.1	15698107	15698534	-	0	0
NC_029516.1	15698652	15698948	-	0	0
NC_029516.1	15699265	15700041	+	0	0
NC_029516.1	15700064	15700304	+	0	0
NC_029516.1	15700644	15700818	+	0	0
NC_029516.1	15701172	15701522	+	0	0
NC_029516.1	15701611	15702165	-	0	0
NC_029516.1	15710609	15710726	+	0	0
NC_029516.1	15712650	15713020	+	0	0
NC_029516.1	15714156	15714377	+	0	0
NC_029516.1	15722009	15722141	-	0	0
NC_029516.1	15726997	15727332	+	0	0
NC_029516.1	15734360	15734758	-	0	0
NC_029516.1	15736409	15736688	-	0	0
NC_029516.1	15738578	15738670	+	0	0
NC_029516.1	15738812	15739918	-	0	0
NC_029516.1	15744653	15746002	+	0	0
NC_029516.1	15746081	15746344	+	0	0
NC_029516.1	15746417	15746478	-	0	0
NC_029516.1	15757558	15757629	-	0	0
NC_029516.1	15777138	15777204	-	0	0
NC_029516.1	15778673	15778766	+	0	0
NC_029516.1	15779392	15779524	+	0	0
NC_029516.1	15782183	15783020	+	0	0
NC_029516.1	15783757	15784005	-	0	0
NC_029516.1	15795029	15795124	+	0	0
NC_029516.1	15795392	15795446	-	0	0
NC_029516.1	15796409	15797197	+	0	0
NC_029516.1	15813691	15813892	+	0	0
NC_029516.1	15820622	15820699	-	0	0
NC_029516.1	15821720	15822027	-	0	0
NC_029516.1	15822605	15823468	+	0	0
NC_029516.1	15844439	15844687	-	0	0
NC_029516.1	15845951	15846537	+	0	0
NC_029516.1	15852931	15853085	+	0	0
NC_029516.1	15853429	15853544	+	0	0
NC_029516.1	15855705	15855903	-	0	0
NC_029516.1	15855972	15856333	+	0	0
NC_029516.1	15862487	15862539	-	0	0
NC_029516.1	15877740	15878327	+	0	0
NC_029516.1	15878626	15878642	+	0	0
NC_029516.1	15881175	15881260	+	0	0
NC_029516.1	15882788	15883261	+	0	0
NC_029516.1	15893890	15893932	-	0	0
NC_029516.1	15895891	15895951	-	0	0
NC_029516.1	15898836	15898884	-	0	0
NC_029516.1	15910886	15911419	+	0	0
NC_029516.1	15920435	15921142	+	0	0
NC_029516.1	15921662	15921754	+	0	0
NC_029516.1	15925626	15925955	-	0	0
NC_029516.1	15929300	15929342	+	0	0
NC_029516.1	15932186	15932229	-	0	0
NC_029516.1	15933396	15933497	+	0	0
NC_029516.1	15955338	15955557	+	0	0
NC_029516.1	15958487	15958734	+	0	0
NC_029516.1	15958917	15959296	+	0	0
NC_029516.1	15963367	15963949	-	0	0
NC_029516.1	15965003	15965096	+	0	0
NC_029516.1	15968128	15968200	+	0	0
NC_029516.1	15970428	15970537	-	0	0
NC_029516.1	15979104	15979517	+	0	0
NC_029516.1	15990145	15990315	+	0	0
NC_029516.1	15999428	15999532	-	0	0
NC_029516.1	16017099	16017147	-	0	0
NC_029516.1	16036278	16036585	+	0	0
NC_029516.1	16037516	16037744	+	0	0
NC_029516.1	16037854	16038078	+	0	0
NC_029516.1	16038094	16038502	-	0	0
NC_029516.1	16042170	16042675	+	0	0
NC_029516.1	16049371	16049479	+	0	0
NC_029516.1	16052588	16052872	+	0	0
NC_029516.1	16053215	16053562	+	0	0
NC_029516.1	16061844	16062352	+	0	0
NC_029516.1	16073138	16073206	-	0	0
NC_029516.1	16082132	16082225	+	0	0
NC_029516.1	16096306	16096549	+	0	0
NC_029516.1	16096753	16097009	+	0	0
NC_029516.1	16098153	16098205	-	0	0
NC_029516.1	16099711	16100074	+	0	0
NC_029516.1	16113490	16113606	-	0	0
NC_029516.1	16114020	16114090	+	0	0
NC_029516.1	16123002	16123163	+	0	0
NC_029516.1	16126445	16127266	+	0	0
NC_029516.1	16130556	16130770	+	0	0
NC_029516.1	16132050	16132129	-	0	0
NC_029516.1	16137592	16138618	-	0	0
NC_029516.1	16150397	16150918	+	0	0
NC_029516.1	16153510	16153710	-	0	0
NC_029516.1	16160893	16161247	+	0	0
NC_029516.1	16163913	16164214	+	0	0
NC_029516.1	16171083	16171499	-	0	0
NC_029516.1	16172476	16172561	+	0	0
NC_029516.1	16172748	16172869	-	0	0
NC_029516.1	16173334	16174332	-	0	0
NC_029516.1	16183088	16183144	+	0	0
NC_029516.1	16186803	16187101	-	0	0
NC_029516.1	16187158	16188002	-	0	0
NC_029516.1	16195019	16195134	+	0	0
NC_029516.1	16196779	16196875	-	0	0
NC_029516.1	16198734	16198912	-	0	0
NC_029516.1	16211221	16211288	-	0	0
NC_029516.1	16222083	16222144	+	0	0
NC_029516.1	16225792	16226151	-	0	0
NC_029516.1	16228605	16228700	-	0	0
NC_029516.1	16228886	16229100	-	0	0
NC_029516.1	16231480	16231832	+	0	0
NC_029516.1	16243634	16244212	+	0	0
NC_029516.1	16247883	16248064	+	0	0
NC_029516.1	16255915	16256695	+	0	0
NC_029516.1	16257732	16258296	+	0	0
NC_029516.1	16259007	16259344	+	0	0
NC_029516.1	16259469	16259886	+	0	0
NC_029516.1	16264643	16265186	+	0	0
NC_029516.1	16266214	16266832	-	0	0
NC_029516.1	16267639	16267690	-	0	0
NC_029516.1	16279869	16279942	-	0	0
NC_029516.1	16282090	16282395	+	0	0
NC_029516.1	16289436	16289681	+	0	0
NC_029516.1	16290710	16290874	-	0	0
NC_029516.1	16299229	16299692	+	0	0
NC_029516.1	16300941	16301059	+	0	0
NC_029516.1	16308794	16308828	-	0	0
NC_029516.1	16312485	16312559	+	0	0
NC_029516.1	16322672	16323090	+	0	0
NC_029516.1	16326059	16326139	-	0	0
NC_029516.1	16328980	16329322	+	0	0
NC_029516.1	16329351	16329413	-	0	0
NC_029516.1	16331270	16331331	-	0	0
NC_029516.1	16332061	16332162	+	0	0
NC_029516.1	16339663	16340227	+	0	0
NC_029516.1	16342922	16343014	-	0	0
NC_029516.1	16349772	16349868	-	0	0
NC_029516.1	16350425	16350478	+	0	0
NC_029516.1	16350526	16350635	+	0	0
NC_029516.1	16379823	16380043	+	0	0
NC_029516.1	16380059	16380450	+	0	0
NC_029516.1	16382575	16382723	-	0	0
NC_029516.1	16383533	16383710	+	0	0
NC_029516.1	16385156	16385282	+	0	0
NC_029516.1	16387613	16387726	-	0	0
NC_029516.1	16403041	16403355	+	0	0
NC_029516.1	16404353	16404886	+	0	0
NC_029516.1	16407796	16408122	+	0	0
NC_029516.1	16415245	16415767	+	0	0
NC_029516.1	16418327	16418479	+	0	0
NC_029516.1	16418649	16418855	+	0	0
NC_029516.1	16431111	16431658	+	0	0
NC_029516.1	16434264	16434829	+	0	0
NC_029516.1	16435318	16435726	-	0	0
NC_029516.1	16438212	16439260	-	0	0
NC_029516.1	16450157	16450256	+	0	0
NC_029516.1	16450577	16450622	-	0	0
NC_029516.1	16475847	16475906	-	0	0
NC_029516.1	16486798	16486940	-	0	0
NC_029516.1	16491206	16491346	-	0	0
NC_029516.1	16497514	16497593	+	0	0
NC_029516.1	16497691	16497732	+	0	0
NC_029516.1	16500402	16500505	+	0	0
NC_029516.1	16511774	16511840	-	0	0
NC_029516.1	16521579	16522096	+	0	0
NC_029516.1	16523617	16523650	-	0	0
NC_029516.1	16524142	16524833	-	0	0
NC_029516.1	16535808	16536235	+	0	0
NC_029516.1	16544994	16545393	-	0	0
NC_029516.1	16548693	16549200	-	0	0
NC_029516.1	16550957	16551518	+	0	0
NC_029516.1	16574748	16574948	+	0	0
NC_029516.1	16575023	16575601	+	0	0
NC_029516.1	16580535	16580679	+	0	0
NC_029516.1	16581164	16581495	+	0	0
NC_029516.1	16581525	16581795	+	0	0
NC_029516.1	16583932	16584001	+	0	0
NC_029516.1	16589367	16589454	-	0	0
NC_029516.1	16610425	16610507	+	0	0
NC_029516.1	16613552	16613700	-	0	0
NC_029516.1	16614410	16614967	+	0	0
NC_029516.1	16634803	16635569	+	0	0
NC_029516.1	16639235	16639296	+	0	0
NC_029516.1	16641661	16642133	+	0	0
NC_029516.1	16656674	16656821	-	0	0
NC_029516.1	16658685	16659490	-	0	0
NC_029516.1	16671264	16671522	-	0	0
NC_029516.1	16682755	16682876	+	0	0
NC_029516.1	16683150	16683367	+	0	0
NC_029516.1	16685834	16685906	-	0	0
NC_029516.1	16688609	16688877	-	0	0
NC_029516.1	16708448	16708508	+	0	0
NC_029516.1	16732811	16733072	+	0	0
NC_029516.1	16733094	16733333	+	0	0
NC_029516.1	16752349	16752441	+	0	0
NC_029516.1	16776061	16776139	+	0	0
NC_029516.1	16831717	16832592	-	0	0
NC_029516.1	16834437	16834651	-	0	0
NC_029516.1	16838388	16838458	+	0	0
NC_029516.1	16884471	16884532	-	0	0
NC_029516.1	16890015	16890189	+	0	0
NC_029516.1	16903422	16903828	+	0	0
NC_029516.1	16913515	16913785	-	0	0
NC_029516.1	16916496	16916558	+	0	0
NC_029516.1	16928587	16928643	-	0	0
NC_029516.1	16930851	16931157	+	0	0
NC_029516.1	16932076	16932215	-	0	0
NC_029516.1	16948489	16948757	-	0	0
NC_029516.1	16954150	16954241	-	0	0
NC_029516.1	16968886	16968978	-	0	0
NC_029516.1	17012462	17012554	-	0	0
NC_029516.1	17013451	17013517	+	0	0
NC_029516.1	17041707	17041744	+	0	0
NC_029516.1	17062027	17062065	+	0	0
NC_029516.1	17094550	17095035	+	0	0
NC_029516.1	17134125	17134655	-	0	0
NC_029516.1	17142956	17143035	-	0	0
NC_029516.1	17159638	17159828	+	0	0
NC_029516.1	17159958	17160143	-	0	0
NC_029516.1	17198093	17198473	+	0	0
NC_029516.1	17214491	17214558	+	0	0
NC_029516.1	17236757	17237520	+	0	0
NC_029516.1	17245675	17246234	+	0	0
NC_029516.1	17252395	17252413	+	0	0
NC_029516.1	17254906	17254960	+	0	0
NC_029516.1	17262092	17262142	+	0	0
NC_029516.1	17269913	17270024	+	0	0
NC_029516.1	17293764	17293894	-	0	0
NC_029516.1	17296120	17296884	+	0	0
NC_029516.1	17313831	17314054	+	0	0
NC_029516.1	17315060	17315581	+	0	0
NC_029516.1	17337007	17337084	+	0	0
NC_029516.1	17337443	17337586	+	0	0
NC_029516.1	17358599	17358990	+	0	0
NC_029516.1	17365240	17365621	+	0	0
NC_029516.1	17365758	17365883	+	0	0
NC_029516.1	17369289	17369859	+	0	0
NC_029516.1	17373366	17373431	-	0	0
NC_029516.1	17380085	17380648	+	0	0
NC_029516.1	17385614	17385667	-	0	0
NC_029516.1	17393110	17393175	-	0	0
NC_029516.1	17400844	17400929	+	0	0
NC_029516.1	17404871	17405175	+	0	0
NC_029516.1	17437837	17438390	-	0	0
NC_029516.1	17470720	17470783	+	0	0
NC_029516.1	17470818	17470897	-	0	0
NC_029516.1	17478526	17478584	-	0	0
NC_029516.1	17481476	17481508	-	0	0
NC_029516.1	17491613	17491779	-	0	0
NC_029516.1	17500225	17500309	+	0	0
NC_029516.1	17515280	17515725	-	0	0
NC_029516.1	17530387	17530466	-	0	0
NC_029516.1	17546040	17546142	+	0	0
NC_029516.1	17551415	17551765	-	0	0
NC_029516.1	17578715	17579849	-	0	0
NC_029516.1	17587589	17587689	+	0	0
NC_029516.1	17596884	17597143	+	0	0
NC_029516.1	17604665	17604908	-	0	0
NC_029516.1	17604949	17605201	+	0	0
NC_029516.1	17605293	17606770	+	0	0
NC_029516.1	17607761	17608017	+	0	0
NC_029516.1	17626846	17627120	+	0	0
NC_029516.1	17629647	17629837	+	0	0
NC_029516.1	17631024	17631120	+	0	0
NC_029516.1	17641469	17641527	+	0	0
NC_029516.1	17649087	17649124	+	0	0
NC_029516.1	17650534	17650604	+	0	0
NC_029516.1	17672188	17674745	+	0	0
NC_029516.1	17674834	17675185	+	0	0
NC_029516.1	17675203	17675405	+	0	0
NC_029516.1	17676225	17676313	+	0	0
NC_029516.1	17678892	17679067	+	0	0
NC_029516.1	17680676	17680787	+	0	0
NC_029516.1	17695575	17696142	+	0	0
NC_029516.1	17698132	17698208	+	0	0
NC_029516.1	17718181	17718571	-	0	0
NC_029516.1	17719177	17719679	-	0	0
NC_029516.1	17721098	17721341	-	0	0
NC_029516.1	17721800	17722439	-	0	0
NC_029516.1	17722762	17723363	+	0	0
NC_029516.1	17723989	17724097	-	0	0
NC_029516.1	17742323	17742402	-	0	0
NC_029516.1	17742493	17742544	-	0	0
NC_029516.1	17767003	17767173	-	0	0
NC_029516.1	17793495	17793559	-	0	0
NC_029516.1	17795167	17795720	+	0	0
NC_029516.1	17802216	17802759	+	0	0
NC_029516.1	17829568	17829745	-	0	0
NC_029516.1	17870755	17871142	-	0	0
NC_029516.1	17944077	17944288	-	0	0
NC_029516.1	18019138	18019231	-	0	0
NC_029516.1	18019259	18019663	+	0	0
NC_029516.1	18019867	18019976	+	0	0
NC_029516.1	18053845	18053904	+	0	0
NC_029516.1	18071409	18071837	+	0	0
NC_029516.1	18074128	18074913	+	0	0
NC_029516.1	18075126	18075518	+	0	0
NC_029516.1	18076333	18076693	+	0	0
NC_029516.1	18076726	18077653	+	0	0
NC_029516.1	18077678	18077868	+	0	0
NC_029516.1	18079208	18079343	+	0	0
NC_029516.1	18079544	18079646	+	0	0
NC_029516.1	18079657	18080140	+	0	0
NC_029516.1	18080225	18081964	+	0	0
NC_029516.1	18082063	18085054	+	0	0
NC_029516.1	18085161	18085775	+	0	0
NC_029516.1	18092640	18092953	+	0	0
NC_029516.1	18093607	18094193	+	0	0
NC_029516.1	18094652	18094861	+	0	0
NC_029516.1	18095767	18096015	+	0	0
NC_029516.1	18099006	18099336	+	0	0
NC_029516.1	18099892	18100036	+	0	0
NC_029516.1	18100149	18100292	+	0	0
NC_029516.1	18100498	18114483	+	0	0
NC_029516.1	18117867	18118008	+	0	0
NC_029516.1	18147293	18147353	-	0	0
NC_029516.1	18148287	18148339	+	0	0
NC_029516.1	18173112	18173246	+	0	0
NC_029516.1	18184686	18185045	+	0	0
NC_029516.1	18199883	18199969	-	0	0
NC_029516.1	18266837	18267169	-	0	0
NC_029516.1	18273907	18274658	+	0	0
NC_029516.1	18279076	18279116	-	0	0
NC_029516.1	18293857	18294434	+	0	0
NC_029516.1	18345656	18345732	-	0	0
NC_029516.1	18353691	18353752	-	0	0
NC_029516.1	18356541	18356633	-	0	0
NC_029516.1	18378855	18378915	-	0	0
NC_029516.1	18621261	18621804	-	0	0
NC_029516.1	18629656	18630466	+	0	0
NC_029516.1	18638681	18639789	+	0	0
NC_029516.1	18641767	18641812	+	0	0
NC_029516.1	18657619	18657694	+	0	0
NC_029516.1	18658511	18658582	+	0	0
NC_029516.1	18661339	18662372	+	0	0
NC_029516.1	18692687	18692759	+	0	0
NC_029516.1	18704771	18704859	-	0	0
NC_029516.1	18734953	18735026	-	0	0
NC_029516.1	18736259	18736316	-	0	0
NC_029516.1	18755996	18756152	+	0	0
NC_029516.1	18756235	18756326	-	0	0
NC_029516.1	18775345	18775401	-	0	0
NC_029516.1	18784267	18785125	+	0	0
NC_029516.1	18787749	18788132	+	0	0
NC_029516.1	18792685	18792801	-	0	0
NC_029516.1	18797297	18797411	+	0	0
NC_029516.1	18806594	18806870	+	0	0
NC_029516.1	18873497	18873977	+	0	0
NC_029516.1	18891316	18891600	+	0	0
NC_029516.1	18892184	18892439	+	0	0
NC_029516.1	18934588	18935098	-	0	0
NC_029516.1	18942366	18942594	-	0	0
NC_029516.1	18960833	18961376	-	0	0
NC_029516.1	18982921	18983426	+	0	0
NC_029516.1	18984659	18985499	+	0	0
NC_029516.1	19006988	19007041	+	0	0
NC_029516.1	19027782	19027925	+	0	0
NC_029516.1	19175893	19176191	+	0	0
NC_029516.1	19184657	19184851	-	0	0
NC_029516.1	19199810	19200017	-	0	0
NC_029516.1	19215326	19215504	+	0	0
NC_029516.1	19232586	19232848	+	0	0
NC_029516.1	19235886	19236016	+	0	0
NC_029516.1	19257408	19257829	+	0	0
NC_029516.1	19263854	19263977	-	0	0
NC_029516.1	19295862	19296004	+	0	0
NC_029516.1	19317839	19317992	+	0	0
NC_029516.1	19323420	19323767	-	0	0
NC_029516.1	19360460	19361039	-	0	0
NC_029516.1	19388692	19388748	-	0	0
NC_029516.1	19396380	19396435	+	0	0
NC_029516.1	19401572	19401632	+	0	0
NC_029516.1	19440721	19440776	+	0	0
NC_029516.1	19458342	19458889	+	0	0
NC_029516.1	19465162	19465329	+	0	0
NC_029516.1	19495917	19495970	-	0	0
NC_029516.1	19496013	19496624	-	0	0
NC_029516.1	19510907	19511042	+	0	0
NC_029516.1	19532526	19532655	-	0	0
NC_029516.1	19551892	19551933	+	0	0
NC_029516.1	19558996	19559049	+	0	0
NC_029516.1	19585090	19585373	+	0	0
NC_029516.1	19594373	19594494	+	0	0
NC_029516.1	19595899	19595927	-	0	0
NC_029516.1	19606904	19606939	-	0	0
NC_029516.1	19621290	19621378	+	0	0
NC_029516.1	19640045	19640388	+	0	0
NC_029516.1	19651796	19652026	-	0	0
NC_029516.1	19659002	19659292	+	0	0
NC_029516.1	19659584	19659835	+	0	0
NC_029516.1	19667606	19667787	+	0	0
NC_029516.1	19720633	19720673	-	0	0
NC_029516.1	19749941	19750396	+	0	0
NC_029516.1	19750465	19750619	-	0	0
NC_029516.1	19769578	19769678	-	0	0
NC_029516.1	19771726	19772432	+	0	0
NC_029516.1	19786907	19787099	-	0	0
NC_029516.1	19790589	19790601	-	0	0
NC_029516.1	19801922	19802440	-	0	0
NC_029516.1	19820680	19820959	+	0	0
NC_029516.1	19836302	19836352	-	0	0
NC_029516.1	19841996	19842391	+	0	0
NC_029516.1	19860842	19861223	+	0	0
NC_029516.1	19875542	19876219	+	0	0
NC_029516.1	19881763	19881822	+	0	0
NC_029516.1	19897769	19898082	+	0	0
NC_029516.1	19898292	19898554	+	0	0
NC_029516.1	19917004	19917218	+	0	0
NC_029516.1	19975103	19975165	+	0	0
NC_029516.1	20099711	20099786	+	0	0
NC_029516.1	20108806	20109025	-	0	0
NC_029516.1	20162537	20162689	+	0	0
NC_029516.1	20169103	20169153	+	0	0
NC_029516.1	20173974	20174507	-	0	0
NC_029516.1	20189336	20189646	+	0	0
NC_029516.1	20195508	20195557	+	0	0
NC_029516.1	20231116	20231176	-	0	0
NC_029516.1	20303743	20303900	+	0	0
NC_029516.1	20312995	20313212	-	0	0
NC_029516.1	20314203	20314263	+	0	0
NC_029516.1	20332840	20334196	-	0	0
NC_029516.1	20347793	20347835	-	0	0
NC_029516.1	20351596	20351654	-	0	0
NC_029516.1	20351834	20351934	-	0	0
NC_029516.1	20364971	20364986	+	0	0
NC_029516.1	20373681	20380768	+	0	0
NC_029516.1	20426436	20426709	-	0	0
NC_029516.1	20484281	20484418	-	0	0
NC_029516.1	20484536	20484872	-	0	0
NC_029516.1	20507723	20508139	+	0	0
NC_029516.1	20515028	20515170	-	0	0
NC_029516.1	20533181	20533531	+	0	0
NC_029516.1	20534252	20534517	+	0	0
NC_029516.1	20541773	20541897	-	0	0
NC_029516.1	20547298	20547333	+	0	0
NC_029516.1	20550752	20550865	-	0	0
NC_029516.1	20553025	20553211	+	0	0
NC_029516.1	20553482	20553698	-	0	0
NC_029516.1	20565228	20565412	-	0	0
NC_029516.1	20570201	20570499	+	0	0
NC_029516.1	20572074	20572136	-	0	0
NC_029516.1	20591517	20591568	+	0	0
NC_029516.1	20605719	20605972	+	0	0
NC_029516.1	20679988	20680256	+	0	0
NC_029516.1	20681311	20681427	+	0	0
NC_029516.1	20682066	20682146	-	0	0
NC_029516.1	20684331	20684395	-	0	0
NC_029516.1	20692648	20693188	-	0	0
NC_029516.1	20694628	20694675	+	0	0
NC_029516.1	20706893	20707469	+	0	0
NC_029516.1	20711898	20712986	-	0	0
NC_029516.1	20718325	20718944	+	0	0
NC_029516.1	20729249	20729816	+	0	0
NC_029516.1	20745392	20745695	+	0	0
NC_029516.1	20750814	20751392	+	0	0
NC_029516.1	20757905	20758167	+	0	0
NC_029516.1	20764579	20764777	+	0	0
NC_029516.1	20772869	20772922	-	0	0
NC_029516.1	20776596	20776655	-	0	0
NC_029516.1	20776944	20777117	-	0	0
NC_029516.1	20777180	20777241	-	0	0
NC_029516.1	20783265	20784426	-	0	0
NC_029516.1	20784445	20784856	-	0	0
NC_029516.1	20784886	20785773	+	0	0
NC_029516.1	20797281	20797419	+	0	0
NC_029516.1	20802361	20802435	-	0	0
NC_029516.1	20816169	20816411	+	0	0
NC_029516.1	20842515	20842871	+	0	0
NC_029516.1	20843291	20843497	+	0	0
NC_029516.1	20843798	20843861	-	0	0
NC_029516.1	20846182	20846323	+	0	0
NC_029516.1	20856726	20856838	+	0	0
NC_029516.1	20865161	20865624	+	0	0
NC_029516.1	20866540	20866616	+	0	0
NC_029516.1	20871286	20871519	-	0	0
NC_029516.1	20874830	20875114	+	0	0
NC_029516.1	20879772	20880123	+	0	0
NC_029516.1	20881780	20881825	+	0	0
NC_029516.1	20885925	20886398	+	0	0
NC_029516.1	20890351	20890433	+	0	0
NC_029516.1	20902397	20903375	+	0	0
NC_029516.1	20904126	20904244	-	0	0
NC_029516.1	20904560	20904780	-	0	0
NC_029516.1	20904966	20905070	-	0	0
NC_029516.1	20938559	20939118	+	0	0
NC_029516.1	20982058	20982103	-	0	0
NC_029516.1	20985396	20985983	+	0	0
NC_029516.1	21025433	21025521	-	0	0
NC_029516.1	21053724	21054377	+	0	0
NC_029516.1	21056524	21056912	+	0	0
NC_029516.1	21060890	21061170	-	0	0
NC_029516.1	21117591	21117865	-	0	0
NC_029516.1	21125684	21125754	+	0	0
NC_029516.1	21213886	21214005	+	0	0
NC_029516.1	21227030	21227554	+	0	0
NC_029516.1	21238500	21238561	+	0	0
NC_029516.1	21238582	21238922	-	0	0
NC_029516.1	21277586	21277748	-	0	0
NC_029516.1	21277892	21277973	-	0	0
NC_029516.1	21334131	21334632	-	0	0
NC_029516.1	21352535	21352867	+	0	0
NC_029516.1	21381209	21381741	-	0	0
NC_029516.1	21382542	21382805	-	0	0
NC_029516.1	21387614	21387931	+	0	0
NC_029516.1	21393623	21393687	-	0	0
NC_029516.1	21405409	21405457	+	0	0
NC_029516.1	21424094	21424205	+	0	0
NC_029516.1	21426944	21427080	+	0	0
NC_029516.1	21428546	21428696	-	0	0
NC_029516.1	21430627	21430709	+	0	0
NC_029516.1	21436179	21436554	-	0	0
NC_029516.1	21451639	21451706	+	0	0
NC_029516.1	21457474	21457811	+	0	0
NC_029516.1	21480607	21480660	+	0	0
NC_029516.1	21486396	21486756	+	0	0
NC_029516.1	21494418	21494489	-	0	0
NC_029516.1	21503705	21504004	-	0	0
NC_029516.1	21516315	21516368	-	0	0
NC_029516.1	21518664	21518893	+	0	0
NC_029516.1	21521683	21522546	+	0	0
NC_029516.1	21531394	21540038	+	0	0
NC_029516.1	21540164	21540320	-	0	0
NC_029516.1	21543167	21543288	+	0	0
NC_029516.1	21555733	21556151	+	0	0
NC_029516.1	21562830	21563146	-	0	0
NC_029516.1	21563773	21564018	-	0	0
NC_029516.1	21572172	21572325	+	0	0
NC_029516.1	21591117	21591316	+	0	0
NC_029516.1	21591342	21591561	+	0	0
NC_029516.1	21596983	21597021	+	0	0
NC_029516.1	21611292	21611504	+	0	0
NC_029516.1	21614226	21614313	-	0	0
NC_029516.1	21614329	21614400	-	0	0
NC_029516.1	21622605	21623177	-	0	0
NC_029516.1	21654540	21654594	+	0	0
NC_029516.1	21660491	21660554	+	0	0
NC_029516.1	21675678	21675920	+	0	0
NC_029516.1	21681027	21681191	+	0	0
NC_029516.1	21697396	21697746	-	0	0
NC_029516.1	21702467	21702572	-	0	0
NC_029516.1	21705641	21705831	+	0	0
NC_029516.1	21707163	21707876	-	0	0
NC_029516.1	21708857	21709008	+	0	0
NC_029516.1	21715578	21716254	+	0	0
NC_029516.1	21716264	21716341	-	0	0
NC_029516.1	21716747	21716850	-	0	0
NC_029516.1	21717598	21717739	+	0	0
NC_029516.1	21724810	21725396	+	0	0
NC_029516.1	21735793	21735876	+	0	0
NC_029516.1	21737637	21737811	+	0	0
NC_029516.1	21737835	21738258	+	0	0
NC_029516.1	21740341	21740897	+	0	0
NC_029516.1	21772418	21772487	+	0	0
NC_029516.1	21774605	21774832	-	0	0
NC_029516.1	21775525	21776340	+	0	0
NC_029516.1	21776636	21777906	+	0	0
NC_029516.1	21778211	21782606	+	0	0
NC_029516.1	21793981	21794152	+	0	0
NC_029516.1	21853129	21853184	+	0	0
NC_029516.1	21855609	21855967	+	0	0
NC_029516.1	21904651	21905198	-	0	0
NC_029516.1	21906465	21906641	+	0	0
NC_029516.1	21936490	21936530	+	0	0
NC_029516.1	21939220	21939305	+	0	0
NC_029516.1	22073730	22073810	+	0	0
NC_029516.1	22157795	22158141	+	0	0
NC_029516.1	22189776	22189826	+	0	0
NC_029516.1	22242211	22242269	+	0	0
NC_029516.1	22270345	22270920	-	0	0
NC_029516.1	22315538	22315631	-	0	0
NC_029516.1	22341531	22341895	+	0	0
NC_029516.1	22344194	22344846	+	0	0
NC_029516.1	22548463	22548617	-	0	0
NC_029516.1	22572369	22572447	+	0	0
NC_029516.1	22604377	22604580	+	0	0
NC_029516.1	22604632	22604828	+	0	0
NC_029516.1	22605004	22605292	-	0	0
NC_029516.1	22611757	22611816	-	0	0
NC_029516.1	22618798	22618834	+	0	0
NC_029516.1	22625470	22625538	-	0	0
NC_029516.1	22633583	22633634	+	0	0
NC_029516.1	22647034	22647099	+	0	0
NC_029516.1	22651697	22652231	+	0	0
NC_029516.1	22706555	22706631	+	0	0
NC_029516.1	22715713	22715818	-	0	0
NC_029516.1	22723459	22723520	+	0	0
NC_029516.1	22746148	22746717	+	0	0
NC_029516.1	22752094	22752380	+	0	0
NC_029516.1	22759002	22759397	-	0	0
NC_029516.1	22774220	22774471	+	0	0
NC_029516.1	22784530	22784701	+	0	0
NC_029516.1	22785749	22785824	-	0	0
NC_029516.1	22792716	22792773	-	0	0
NC_029516.1	22812688	22812873	+	0	0
NC_029516.1	22814039	22814627	-	0	0
NC_029516.1	22821248	22821478	+	0	0
NC_029516.1	22838451	22838535	+	0	0
NC_029516.1	22848062	22849047	-	0	0
NC_029516.1	22915649	22916228	+	0	0
NC_029516.1	22919803	22919847	+	0	0
NC_029516.1	22996141	22996553	-	0	0
NC_029516.1	22996797	22996845	+	0	0
NC_029516.1	23032680	23033079	+	0	0
NC_029516.1	23041363	23041450	+	0	0
NC_029516.1	23049396	23049639	-	0	0
NC_029516.1	23051606	23052150	+	0	0
NC_029516.1	23079836	23079987	+	0	0
NC_029516.1	23081727	23082003	-	0	0
NC_029516.1	23114447	23114490	-	0	0
NC_029516.1	23116895	23117307	+	0	0
NC_029516.1	23117505	23117603	+	0	0
NC_029516.1	23124290	23124332	-	0	0
NC_029516.1	23141447	23141510	+	0	0
NC_029516.1	23144286	23144356	+	0	0
NC_029516.1	23145818	23146015	-	0	0
NC_029516.1	23156019	23156461	+	0	0
NC_029516.1	23204913	23205376	-	0	0
NC_029516.1	23207819	23207899	+	0	0
NC_029516.1	23228726	23228887	-	0	0
NC_029516.1	23253069	23253419	+	0	0
NC_029516.1	23255732	23255850	-	0	0
NC_029516.1	23256841	23256903	+	0	0
NC_029516.1	23269566	23269763	-	0	0
NC_029516.1	23280899	23281114	-	0	0
NC_029516.1	23285825	23285909	+	0	0
NC_029516.1	23294443	23294536	-	0	0
NC_029516.1	23406312	23406612	+	0	0
NC_029516.1	23492195	23492262	-	0	0
NC_029516.1	23495687	23495781	+	0	0
NC_029516.1	23586549	23586651	-	0	0
NC_029516.1	23600573	23600841	-	0	0
NC_029516.1	23610958	23611292	+	0	0
NC_029516.1	23644781	23644819	-	0	0
NC_029516.1	23666456	23666738	+	0	0
NC_029516.1	23671375	23671474	+	0	0
NC_029516.1	23689070	23689145	+	0	0
NC_029516.1	23703844	23703887	+	0	0
NC_029516.1	23711062	23711111	+	0	0
NC_029516.1	23719413	23720159	-	0	0
NC_029516.1	23720220	23720635	+	0	0
NC_029516.1	23721850	23721972	-	0	0
NC_029516.1	23723575	23723919	+	0	0
NC_029516.1	23730261	23730378	+	0	0
NC_029516.1	23736551	23736612	-	0	0
NC_029516.1	23749828	23749924	-	0	0
NC_029516.1	23766169	23766216	+	0	0
NC_029516.1	23813803	23813849	-	0	0
NC_029516.1	23819711	23819913	-	0	0
NC_029516.1	23829001	23829068	+	0	0
NC_029516.1	23830048	23830100	-	0	0
NC_029516.1	23836990	23837123	-	0	0
NC_029516.1	23838114	23838173	-	0	0
NC_029516.1	23849876	23849920	+	0	0
NC_029516.1	23851396	23852091	+	0	0
NC_029516.1	23871320	23871866	+	0	0
NC_029516.1	23873138	23873190	-	0	0
NC_029516.1	23879941	23880646	+	0	0
NC_029516.1	23893172	23893697	-	0	0
NC_029516.1	23916241	23916296	-	0	0
NC_029516.1	23921110	23921492	+	0	0
NC_029516.1	23921568	23921619	-	0	0
NC_029516.1	23944729	23944885	-	0	0
NC_029516.1	23956541	23957201	+	0	0
NC_029516.1	23958993	23959498	+	0	0
NC_029516.1	23966556	23966826	+	0	0
NC_029516.1	23993173	23993332	-	0	0
NC_029516.1	23998906	23999100	+	0	0
NC_029516.1	24025685	24025924	+	0	0
NC_029516.1	24090334	24090398	-	0	0
NC_029516.1	24118966	24119118	-	0	0
NC_029516.1	24146021	24146144	+	0	0
NC_029516.1	24161260	24161314	-	0	0
NC_029516.1	24174513	24179534	-	0	0
NC_029516.1	24180706	24180777	+	0	0
NC_029516.1	24181675	24181728	+	0	0
NC_029516.1	24189956	24190016	+	0	0
NC_029516.1	24209714	24209790	-	0	0
NC_029516.1	24225660	24225689	+	0	0
NC_029516.1	24233953	24234265	-	0	0
NC_029516.1	24234372	24234914	+	0	0
NC_029516.1	24235181	24235508	-	0	0
NC_029516.1	24238977	24239018	-	0	0
NC_029516.1	24247173	24247232	-	0	0
NC_029516.1	24250685	24251412	+	0	0
NC_029516.1	24255235	24255390	+	0	0
NC_029516.1	24271435	24271475	-	0	0
NC_029516.1	24275475	24275545	+	0	0
NC_029516.1	24322994	24323335	+	0	0
NC_029516.1	24331168	24331214	-	0	0
NC_029516.1	24332889	24333027	+	0	0
NC_029516.1	24335280	24335604	-	0	0
NC_029516.1	24360242	24360289	-	0	0
NC_029516.1	24383963	24384065	+	0	0
NC_029516.1	24390845	24391207	-	0	0
NC_029516.1	24414134	24414174	+	0	0
NC_029516.1	24415608	24415988	+	0	0
NC_029516.1	24424564	24424618	-	0	0
NC_029516.1	24432833	24432882	-	0	0
NC_029516.1	24458951	24459001	+	0	0
NC_029516.1	24528942	24529010	+	0	0
NC_029516.1	24541671	24541922	+	0	0
NC_029516.1	24542322	24542436	-	0	0
NC_029516.1	24543106	24543641	+	0	0
NC_029516.1	24544110	24544176	+	0	0
NC_029516.1	24545324	24545836	+	0	0
NC_029516.1	24587351	24587665	+	0	0
NC_029516.1	24605437	24605520	+	0	0
NC_029516.1	24605552	24605635	+	0	0
NC_029516.1	24640321	24640631	+	0	0
NC_029516.1	24657246	24657310	-	0	0
NC_029516.1	24667152	24667333	+	0	0
NC_029516.1	24668357	24668688	+	0	0
NC_029516.1	24668781	24668974	+	0	0
NC_029516.1	24682613	24682693	-	0	0
NC_029516.1	24683708	24683802	-	0	0
NC_029516.1	24711006	24711068	-	0	0
NC_029516.1	24711408	24711670	-	0	0
NC_029516.1	24740739	24740815	+	0	0
NC_029516.1	24772139	24772203	-	0	0
NC_029516.1	24786469	24786540	+	0	0
NC_029516.1	24790186	24790252	-	0	0
NC_029516.1	24793615	24793669	+	0	0
NC_029516.1	24806012	24806057	-	0	0
NC_029516.1	24822721	24823315	+	0	0
NC_029516.1	24893061	24893349	+	0	0
NC_029516.1	24895055	24895639	+	0	0
NC_029516.1	24937847	24938752	-	0	0
NC_029516.1	24953392	24953536	-	0	0
NC_029516.1	24972595	24972673	+	0	0
NC_029516.1	24980105	24980726	-	0	0
NC_029516.1	24985037	24985092	-	0	0
NC_029516.1	24986219	24986293	+	0	0
NC_029516.1	24986372	24986495	+	0	0
NC_029516.1	24986566	24987397	+	0	0
NC_029516.1	24995576	24995944	+	0	0
NC_029516.1	25001003	25001069	+	0	0
NC_029516.1	25001755	25001850	-	0	0
NC_029516.1	25018633	25019179	+	0	0
NC_029516.1	25022386	25022563	-	0	0
NC_029516.1	25023087	25023228	-	0	0
NC_029516.1	25031362	25031445	+	0	0
NC_029516.1	25072265	25072991	+	0	0
NC_029516.1	25073695	25073834	+	0	0
NC_029516.1	25074089	25074633	+	0	0
NC_029516.1	25074644	25075519	+	0	0
NC_029516.1	25075710	25075968	+	0	0
NC_029516.1	25076057	25076364	+	0	0
NC_029516.1	25078131	25078292	-	0	0
NC_029516.1	25095564	25095664	-	0	0
NC_029516.1	25115189	25115725	-	0	0
NC_029516.1	25118117	25118171	-	0	0
NC_029516.1	25119455	25119583	+	0	0
NC_029516.1	25133888	25133988	-	0	0
NC_029516.1	25157234	25157790	-	0	0
NC_029516.1	25158332	25158574	-	0	0
NC_029516.1	25170715	25171666	+	0	0
NC_029516.1	25175632	25175885	+	0	0
NC_029516.1	25176983	25177204	+	0	0
NC_029516.1	25177269	25177419	+	0	0
NC_029516.1	25186543	25187029	+	0	0
NC_029516.1	25209012	25209093	+	0	0
NC_029516.1	25210114	25210257	-	0	0
NC_029516.1	25213054	25213367	+	0	0
NC_029516.1	25218934	25219507	+	0	0
NC_029516.1	25226479	25226657	-	0	0
NC_029516.1	25227944	25228614	+	0	0
NC_029516.1	25231819	25231865	+	0	0
NC_029516.1	25240099	25240501	+	0	0
NC_029516.1	25244814	25244974	-	0	0
NC_029516.1	25252424	25252511	+	0	0
NC_029516.1	25260157	25260392	+	0	0
NC_029516.1	25277760	25278277	-	0	0
NC_029516.1	25278372	25278676	-	0	0
NC_029516.1	25284628	25284770	+	0	0
NC_029516.1	25307193	25307461	+	0	0
NC_029516.1	25307560	25307982	-	0	0
NC_029516.1	25370646	25370751	+	0	0
NC_029516.1	25374241	25374855	-	0	0
NC_029516.1	25377532	25377787	+	0	0
NC_029516.1	25384360	25384825	-	0	0
NC_029516.1	25401035	25401573	+	0	0
NC_029516.1	25408235	25408337	+	0	0
NC_029516.1	25410491	25410780	+	0	0
NC_029516.1	25419743	25419797	+	0	0
NC_029516.1	25419945	25420287	-	0	0
NC_029516.1	25429700	25429753	+	0	0
NC_029516.1	25431994	25432314	+	0	0
NC_029516.1	25435961	25436224	-	0	0
NC_029516.1	25440644	25440733	-	0	0
NC_029516.1	25458592	25458662	+	0	0
NC_029516.1	25460888	25461473	+	0	0
NC_029516.1	25469941	25470183	+	0	0
NC_029516.1	25470214	25470370	-	0	0
NC_029516.1	25470402	25471029	+	0	0
NC_029516.1	25473778	25474311	+	0	0
NC_029516.1	25498411	25499038	+	0	0
NC_029516.1	25503128	25503244	-	0	0
NC_029516.1	25503592	25503719	-	0	0
NC_029516.1	25508925	25508965	+	0	0
NC_029516.1	25521992	25522115	+	0	0
NC_029516.1	25525967	25526522	+	0	0
NC_029516.1	25535823	25536409	+	0	0
NC_029516.1	25537885	25538446	+	0	0
NC_029516.1	25540330	25540756	-	0	0
NC_029516.1	25551514	25551584	+	0	0
NC_029516.1	25574296	25574436	+	0	0
NC_029516.1	25586961	25587012	+	0	0
NC_029516.1	25596624	25596882	+	0	0
NC_029516.1	25596899	25597163	-	0	0
NC_029516.1	25603328	25603748	+	0	0
NC_029516.1	25604145	25604689	+	0	0
NC_029516.1	25614412	25614935	+	0	0
NC_029516.1	25616550	25616682	+	0	0
NC_029516.1	25617133	25617225	-	0	0
NC_029516.1	25618661	25619509	+	0	0
NC_029516.1	25638190	25638543	+	0	0
NC_029516.1	25660000	25660250	+	0	0
NC_029516.1	25674805	25674873	+	0	0
NC_029516.1	25680915	25681517	-	0	0
NC_029516.1	25690038	25690102	+	0	0
NC_029516.1	25691552	25691632	-	0	0
NC_029516.1	25702002	25702085	-	0	0
NC_029516.1	25742929	25743019	+	0	0
NC_029516.1	25748506	25749317	+	0	0
NC_029516.1	25796359	25796460	+	0	0
NC_029516.1	25816097	25816157	-	0	0
NC_029516.1	25827260	25827893	+	0	0
NC_029516.1	25829078	25829320	+	0	0
NC_029516.1	25894906	25895025	-	0	0
NC_029516.1	25905125	25905170	-	0	0
NC_029516.1	25968717	25969050	-	0	0
NC_029516.1	25970884	25971172	+	0	0
NC_029516.1	25977273	25977356	+	0	0
NC_029516.1	25990860	25991477	-	0	0
NC_029516.1	25994419	25994556	-	0	0
NC_029516.1	25996904	25997400	+	0	0
NC_029516.1	26006668	26006751	-	0	0
NC_029516.1	26022356	26022784	+	0	0
NC_029516.1	26066787	26066842	+	0	0
NC_029516.1	26095957	26096052	+	0	0
NC_029516.1	26101598	26101806	-	0	0
NC_029516.1	26116580	26117046	+	0	0
NC_029516.1	26117091	26117360	+	0	0
NC_029516.1	26123107	26123144	-	0	0
NC_029516.1	26167595	26167731	-	0	0
NC_029516.1	26190746	26190808	+	0	0
NC_029516.1	26198178	26198233	-	0	0
NC_029516.1	26234214	26234304	-	0	0
NC_029516.1	26280132	26280193	-	0	0
NC_029516.1	26322599	26322645	-	0	0
NC_029516.1	26326243	26326543	+	0	0
NC_029516.1	26378736	26379041	+	0	0
NC_029516.1	26434830	26435244	+	0	0
NC_029516.1	26435364	26435741	+	0	0
NC_029516.1	26513804	26514026	+	0	0
NC_029516.1	26520318	26520548	-	0	0
NC_029516.1	26554596	26554658	+	0	0
NC_029516.1	26566190	26566345	-	0	0
NC_029516.1	26582854	26583436	-	0	0
NC_029516.1	26606585	26606853	+	0	0
NC_029516.1	26619038	26619557	+	0	0
NC_029516.1	26620876	26621434	+	0	0
NC_029516.1	26640389	26640451	-	0	0
NC_029516.1	26642010	26642065	+	0	0
NC_029516.1	26642076	26642096	+	0	0
NC_029516.1	26644862	26645060	+	0	0
NC_029516.1	26666778	26666806	-	0	0
NC_029516.1	26700589	26700659	-	0	0
NC_029516.1	26775620	26775720	+	0	0
NC_029516.1	26775817	26776916	+	0	0
NC_029516.1	26777110	26780939	+	0	0
NC_029516.1	26785498	26785626	+	0	0
NC_029516.1	26785709	26785755	+	0	0
NC_029516.1	26786409	26786483	+	0	0
NC_029516.1	26821718	26821730	+	0	0
NC_029516.1	26831709	26831778	+	0	0
NC_029516.1	26852249	26852381	+	0	0
NC_029516.1	26860296	26860381	-	0	0
NC_029516.1	26885457	26885519	-	0	0
NC_029516.1	26903784	26903835	+	0	0
NC_029516.1	26909252	26909323	+	0	0
NC_029516.1	26948209	26948278	+	0	0
NC_029516.1	27112299	27112839	+	0	0
NC_029516.1	27140680	27140855	+	0	0
NC_029516.1	27170916	27171114	+	0	0
NC_029516.1	27172521	27172564	-	0	0
NC_029516.1	27194664	27194739	+	0	0
NC_029516.1	27195223	27195299	-	0	0
NC_029516.1	27216911	27216990	-	0	0
NC_029516.1	27230991	27231196	-	0	0
NC_029516.1	27282237	27282749	+	0	0
NC_029516.1	27311867	27311970	+	0	0
NC_029516.1	27315760	27315841	+	0	0
NC_029516.1	27321632	27321782	+	0	0
NC_029516.1	27323879	27324249	+	0	0
NC_029516.1	27338839	27338910	-	0	0
NC_029516.1	27361987	27362134	-	0	0
NC_029516.1	27364542	27364674	+	0	0
NC_029516.1	27370379	27370452	-	0	0
NC_029516.1	27380762	27381161	-	0	0
NC_029516.1	27383393	27383947	+	0	0
NC_029516.1	27393193	27393319	+	0	0
NC_029516.1	27395417	27395530	-	0	0
NC_029516.1	27418011	27418354	+	0	0
NC_029516.1	27418865	27418944	+	0	0
NC_029516.1	27422052	27422215	+	0	0
NC_029516.1	27438997	27439429	+	0	0
NC_029516.1	27511314	27511701	-	0	0
NC_029516.1	27511817	27512579	+	0	0
NC_029516.1	27521932	27522025	-	0	0
NC_029516.1	27571655	27571994	-	0	0
NC_029516.1	27575988	27576029	-	0	0
NC_029516.1	27643896	27644164	+	0	0
NC_029516.1	27665988	27667677	-	0	0
NC_029516.1	27668479	27669045	-	0	0
NC_029516.1	27671671	27671992	-	0	0
NC_029516.1	27677664	27677813	+	0	0
NC_029516.1	27681854	27681929	-	0	0
NC_029516.1	27752619	27752943	+	0	0
NC_029516.1	27759203	27759300	+	0	0
NC_029516.1	27775547	27775596	-	0	0
NC_029516.1	27794225	27794762	-	0	0
NC_029516.1	27824860	27824961	+	0	0
NC_029516.1	27832733	27832871	+	0	0
NC_029516.1	27877777	27877848	-	0	0
NC_029516.1	28024657	28024690	+	0	0
NC_029516.1	28094109	28094122	+	0	0
NC_029516.1	28096719	28096795	+	0	0
NC_029516.1	28098090	28106654	+	0	0
NC_029516.1	28106771	28109910	+	0	0
NC_029516.1	28110057	28110291	+	0	0
NC_029516.1	28110409	28110530	+	0	0
NC_029516.1	28111128	28111364	+	0	0
NC_029516.1	28124897	28125138	-	0	0
NC_029516.1	28160273	28160332	+	0	0
NC_029516.1	28160346	28160462	-	0	0
NC_029516.1	28166946	28167158	+	0	0
NC_029516.1	28170853	28171400	+	0	0
NC_029516.1	28186551	28186800	+	0	0
NC_029516.1	28236045	28236101	-	0	0
NC_029516.1	28238748	28238828	-	0	0
NC_029516.1	28267863	28267966	+	0	0
NC_029516.1	28269705	28269896	+	0	0
NC_029516.1	28281266	28281729	+	0	0
NC_029516.1	28318549	28318600	+	0	0
NC_029516.1	28331544	28331892	-	0	0
NC_029516.1	28332237	28332509	+	0	0
NC_029516.1	28376185	28376681	+	0	0
NC_029516.1	28388332	28388465	+	0	0
NC_029516.1	28389455	28389672	-	0	0
NC_029516.1	28415999	28416128	+	0	0
NC_029516.1	28428811	28428886	+	0	0
NC_029516.1	28429295	28429461	-	0	0
NC_029516.1	28456114	28456646	+	0	0
NC_029516.1	28478395	28478614	-	0	0
NC_029516.1	28491682	28491767	+	0	0
NC_029516.1	28513679	28513801	+	0	0
NC_029516.1	28513843	28514049	+	0	0
NC_029516.1	28515480	28515548	-	0	0
NC_029516.1	28531785	28532741	-	0	0
NC_029516.1	28534894	28535181	-	0	0
NC_029516.1	28535893	28535961	-	0	0
NC_029516.1	28538985	28539041	+	0	0
NC_029516.1	28554143	28554260	+	0	0
NC_029516.1	28574208	28574547	-	0	0
NC_029516.1	28592593	28592715	+	0	0
NC_029516.1	28601504	28601555	+	0	0
NC_029516.1	28607745	28607801	-	0	0
NC_029516.1	28619987	28620597	-	0	0
NC_029516.1	28625567	28625897	+	0	0
NC_029516.1	28633411	28633732	-	0	0
NC_029516.1	28640158	28640239	+	0	0
NC_029516.1	28661945	28662013	-	0	0
NC_029516.1	28680458	28680542	-	0	0
NC_029516.1	28687228	28687351	-	0	0
NC_029516.1	28703392	28703609	+	0	0
NC_029516.1	28711347	28711418	+	0	0
NC_029516.1	28718767	28719137	+	0	0
NC_029516.1	28777067	28777648	-	0	0
NC_029516.1	28786570	28786632	+	0	0
NC_029516.1	28794211	28794355	+	0	0
NC_029516.1	28794583	28795374	+	0	0
NC_029516.1	28795546	28795885	-	0	0
NC_029516.1	28804504	28805255	-	0	0
NC_029516.1	28838503	28838580	+	0	0
NC_029516.1	28847769	28847818	+	0	0
NC_029516.1	28872901	28872969	+	0	0
NC_029516.1	28902354	28902670	-	0	0
NC_029516.1	28912781	28913100	-	0	0
NC_029516.1	28932020	28932082	-	0	0
NC_029516.1	28942940	28943463	-	0	0
NC_029516.1	28962088	28962145	+	0	0
NC_029516.1	28965667	28965879	+	0	0
NC_029516.1	28973712	28974188	-	0	0
NC_029516.1	28986137	28986234	-	0	0
NC_029516.1	29011153	29011209	+	0	0
NC_029516.1	29033832	29033878	-	0	0
NC_029516.1	29035648	29035905	+	0	0
NC_029516.1	29061483	29062983	+	0	0
NC_029516.1	29070610	29070943	+	0	0
NC_029516.1	29073370	29073647	-	0	0
NC_029516.1	29077287	29077810	+	0	0
NC_029516.1	29107421	29107516	+	0	0
NC_029516.1	29114320	29114368	-	0	0
[truncated: 60,733 more rows]
