# Supplementary material for: The quail genome: insights into social behaviour, seasonal biology and infectious disease response
Source: BMC Biol. 2020 Feb 12;18:14. doi: 10.1186/s12915-020-0743-4 (PMC7017630; doi:10.1186/s12915-020-0743-4)
Supplement: Supplementary file 6 — BED file containing location of ERVs in turkey genome [file 12915_2020_743_MOESM6_ESM.bed]

NC_015011.2	2011	2212	-	0	0
NC_015011.2	28274	28420	-	0	0
NC_015011.2	32186	32339	-	0	0
NC_015011.2	38490	38620	-	0	0
NC_015011.2	41599	42199	-	0	0
NC_015011.2	42222	42342	-	0	0
NC_015011.2	43239	43391	-	0	0
NC_015011.2	55207	55297	-	0	0
NC_015011.2	67675	67818	+	0	0
NC_015011.2	71348	71522	-	0	0
NC_015011.2	77361	77526	-	0	0
NC_015011.2	82743	83473	-	0	0
NC_015011.2	87274	87574	-	0	0
NC_015011.2	88131	88360	+	0	0
NC_015011.2	95109	95261	+	0	0
NC_015011.2	95395	96276	-	0	0
NC_015011.2	98226	98673	-	0	0
NC_015011.2	112870	113016	-	0	0
NC_015011.2	113245	113418	-	0	0
NC_015011.2	113756	125707	+	0	0
NC_015011.2	127956	128480	+	0	0
NC_015011.2	164925	165231	+	0	0
NC_015011.2	169714	169904	-	0	0
NC_015011.2	177378	177923	+	0	0
NC_015011.2	178749	178855	+	0	0
NC_015011.2	200755	201258	+	0	0
NC_015011.2	208469	208654	-	0	0
NC_015011.2	234887	235047	-	0	0
NC_015011.2	236468	236652	+	0	0
NC_015011.2	243034	243183	+	0	0
NC_015011.2	245591	245738	+	0	0
NC_015011.2	250638	250830	+	0	0
NC_015011.2	253948	254141	+	0	0
NC_015011.2	258613	258780	+	0	0
NC_015011.2	267849	268016	+	0	0
NC_015011.2	270720	270914	-	0	0
NC_015011.2	275854	276046	-	0	0
NC_015011.2	277533	277622	+	0	0
NC_015011.2	278007	278172	+	0	0
NC_015011.2	305148	305341	-	0	0
NC_015011.2	307411	307715	+	0	0
NC_015011.2	307857	308051	-	0	0
NC_015011.2	311716	311897	-	0	0
NC_015011.2	312458	312627	-	0	0
NC_015011.2	326796	326986	-	0	0
NC_015011.2	346990	347077	+	0	0
NC_015011.2	360433	361003	+	0	0
NC_015011.2	365422	365613	-	0	0
NC_015011.2	372860	372973	-	0	0
NC_015011.2	380693	380870	-	0	0
NC_015011.2	391071	391252	-	0	0
NC_015011.2	407325	407484	+	0	0
NC_015011.2	416108	417327	+	0	0
NC_015011.2	418150	419471	+	0	0
NC_015011.2	434222	434432	+	0	0
NC_015011.2	434511	434708	+	0	0
NC_015011.2	434751	434881	+	0	0
NC_015011.2	434940	434997	+	0	0
NC_015011.2	435064	435252	+	0	0
NC_015011.2	435377	435426	+	0	0
NC_015011.2	480707	480893	-	0	0
NC_015011.2	482532	482594	-	0	0
NC_015011.2	576478	576612	+	0	0
NC_015011.2	579452	579627	-	0	0
NC_015011.2	589939	590059	-	0	0
NC_015011.2	611169	611207	+	0	0
NC_015011.2	660566	661091	-	0	0
NC_015011.2	740570	740702	-	0	0
NC_015011.2	809285	809368	+	0	0
NC_015011.2	960178	960196	+	0	0
NC_015011.2	966018	966184	+	0	0
NC_015011.2	994589	994755	-	0	0
NC_015011.2	1017633	1017809	-	0	0
NC_015011.2	1071834	1072022	-	0	0
NC_015011.2	1075573	1075661	+	0	0
NC_015011.2	1077857	1077999	-	0	0
NC_015011.2	1078900	1079084	-	0	0
NC_015011.2	1113955	1114138	+	0	0
NC_015011.2	1115059	1115252	+	0	0
NC_015011.2	1155200	1155391	-	0	0
NC_015011.2	1205454	1205621	+	0	0
NC_015011.2	1229342	1229395	-	0	0
NC_015011.2	1249800	1249858	-	0	0
NC_015011.2	1250031	1250064	-	0	0
NC_015011.2	1346521	1346595	-	0	0
NC_015011.2	1367291	1367343	+	0	0
NC_015011.2	1374386	1374543	+	0	0
NC_015011.2	1382929	1383327	-	0	0
NC_015011.2	1399738	1399786	-	0	0
NC_015011.2	1427560	1427636	+	0	0
NC_015011.2	1439908	1440012	+	0	0
NC_015011.2	1446721	1446860	-	0	0
NC_015011.2	1451804	1451923	-	0	0
NC_015011.2	1476058	1476229	-	0	0
NC_015011.2	1488607	1488863	+	0	0
NC_015011.2	1491016	1491198	+	0	0
NC_015011.2	1495479	1495655	+	0	0
NC_015011.2	1528469	1528658	-	0	0
NC_015011.2	1538758	1538772	+	0	0
NC_015011.2	1587446	1587642	+	0	0
NC_015011.2	1611662	1611844	-	0	0
NC_015011.2	1656058	1656168	-	0	0
NC_015011.2	1666266	1666456	-	0	0
NC_015011.2	1677475	1677615	+	0	0
NC_015011.2	1707951	1708195	-	0	0
NC_015011.2	1748250	1748427	-	0	0
NC_015011.2	1785252	1785439	+	0	0
NC_015011.2	1789206	1789397	-	0	0
NC_015011.2	1797128	1797309	+	0	0
NC_015011.2	1818573	1818759	+	0	0
NC_015011.2	1834115	1834281	-	0	0
NC_015011.2	1847351	1847686	-	0	0
NC_015011.2	1866251	1866437	+	0	0
NC_015011.2	1886287	1886478	+	0	0
NC_015011.2	1903921	1904085	-	0	0
NC_015011.2	1908324	1908503	-	0	0
NC_015011.2	1919597	1919961	-	0	0
NC_015011.2	1920475	1920786	-	0	0
NC_015011.2	1925673	1932076	+	0	0
NC_015011.2	1966211	1966337	-	0	0
NC_015011.2	2025866	2025923	+	0	0
NC_015011.2	2031824	2031850	+	0	0
NC_015011.2	2031871	2031961	+	0	0
NC_015011.2	2041288	2047664	+	0	0
NC_015011.2	2048795	2048941	+	0	0
NC_015011.2	2067021	2067526	+	0	0
NC_015011.2	2108097	2108168	-	0	0
NC_015011.2	2152109	2152300	-	0	0
NC_015011.2	2175198	2175505	+	0	0
NC_015011.2	2177157	2177241	+	0	0
NC_015011.2	2193478	2193531	+	0	0
NC_015011.2	2193677	2193867	+	0	0
NC_015011.2	2196399	2196586	+	0	0
NC_015011.2	2208144	2208336	-	0	0
NC_015011.2	2213196	2213362	-	0	0
NC_015011.2	2216456	2216637	-	0	0
NC_015011.2	2217294	2217477	+	0	0
NC_015011.2	2224363	2224536	-	0	0
NC_015011.2	2269453	2269644	-	0	0
NC_015011.2	2277114	2277302	+	0	0
NC_015011.2	2280571	2280817	+	0	0
NC_015011.2	2292429	2292506	+	0	0
NC_015011.2	2301536	2301631	+	0	0
NC_015011.2	2311210	2311401	+	0	0
NC_015011.2	2315668	2323687	+	0	0
NC_015011.2	2331038	2331101	-	0	0
NC_015011.2	2334002	2334062	+	0	0
NC_015011.2	2335255	2335301	+	0	0
NC_015011.2	2366170	2366643	+	0	0
NC_015011.2	2385168	2386082	-	0	0
NC_015011.2	2393779	2394221	-	0	0
NC_015011.2	2455627	2455661	-	0	0
NC_015011.2	2564626	2564643	-	0	0
NC_015011.2	2597482	2597533	+	0	0
NC_015011.2	2608523	2608715	-	0	0
NC_015011.2	2621309	2621356	-	0	0
NC_015011.2	2638934	2639454	-	0	0
NC_015011.2	2661652	2661685	-	0	0
NC_015011.2	2671003	2671089	-	0	0
NC_015011.2	2727983	2728036	+	0	0
NC_015011.2	2764763	2765269	-	0	0
NC_015011.2	2765414	2765799	-	0	0
NC_015011.2	2792152	2792482	+	0	0
NC_015011.2	2824880	2825223	+	0	0
NC_015011.2	2853312	2853704	+	0	0
NC_015011.2	2853777	2855697	+	0	0
NC_015011.2	2870755	2871280	-	0	0
NC_015011.2	2888333	2889150	+	0	0
NC_015011.2	2898642	2899536	+	0	0
NC_015011.2	2899999	2900504	+	0	0
NC_015011.2	2919959	2919983	-	0	0
NC_015011.2	2928377	2928430	+	0	0
NC_015011.2	2957233	2957281	+	0	0
NC_015011.2	2966518	2966766	+	0	0
NC_015011.2	2988405	2988503	-	0	0
NC_015011.2	3026545	3026828	-	0	0
NC_015011.2	3069751	3069781	+	0	0
NC_015011.2	3089661	3089847	-	0	0
NC_015011.2	3096532	3096640	-	0	0
NC_015011.2	3131559	3131617	-	0	0
NC_015011.2	3158640	3158681	+	0	0
NC_015011.2	3193721	3193767	-	0	0
NC_015011.2	3263436	3263483	-	0	0
NC_015011.2	3268457	3268802	+	0	0
NC_015011.2	3282715	3282805	+	0	0
NC_015011.2	3290352	3290851	-	0	0
NC_015011.2	3294948	3295189	-	0	0
NC_015011.2	3295875	3296311	+	0	0
NC_015011.2	3306837	3306936	-	0	0
NC_015011.2	3335770	3335962	-	0	0
NC_015011.2	3353885	3354425	+	0	0
NC_015011.2	3357114	3357203	-	0	0
NC_015011.2	3369428	3369622	+	0	0
NC_015011.2	3377838	3378042	+	0	0
NC_015011.2	3441081	3441140	+	0	0
NC_015011.2	3473532	3473603	+	0	0
NC_015011.2	3536763	3537092	-	0	0
NC_015011.2	3542279	3542343	-	0	0
NC_015011.2	3545047	3545137	-	0	0
NC_015011.2	3585114	3585238	-	0	0
NC_015011.2	3601603	3602116	-	0	0
NC_015011.2	3639077	3639125	+	0	0
NC_015011.2	3689489	3689549	+	0	0
NC_015011.2	3695041	3695228	+	0	0
NC_015011.2	3698733	3698841	+	0	0
NC_015011.2	3698887	3699750	-	0	0
NC_015011.2	3699821	3700353	-	0	0
NC_015011.2	3717891	3718007	-	0	0
NC_015011.2	3728682	3728789	-	0	0
NC_015011.2	3737803	3737874	+	0	0
NC_015011.2	3743845	3743888	+	0	0
NC_015011.2	3754751	3754938	-	0	0
NC_015011.2	3764260	3764373	+	0	0
NC_015011.2	3778935	3779277	-	0	0
NC_015011.2	3785054	3785116	-	0	0
NC_015011.2	3790779	3790850	-	0	0
NC_015011.2	3845029	3845081	+	0	0
NC_015011.2	3908263	3908325	+	0	0
NC_015011.2	3939180	3939222	-	0	0
NC_015011.2	3997689	3997739	-	0	0
NC_015011.2	4007550	4007830	-	0	0
NC_015011.2	4066484	4066636	-	0	0
NC_015011.2	4084143	4084366	-	0	0
NC_015011.2	4091374	4091573	-	0	0
NC_015011.2	4092117	4092196	+	0	0
NC_015011.2	4093857	4094725	-	0	0
NC_015011.2	4100487	4100805	-	0	0
NC_015011.2	4160730	4161283	-	0	0
NC_015011.2	4165598	4165919	+	0	0
NC_015011.2	4223438	4223526	+	0	0
NC_015011.2	4241804	4241860	+	0	0
NC_015011.2	4345051	4345327	-	0	0
NC_015011.2	4361640	4361701	+	0	0
NC_015011.2	4373490	4373550	+	0	0
NC_015011.2	4373696	4373729	-	0	0
NC_015011.2	4376150	4376263	+	0	0
NC_015011.2	4389284	4389329	-	0	0
NC_015011.2	4450337	4450468	-	0	0
NC_015011.2	4491078	4491147	+	0	0
NC_015011.2	4494944	4495307	+	0	0
NC_015011.2	4605855	4606160	+	0	0
NC_015011.2	4636205	4636242	+	0	0
NC_015011.2	4650260	4650323	-	0	0
NC_015011.2	4651795	4651851	+	0	0
NC_015011.2	4663474	4663755	-	0	0
NC_015011.2	4703242	4703801	+	0	0
NC_015011.2	4711465	4711628	-	0	0
NC_015011.2	4718053	4718430	+	0	0
NC_015011.2	4792432	4792480	+	0	0
NC_015011.2	4830435	4830693	-	0	0
NC_015011.2	4837712	4837756	+	0	0
NC_015011.2	4893425	4893934	-	0	0
NC_015011.2	4894913	4895397	-	0	0
NC_015011.2	4943467	4943658	-	0	0
NC_015011.2	4983518	4983708	+	0	0
NC_015011.2	5032270	5032350	-	0	0
NC_015011.2	5048728	5049073	+	0	0
NC_015011.2	5211098	5211152	+	0	0
NC_015011.2	5235244	5235391	-	0	0
NC_015011.2	5264234	5264376	-	0	0
NC_015011.2	5274117	5274293	-	0	0
NC_015011.2	5278964	5279021	-	0	0
NC_015011.2	5301037	5301973	-	0	0
NC_015011.2	5310393	5310691	-	0	0
NC_015011.2	5323640	5323804	+	0	0
NC_015011.2	5339814	5339852	-	0	0
NC_015011.2	5340062	5340575	+	0	0
NC_015011.2	5351074	5351572	-	0	0
NC_015011.2	5370147	5370406	+	0	0
NC_015011.2	5387724	5388141	-	0	0
NC_015011.2	5388216	5388654	-	0	0
NC_015011.2	5400730	5400968	-	0	0
NC_015011.2	5406347	5406704	+	0	0
NC_015011.2	5420503	5420571	-	0	0
NC_015011.2	5440146	5440622	-	0	0
NC_015011.2	5483071	5483388	-	0	0
NC_015011.2	5502102	5502626	-	0	0
NC_015011.2	5520396	5520544	-	0	0
NC_015011.2	5533937	5535535	+	0	0
NC_015011.2	5564307	5564852	+	0	0
NC_015011.2	5569726	5570216	+	0	0
NC_015011.2	5597022	5597088	-	0	0
NC_015011.2	5611751	5611822	+	0	0
NC_015011.2	5631231	5631781	+	0	0
NC_015011.2	5680567	5680620	+	0	0
NC_015011.2	5705152	5705196	-	0	0
NC_015011.2	5747137	5747181	-	0	0
NC_015011.2	5770961	5771834	+	0	0
NC_015011.2	5810968	5811047	+	0	0
NC_015011.2	5818004	5818142	-	0	0
NC_015011.2	5833764	5834101	+	0	0
NC_015011.2	5841625	5842136	+	0	0
NC_015011.2	5858417	5858467	-	0	0
NC_015011.2	5878944	5879404	+	0	0
NC_015011.2	5938895	5940212	+	0	0
NC_015011.2	5944708	5944749	-	0	0
NC_015011.2	5948564	5949028	-	0	0
NC_015011.2	5950613	5951297	+	0	0
NC_015011.2	5977065	5977146	-	0	0
NC_015011.2	6004407	6004558	-	0	0
NC_015011.2	6078787	6078825	+	0	0
NC_015011.2	6097822	6098329	+	0	0
NC_015011.2	6190537	6190587	+	0	0
NC_015011.2	6251517	6252456	+	0	0
NC_015011.2	6264856	6265102	-	0	0
NC_015011.2	6422342	6423053	-	0	0
NC_015011.2	6448562	6448714	-	0	0
NC_015011.2	6460876	6461080	-	0	0
NC_015011.2	6474491	6474996	+	0	0
NC_015011.2	6485757	6485981	-	0	0
NC_015011.2	6500281	6500737	-	0	0
NC_015011.2	6538620	6538907	+	0	0
NC_015011.2	6550345	6550680	-	0	0
NC_015011.2	6569924	6570400	+	0	0
NC_015011.2	6605578	6605646	-	0	0
NC_015011.2	6609784	6610190	-	0	0
NC_015011.2	6610286	6610456	+	0	0
NC_015011.2	6617116	6617302	-	0	0
NC_015011.2	6632889	6632961	+	0	0
NC_015011.2	6633717	6633822	+	0	0
NC_015011.2	6650850	6651250	+	0	0
NC_015011.2	6652025	6652199	-	0	0
NC_015011.2	6698596	6698832	-	0	0
NC_015011.2	6698844	6699397	-	0	0
NC_015011.2	6699408	6699509	-	0	0
NC_015011.2	6710408	6711014	+	0	0
NC_015011.2	6726944	6727112	-	0	0
NC_015011.2	6857486	6857745	+	0	0
NC_015011.2	6873596	6873626	+	0	0
NC_015011.2	6875537	6876104	+	0	0
NC_015011.2	6878052	6878112	+	0	0
NC_015011.2	6929493	6929613	-	0	0
NC_015011.2	6948826	6948989	+	0	0
NC_015011.2	6986049	6986091	+	0	0
NC_015011.2	7008895	7009091	+	0	0
NC_015011.2	7017864	7017915	-	0	0
NC_015011.2	7025136	7025180	+	0	0
NC_015011.2	7040027	7040201	-	0	0
NC_015011.2	7072242	7072325	-	0	0
NC_015011.2	7094763	7094805	+	0	0
NC_015011.2	7208541	7208706	-	0	0
NC_015011.2	7271256	7271342	+	0	0
NC_015011.2	7282888	7283221	-	0	0
NC_015011.2	7293176	7293274	+	0	0
NC_015011.2	7366625	7366717	-	0	0
NC_015011.2	7445461	7445499	+	0	0
NC_015011.2	7449206	7449246	-	0	0
NC_015011.2	7450110	7450181	+	0	0
NC_015011.2	7565064	7565118	-	0	0
NC_015011.2	7603400	7603449	-	0	0
NC_015011.2	7646351	7646537	+	0	0
NC_015011.2	7648308	7648348	-	0	0
NC_015011.2	7761264	7761328	+	0	0
NC_015011.2	7762854	7763035	+	0	0
NC_015011.2	7768122	7768174	+	0	0
NC_015011.2	7778186	7778745	-	0	0
NC_015011.2	7812413	7812701	+	0	0
NC_015011.2	7818531	7818664	+	0	0
NC_015011.2	7818721	7819028	+	0	0
NC_015011.2	7823807	7823858	+	0	0
NC_015011.2	7823915	7824512	+	0	0
NC_015011.2	7837491	7837584	-	0	0
NC_015011.2	7838124	7838438	+	0	0
NC_015011.2	7859964	7860011	-	0	0
NC_015011.2	7891682	7892028	+	0	0
NC_015011.2	7908741	7909110	+	0	0
NC_015011.2	7943370	7943614	-	0	0
NC_015011.2	7943714	7943775	-	0	0
NC_015011.2	7975886	7975949	+	0	0
NC_015011.2	7979310	7979470	+	0	0
NC_015011.2	7984581	7984639	-	0	0
NC_015011.2	7991945	7992135	-	0	0
NC_015011.2	8002210	8002374	+	0	0
NC_015011.2	8006251	8006304	-	0	0
NC_015011.2	8021964	8022045	+	0	0
NC_015011.2	8093482	8094014	+	0	0
NC_015011.2	8111885	8111975	-	0	0
NC_015011.2	8178864	8178947	+	0	0
NC_015011.2	8242587	8242906	-	0	0
NC_015011.2	8243419	8243720	-	0	0
NC_015011.2	8244711	8245154	-	0	0
NC_015011.2	8250635	8250957	-	0	0
NC_015011.2	8263614	8263685	+	0	0
NC_015011.2	8319711	8319902	-	0	0
NC_015011.2	8357973	8358150	-	0	0
NC_015011.2	8378214	8378384	-	0	0
NC_015011.2	8416870	8417053	-	0	0
NC_015011.2	8442393	8442692	+	0	0
NC_015011.2	8446937	8447123	+	0	0
NC_015011.2	8452132	8452323	-	0	0
NC_015011.2	8453434	8453608	-	0	0
NC_015011.2	8472427	8472949	+	0	0
NC_015011.2	8477944	8478973	+	0	0
NC_015011.2	8495730	8495919	+	0	0
NC_015011.2	8519052	8519223	+	0	0
NC_015011.2	8821382	8821568	+	0	0
NC_015011.2	8928892	8929156	-	0	0
NC_015011.2	8947028	8947405	+	0	0
NC_015011.2	8952352	8952864	-	0	0
NC_015011.2	8955649	8956701	-	0	0
NC_015011.2	8976817	8977054	-	0	0
NC_015011.2	8977358	8977606	-	0	0
NC_015011.2	8977626	8978905	-	0	0
NC_015011.2	9000518	9001270	+	0	0
NC_015011.2	9009951	9010481	+	0	0
NC_015011.2	9011289	9011592	-	0	0
NC_015011.2	9026212	9026534	-	0	0
NC_015011.2	9044252	9044341	-	0	0
NC_015011.2	9052866	9053097	+	0	0
NC_015011.2	9069346	9069884	-	0	0
NC_015011.2	9081597	9081662	+	0	0
NC_015011.2	9082305	9082766	+	0	0
NC_015011.2	9082907	9082978	+	0	0
NC_015011.2	9085492	9086051	-	0	0
NC_015011.2	9096802	9097326	-	0	0
NC_015011.2	9106617	9107416	+	0	0
NC_015011.2	9121342	9121442	-	0	0
NC_015011.2	9136891	9137277	-	0	0
NC_015011.2	9194954	9195342	-	0	0
NC_015011.2	9195366	9195556	-	0	0
NC_015011.2	9201678	9202162	-	0	0
NC_015011.2	9206409	9206940	-	0	0
NC_015011.2	9209558	9209620	-	0	0
NC_015011.2	9214788	9215173	-	0	0
NC_015011.2	9261114	9261172	-	0	0
NC_015011.2	9262587	9262917	+	0	0
NC_015011.2	9276093	9276610	-	0	0
NC_015011.2	9287149	9287280	-	0	0
NC_015011.2	9290216	9290714	-	0	0
NC_015011.2	9332202	9332295	+	0	0
NC_015011.2	9347115	9347177	+	0	0
NC_015011.2	9364557	9364642	+	0	0
NC_015011.2	9365420	9365793	-	0	0
NC_015011.2	9382461	9382513	+	0	0
NC_015011.2	9461466	9461897	+	0	0
NC_015011.2	9461952	9462353	+	0	0
NC_015011.2	9472350	9472542	+	0	0
NC_015011.2	9495715	9495767	+	0	0
NC_015011.2	9496229	9496343	+	0	0
NC_015011.2	9520785	9520972	+	0	0
NC_015011.2	9543733	9543925	-	0	0
NC_015011.2	9576387	9576661	+	0	0
NC_015011.2	9579480	9579670	+	0	0
NC_015011.2	9590433	9590484	-	0	0
NC_015011.2	9667615	9667807	-	0	0
NC_015011.2	9677139	9677808	+	0	0
NC_015011.2	9690914	9691118	+	0	0
NC_015011.2	9745466	9746001	-	0	0
NC_015011.2	9769709	9769757	+	0	0
NC_015011.2	9831403	9831504	-	0	0
NC_015011.2	9834934	9834971	-	0	0
NC_015011.2	9836098	9836296	-	0	0
NC_015011.2	9894125	9894201	-	0	0
NC_015011.2	9905241	9905433	-	0	0
NC_015011.2	9909104	9909389	-	0	0
NC_015011.2	9993809	9993902	-	0	0
NC_015011.2	10001499	10001531	+	0	0
NC_015011.2	10041699	10041891	+	0	0
NC_015011.2	10104633	10104811	-	0	0
NC_015011.2	10105081	10105321	+	0	0
NC_015011.2	10149895	10149966	-	0	0
NC_015011.2	10154465	10154859	-	0	0
NC_015011.2	10154993	10155252	+	0	0
NC_015011.2	10155264	10155929	-	0	0
NC_015011.2	10165895	10165963	-	0	0
NC_015011.2	10227479	10227672	+	0	0
NC_015011.2	10282800	10283047	-	0	0
NC_015011.2	10339718	10339908	+	0	0
NC_015011.2	10432859	10433051	-	0	0
NC_015011.2	10464807	10465309	+	0	0
NC_015011.2	10494582	10494757	-	0	0
NC_015011.2	10525015	10525405	+	0	0
NC_015011.2	10567322	10567483	-	0	0
NC_015011.2	10600064	10600262	-	0	0
NC_015011.2	10611563	10611747	+	0	0
NC_015011.2	10631968	10632309	+	0	0
NC_015011.2	10647004	10647605	-	0	0
NC_015011.2	10688399	10688456	+	0	0
NC_015011.2	10712959	10713205	+	0	0
NC_015011.2	10721447	10721623	-	0	0
NC_015011.2	10722806	10723127	+	0	0
NC_015011.2	10742821	10742898	-	0	0
NC_015011.2	10746504	10746683	+	0	0
NC_015011.2	10789523	10789574	-	0	0
NC_015011.2	10842123	10842312	-	0	0
NC_015011.2	10865148	10865183	-	0	0
NC_015011.2	10949753	10949980	+	0	0
NC_015011.2	10965595	10965883	-	0	0
NC_015011.2	10978421	10978593	-	0	0
NC_015011.2	10981305	10981631	-	0	0
NC_015011.2	11150664	11150695	+	0	0
NC_015011.2	11157877	11157981	+	0	0
NC_015011.2	11182273	11182485	-	0	0
NC_015011.2	11189027	11189569	-	0	0
NC_015011.2	11239626	11239710	-	0	0
NC_015011.2	11249124	11249195	-	0	0
NC_015011.2	11269080	11269276	+	0	0
NC_015011.2	11276795	11277281	-	0	0
NC_015011.2	11320501	11326311	+	0	0
NC_015011.2	11334019	11334133	-	0	0
NC_015011.2	11344675	11344866	+	0	0
NC_015011.2	11358471	11358662	+	0	0
NC_015011.2	11368910	11369506	-	0	0
NC_015011.2	11372335	11372357	+	0	0
NC_015011.2	11372583	11372595	+	0	0
NC_015011.2	11372716	11373029	+	0	0
NC_015011.2	11399027	11399133	+	0	0
NC_015011.2	11433534	11433601	-	0	0
NC_015011.2	11520976	11521292	+	0	0
NC_015011.2	11528648	11528742	-	0	0
NC_015011.2	11594962	11595210	+	0	0
NC_015011.2	11596360	11596478	-	0	0
NC_015011.2	11614499	11615118	+	0	0
NC_015011.2	11659383	11659959	+	0	0
NC_015011.2	11674614	11674661	+	0	0
NC_015011.2	11706650	11706807	-	0	0
NC_015011.2	11729342	11729533	-	0	0
NC_015011.2	11774599	11774789	-	0	0
NC_015011.2	11787389	11787469	+	0	0
NC_015011.2	11797899	11798097	+	0	0
NC_015011.2	11956449	11956719	+	0	0
NC_015011.2	11995695	11995830	+	0	0
NC_015011.2	12031213	12031441	-	0	0
NC_015011.2	12031501	12031661	-	0	0
NC_015011.2	12035591	12035783	-	0	0
NC_015011.2	12047036	12047503	-	0	0
NC_015011.2	12196517	12196706	+	0	0
NC_015011.2	12262345	12262420	-	0	0
NC_015011.2	12272823	12274728	-	0	0
NC_015011.2	12314514	12314706	+	0	0
NC_015011.2	12326543	12326591	+	0	0
NC_015011.2	12338319	12338851	+	0	0
NC_015011.2	12350300	12350538	-	0	0
NC_015011.2	12441925	12442116	+	0	0
NC_015011.2	12449584	12449892	-	0	0
NC_015011.2	12458404	12458651	+	0	0
NC_015011.2	12497719	12497879	-	0	0
NC_015011.2	12524101	12524198	+	0	0
NC_015011.2	12533722	12533980	+	0	0
NC_015011.2	12561043	12561141	+	0	0
NC_015011.2	12602707	12603242	-	0	0
NC_015011.2	12690297	12690643	+	0	0
NC_015011.2	12755449	12755552	+	0	0
NC_015011.2	12759455	12759933	-	0	0
NC_015011.2	12762215	12762284	-	0	0
NC_015011.2	12768769	12769921	+	0	0
NC_015011.2	12769940	12770149	+	0	0
NC_015011.2	12778669	12779185	+	0	0
NC_015011.2	12819025	12819045	+	0	0
NC_015011.2	12819100	12819324	-	0	0
NC_015011.2	12836749	12836790	-	0	0
NC_015011.2	12847232	12847423	+	0	0
NC_015011.2	12873002	12873079	+	0	0
NC_015011.2	12887268	12887925	+	0	0
NC_015011.2	12903464	12903527	-	0	0
NC_015011.2	12906375	12906436	+	0	0
NC_015011.2	12914041	12914208	+	0	0
NC_015011.2	12970524	12970709	-	0	0
NC_015011.2	13010368	13010595	-	0	0
NC_015011.2	13011286	13011533	-	0	0
NC_015011.2	13052582	13052907	+	0	0
NC_015011.2	13061554	13061591	+	0	0
NC_015011.2	13134735	13135015	+	0	0
NC_015011.2	13135054	13135238	+	0	0
NC_015011.2	13171317	13171354	-	0	0
NC_015011.2	13184419	13184710	+	0	0
NC_015011.2	13379337	13379665	+	0	0
NC_015011.2	13385394	13385932	-	0	0
NC_015011.2	13421266	13421510	-	0	0
NC_015011.2	13421621	13421924	-	0	0
NC_015011.2	13442993	13443170	-	0	0
NC_015011.2	13451592	13451605	+	0	0
NC_015011.2	13463650	13464103	-	0	0
NC_015011.2	13491994	13492048	-	0	0
NC_015011.2	13498720	13499107	+	0	0
NC_015011.2	13503761	13503817	-	0	0
NC_015011.2	13517410	13517540	+	0	0
NC_015011.2	13535190	13535228	+	0	0
NC_015011.2	13574209	13574567	+	0	0
NC_015011.2	13613502	13613820	+	0	0
NC_015011.2	13681797	13682687	-	0	0
NC_015011.2	13701425	13701975	+	0	0
NC_015011.2	13734855	13734923	+	0	0
NC_015011.2	13793618	13793938	+	0	0
NC_015011.2	13851013	13851110	+	0	0
NC_015011.2	13877347	13877431	+	0	0
NC_015011.2	13890805	13890888	+	0	0
NC_015011.2	13894828	13894888	+	0	0
NC_015011.2	13903160	13903220	+	0	0
NC_015011.2	13905804	13906455	+	0	0
NC_015011.2	13939586	13939655	+	0	0
NC_015011.2	13972215	13972407	+	0	0
NC_015011.2	13976759	13977066	-	0	0
NC_015011.2	13993865	13994679	+	0	0
NC_015011.2	14030597	14030771	+	0	0
NC_015011.2	14080748	14081254	+	0	0
NC_015011.2	14107870	14108540	-	0	0
NC_015011.2	14124308	14124470	-	0	0
NC_015011.2	14130184	14130690	+	0	0
NC_015011.2	14185476	14185618	+	0	0
NC_015011.2	14189763	14189903	-	0	0
NC_015011.2	14191424	14191575	+	0	0
NC_015011.2	14200684	14200769	+	0	0
NC_015011.2	14259291	14259420	+	0	0
NC_015011.2	14259440	14259750	-	0	0
NC_015011.2	14277356	14277995	-	0	0
NC_015011.2	14305613	14305833	+	0	0
NC_015011.2	14327763	14328289	+	0	0
NC_015011.2	14367142	14367975	+	0	0
NC_015011.2	14418931	14419054	-	0	0
NC_015011.2	14450495	14450583	-	0	0
NC_015011.2	14451935	14452198	-	0	0
NC_015011.2	14479523	14480128	-	0	0
NC_015011.2	14480203	14480862	-	0	0
NC_015011.2	14505224	14505517	+	0	0
NC_015011.2	14519022	14519197	+	0	0
NC_015011.2	14581328	14581809	-	0	0
NC_015011.2	14585591	14585784	+	0	0
NC_015011.2	14656965	14657110	-	0	0
NC_015011.2	14660643	14660939	-	0	0
NC_015011.2	14678722	14678860	-	0	0
NC_015011.2	14681556	14682076	+	0	0
NC_015011.2	14719562	14719670	+	0	0
NC_015011.2	14750125	14750297	-	0	0
NC_015011.2	14799462	14799553	+	0	0
NC_015011.2	14822904	14822950	+	0	0
NC_015011.2	14864601	14864641	-	0	0
NC_015011.2	14896880	14897468	-	0	0
NC_015011.2	14924085	14924335	-	0	0
NC_015011.2	14927535	14928046	-	0	0
NC_015011.2	14928392	14928481	-	0	0
NC_015011.2	14988607	14988674	+	0	0
NC_015011.2	15040487	15040555	-	0	0
NC_015011.2	15119963	15120192	-	0	0
NC_015011.2	15139775	15139812	+	0	0
NC_015011.2	15152094	15152140	+	0	0
NC_015011.2	15182951	15183037	-	0	0
NC_015011.2	15194327	15194406	+	0	0
NC_015011.2	15209672	15210175	-	0	0
NC_015011.2	15226073	15226237	-	0	0
NC_015011.2	15226257	15226559	-	0	0
NC_015011.2	15229016	15229361	+	0	0
NC_015011.2	15251484	15251606	-	0	0
NC_015011.2	15262680	15263139	+	0	0
NC_015011.2	15268309	15269174	+	0	0
NC_015011.2	15300210	15300271	-	0	0
NC_015011.2	15325143	15325943	-	0	0
NC_015011.2	15338650	15339633	+	0	0
NC_015011.2	15358358	15358550	+	0	0
NC_015011.2	15358619	15358962	+	0	0
NC_015011.2	15379843	15380897	-	0	0
NC_015011.2	15531852	15532219	-	0	0
NC_015011.2	15534330	15534746	-	0	0
NC_015011.2	15556348	15556396	+	0	0
NC_015011.2	15575309	15575968	-	0	0
NC_015011.2	15616924	15617100	-	0	0
NC_015011.2	15642990	15643070	-	0	0
NC_015011.2	15654376	15654616	+	0	0
NC_015011.2	15664959	15665012	+	0	0
NC_015011.2	15665654	15666129	-	0	0
NC_015011.2	15690228	15690256	-	0	0
NC_015011.2	15700852	15700953	+	0	0
NC_015011.2	15708109	15708201	+	0	0
NC_015011.2	15853446	15854005	-	0	0
NC_015011.2	15859626	15859798	+	0	0
NC_015011.2	15867601	15867799	-	0	0
NC_015011.2	15868334	15868960	-	0	0
NC_015011.2	15871150	15871823	-	0	0
NC_015011.2	15880987	15881076	+	0	0
NC_015011.2	15907909	15908390	+	0	0
NC_015011.2	15924267	15924658	+	0	0
NC_015011.2	15944169	15944614	+	0	0
NC_015011.2	15952084	15952250	-	0	0
NC_015011.2	16026147	16026296	+	0	0
NC_015011.2	16033280	16033919	-	0	0
NC_015011.2	16060368	16060882	+	0	0
NC_015011.2	16067288	16067547	+	0	0
NC_015011.2	16077863	16077960	-	0	0
NC_015011.2	16094735	16094919	-	0	0
NC_015011.2	16094981	16095111	-	0	0
NC_015011.2	16102359	16102526	+	0	0
NC_015011.2	16156220	16156483	-	0	0
NC_015011.2	16164282	16164757	-	0	0
NC_015011.2	16180308	16180367	-	0	0
NC_015011.2	16194823	16197458	+	0	0
NC_015011.2	16197602	16197654	+	0	0
NC_015011.2	16198173	16198223	-	0	0
NC_015011.2	16201592	16202010	+	0	0
NC_015011.2	16207116	16207436	+	0	0
NC_015011.2	16210066	16210124	+	0	0
NC_015011.2	16213188	16214583	-	0	0
NC_015011.2	16219029	16219435	-	0	0
NC_015011.2	16220542	16220634	-	0	0
NC_015011.2	16224086	16224392	+	0	0
NC_015011.2	16224431	16224692	+	0	0
NC_015011.2	16226035	16226151	+	0	0
NC_015011.2	16239440	16239602	-	0	0
NC_015011.2	16259197	16259420	-	0	0
NC_015011.2	16262465	16262614	-	0	0
NC_015011.2	16264859	16265385	+	0	0
NC_015011.2	16267616	16268219	-	0	0
NC_015011.2	16271676	16273211	+	0	0
NC_015011.2	16274189	16274833	-	0	0
NC_015011.2	16276767	16277226	-	0	0
NC_015011.2	16277312	16277386	-	0	0
NC_015011.2	16277400	16277743	-	0	0
NC_015011.2	16277976	16278275	+	0	0
NC_015011.2	16288421	16288890	-	0	0
NC_015011.2	16296761	16297284	+	0	0
NC_015011.2	16308191	16308975	+	0	0
NC_015011.2	16310717	16310768	+	0	0
NC_015011.2	16310916	16311693	-	0	0
NC_015011.2	16311944	16312136	+	0	0
NC_015011.2	16312895	16313211	-	0	0
NC_015011.2	16315959	16316511	+	0	0
NC_015011.2	16318513	16318784	-	0	0
NC_015011.2	16319810	16320376	+	0	0
NC_015011.2	16320474	16320563	+	0	0
NC_015011.2	16326217	16326480	+	0	0
NC_015011.2	16352073	16352272	+	0	0
NC_015011.2	16369254	16369859	+	0	0
NC_015011.2	16373786	16373955	+	0	0
NC_015011.2	16375829	16376323	-	0	0
NC_015011.2	16381534	16381619	+	0	0
NC_015011.2	16387079	16387475	-	0	0
NC_015011.2	16388795	16389387	+	0	0
NC_015011.2	16396703	16397431	-	0	0
NC_015011.2	16407106	16407231	-	0	0
NC_015011.2	16412783	16413033	-	0	0
NC_015011.2	16413289	16413398	-	0	0
NC_015011.2	16416042	16416386	+	0	0
NC_015011.2	16419165	16419470	-	0	0
NC_015011.2	16426574	16427599	-	0	0
NC_015011.2	16431704	16431803	-	0	0
NC_015011.2	16433440	16434069	+	0	0
NC_015011.2	16436636	16437543	-	0	0
NC_015011.2	16438087	16438190	+	0	0
NC_015011.2	16453447	16453674	+	0	0
NC_015011.2	16456747	16456838	-	0	0
NC_015011.2	16466130	16466922	-	0	0
NC_015011.2	16466955	16467745	+	0	0
NC_015011.2	16475178	16475821	-	0	0
NC_015011.2	16494536	16494603	+	0	0
NC_015011.2	16514141	16514217	-	0	0
NC_015011.2	16533042	16533652	-	0	0
NC_015011.2	16538639	16538888	-	0	0
NC_015011.2	16538931	16540676	-	0	0
NC_015011.2	16540737	16540998	-	0	0
NC_015011.2	16547717	16548003	+	0	0
NC_015011.2	16549129	16549202	+	0	0
NC_015011.2	16556066	16556238	+	0	0
NC_015011.2	16556326	16556597	+	0	0
NC_015011.2	16559355	16559885	+	0	0
NC_015011.2	16563708	16564026	+	0	0
NC_015011.2	16568067	16568566	+	0	0
NC_015011.2	16570949	16571293	+	0	0
NC_015011.2	16581209	16581876	+	0	0
NC_015011.2	16581945	16582161	+	0	0
NC_015011.2	16597175	16597702	+	0	0
NC_015011.2	16620748	16620910	+	0	0
NC_015011.2	16621007	16621073	+	0	0
NC_015011.2	16626419	16626777	-	0	0
NC_015011.2	16627958	16628284	+	0	0
NC_015011.2	16629532	16630373	+	0	0
NC_015011.2	16638604	16638685	-	0	0
NC_015011.2	16646551	16647053	-	0	0
NC_015011.2	16667955	16668032	+	0	0
NC_015011.2	16668042	16668134	+	0	0
NC_015011.2	16668713	16669458	+	0	0
NC_015011.2	16671993	16672252	-	0	0
NC_015011.2	16674121	16674212	+	0	0
NC_015011.2	16676443	16676651	-	0	0
NC_015011.2	16679929	16680254	+	0	0
NC_015011.2	16697479	16698509	-	0	0
NC_015011.2	16699223	16699765	-	0	0
NC_015011.2	16704292	16704780	-	0	0
NC_015011.2	16708491	16708932	+	0	0
NC_015011.2	16710411	16710858	+	0	0
NC_015011.2	16712891	16713375	+	0	0
NC_015011.2	16715646	16716047	+	0	0
NC_015011.2	16716096	16716520	+	0	0
NC_015011.2	16726043	16726308	+	0	0
NC_015011.2	16726765	16726897	+	0	0
NC_015011.2	16731421	16731467	-	0	0
NC_015011.2	16742005	16742084	+	0	0
NC_015011.2	16758269	16759583	+	0	0
NC_015011.2	16761080	16761529	-	0	0
NC_015011.2	16764228	16764780	+	0	0
NC_015011.2	16765253	16765367	+	0	0
NC_015011.2	16765927	16766214	+	0	0
NC_015011.2	16787526	16788361	-	0	0
NC_015011.2	16796614	16797133	-	0	0
NC_015011.2	16806477	16807277	+	0	0
NC_015011.2	16818390	16818430	+	0	0
NC_015011.2	16824100	16824250	-	0	0
NC_015011.2	16830427	16830493	-	0	0
NC_015011.2	16832404	16833336	-	0	0
NC_015011.2	16836658	16837486	-	0	0
NC_015011.2	16844785	16844983	+	0	0
NC_015011.2	16845012	16845340	+	0	0
NC_015011.2	16846821	16847119	+	0	0
NC_015011.2	16850710	16850894	+	0	0
NC_015011.2	16856966	16857101	+	0	0
NC_015011.2	16857798	16857961	+	0	0
NC_015011.2	16877067	16877429	+	0	0
NC_015011.2	16885697	16885961	-	0	0
NC_015011.2	16894251	16894421	-	0	0
NC_015011.2	16894552	16895002	-	0	0
NC_015011.2	16895816	16896319	-	0	0
NC_015011.2	16909915	16910397	-	0	0
NC_015011.2	16923843	16924620	+	0	0
NC_015011.2	16939295	16939417	+	0	0
NC_015011.2	16948515	16949319	-	0	0
NC_015011.2	16949338	16949604	+	0	0
NC_015011.2	16949908	16950237	+	0	0
NC_015011.2	16951254	16952128	+	0	0
NC_015011.2	16963353	16963453	-	0	0
NC_015011.2	16964587	16964749	+	0	0
NC_015011.2	17017440	17017511	-	0	0
NC_015011.2	17040352	17041376	-	0	0
NC_015011.2	17062184	17062732	-	0	0
NC_015011.2	17083937	17084032	+	0	0
NC_015011.2	17084118	17084343	+	0	0
NC_015011.2	17092345	17093191	-	0	0
NC_015011.2	17107541	17107707	-	0	0
NC_015011.2	17134355	17134439	+	0	0
NC_015011.2	17168027	17168217	+	0	0
NC_015011.2	17169836	17170198	-	0	0
NC_015011.2	17183559	17183654	-	0	0
NC_015011.2	17192395	17192700	+	0	0
NC_015011.2	17201603	17202187	+	0	0
NC_015011.2	17223819	17224313	-	0	0
NC_015011.2	17244279	17244471	-	0	0
NC_015011.2	17268589	17268804	-	0	0
NC_015011.2	17270248	17270262	+	0	0
NC_015011.2	17322247	17322549	-	0	0
NC_015011.2	17324615	17324759	-	0	0
NC_015011.2	17344373	17344669	-	0	0
NC_015011.2	17353671	17353682	+	0	0
NC_015011.2	17357268	17357373	+	0	0
NC_015011.2	17359018	17359104	+	0	0
NC_015011.2	17359209	17359526	+	0	0
NC_015011.2	17359562	17359770	+	0	0
NC_015011.2	17363184	17363363	+	0	0
NC_015011.2	17367990	17368284	-	0	0
NC_015011.2	17369668	17370520	-	0	0
NC_015011.2	17381627	17381722	-	0	0
NC_015011.2	17387879	17388453	-	0	0
NC_015011.2	17389950	17390217	-	0	0
NC_015011.2	17402790	17402912	+	0	0
NC_015011.2	17411422	17411901	+	0	0
NC_015011.2	17463221	17463438	-	0	0
NC_015011.2	17489753	17490240	+	0	0
NC_015011.2	17492035	17492529	-	0	0
NC_015011.2	17509616	17509749	+	0	0
NC_015011.2	17510013	17510142	-	0	0
NC_015011.2	17510763	17511070	-	0	0
NC_015011.2	17513825	17514309	-	0	0
NC_015011.2	17526116	17526584	+	0	0
NC_015011.2	17543969	17544159	+	0	0
NC_015011.2	17548325	17548879	+	0	0
NC_015011.2	17568651	17568889	-	0	0
NC_015011.2	17571061	17572294	+	0	0
NC_015011.2	17597820	17598054	+	0	0
NC_015011.2	17609524	17609979	+	0	0
NC_015011.2	17617444	17622712	+	0	0
NC_015011.2	17635593	17636026	-	0	0
NC_015011.2	17645551	17645676	+	0	0
NC_015011.2	17648043	17648168	-	0	0
NC_015011.2	17662261	17662548	-	0	0
NC_015011.2	17667647	17668160	-	0	0
NC_015011.2	17675156	17676046	-	0	0
NC_015011.2	17689876	17690150	-	0	0
NC_015011.2	17695118	17695934	+	0	0
NC_015011.2	17706710	17707425	-	0	0
NC_015011.2	17710685	17711750	-	0	0
NC_015011.2	17721910	17722421	-	0	0
NC_015011.2	17722944	17723037	-	0	0
NC_015011.2	17723399	17723646	+	0	0
NC_015011.2	17723698	17724107	-	0	0
NC_015011.2	17738156	17738257	-	0	0
NC_015011.2	17750819	17750935	+	0	0
NC_015011.2	17753672	17753963	-	0	0
NC_015011.2	17772041	17772782	-	0	0
NC_015011.2	17772945	17773349	+	0	0
NC_015011.2	17778256	17778324	-	0	0
NC_015011.2	17794242	17794389	+	0	0
NC_015011.2	17794925	17795062	+	0	0
NC_015011.2	17795241	17795517	+	0	0
NC_015011.2	17798331	17798618	+	0	0
NC_015011.2	17809802	17809879	-	0	0
NC_015011.2	17820060	17820264	+	0	0
NC_015011.2	17822400	17822478	-	0	0
NC_015011.2	17822922	17822984	+	0	0
NC_015011.2	17827265	17828058	+	0	0
NC_015011.2	17833886	17833931	+	0	0
NC_015011.2	17838687	17839238	+	0	0
NC_015011.2	17865290	17866013	+	0	0
NC_015011.2	17871972	17872394	-	0	0
NC_015011.2	17899449	17899685	-	0	0
NC_015011.2	17906402	17906460	-	0	0
NC_015011.2	17915118	17915388	-	0	0
NC_015011.2	17962788	17963337	+	0	0
NC_015011.2	18018958	18019145	+	0	0
NC_015011.2	18092979	18093392	-	0	0
NC_015011.2	18104744	18105379	-	0	0
NC_015011.2	18149669	18150303	-	0	0
NC_015011.2	18151617	18152016	-	0	0
NC_015011.2	18166000	18166072	-	0	0
NC_015011.2	18188145	18188445	-	0	0
NC_015011.2	18220311	18220501	+	0	0
NC_015011.2	18341690	18341730	+	0	0
NC_015011.2	18422268	18422387	+	0	0
NC_015011.2	18501547	18501945	-	0	0
NC_015011.2	18508934	18509272	+	0	0
NC_015011.2	18509376	18509465	+	0	0
NC_015011.2	18517773	18517843	+	0	0
NC_015011.2	18520125	18520231	-	0	0
NC_015011.2	18543778	18543905	+	0	0
NC_015011.2	18557794	18557854	+	0	0
NC_015011.2	18595392	18595614	+	0	0
NC_015011.2	18596473	18597002	+	0	0
NC_015011.2	18607460	18608113	+	0	0
NC_015011.2	18623964	18624387	-	0	0
NC_015011.2	18624460	18624886	-	0	0
NC_015011.2	18642689	18642774	+	0	0
NC_015011.2	18661165	18661714	+	0	0
NC_015011.2	18699280	18699731	-	0	0
NC_015011.2	18704727	18704946	+	0	0
NC_015011.2	18711140	18711207	-	0	0
NC_015011.2	18714857	18715393	-	0	0
NC_015011.2	18717718	18718222	-	0	0
NC_015011.2	18734269	18734325	+	0	0
NC_015011.2	18751181	18751576	-	0	0
NC_015011.2	18751590	18751693	-	0	0
NC_015011.2	18793257	18793765	-	0	0
NC_015011.2	18831349	18831743	+	0	0
NC_015011.2	18874348	18874629	+	0	0
NC_015011.2	18876612	18876680	+	0	0
NC_015011.2	18876812	18877144	+	0	0
NC_015011.2	18881582	18881627	-	0	0
NC_015011.2	18910195	18910239	+	0	0
NC_015011.2	18912676	18913229	-	0	0
NC_015011.2	18937510	18938007	+	0	0
NC_015011.2	18942895	18943247	+	0	0
NC_015011.2	18962473	18962745	-	0	0
NC_015011.2	18968020	18968199	+	0	0
NC_015011.2	18979427	18979951	+	0	0
NC_015011.2	19027093	19029103	-	0	0
NC_015011.2	19029239	19029673	-	0	0
NC_015011.2	19030105	19030340	-	0	0
NC_015011.2	19030935	19031085	-	0	0
NC_015011.2	19037050	19037218	-	0	0
NC_015011.2	19039242	19039431	+	0	0
NC_015011.2	19058357	19058863	+	0	0
NC_015011.2	19122592	19122768	-	0	0
NC_015011.2	19150585	19151074	+	0	0
NC_015011.2	19154523	19154643	+	0	0
NC_015011.2	19163077	19163575	+	0	0
NC_015011.2	19163635	19164149	+	0	0
NC_015011.2	19226620	19227186	-	0	0
NC_015011.2	19271968	19272016	+	0	0
NC_015011.2	19279427	19279485	+	0	0
NC_015011.2	19309614	19309805	+	0	0
NC_015011.2	19313400	19314061	+	0	0
NC_015011.2	19349835	19350130	-	0	0
NC_015011.2	19370126	19370177	-	0	0
NC_015011.2	19433299	19433312	+	0	0
NC_015011.2	19457022	19457516	+	0	0
NC_015011.2	19457583	19457708	+	0	0
NC_015011.2	19458930	19458995	+	0	0
NC_015011.2	19459299	19467069	+	0	0
NC_015011.2	19467620	19467861	+	0	0
NC_015011.2	19468137	19468315	+	0	0
NC_015011.2	19468338	19468446	+	0	0
NC_015011.2	19469617	19474172	+	0	0
NC_015011.2	19474300	19474542	-	0	0
NC_015011.2	19474799	19474991	+	0	0
NC_015011.2	19475046	19475209	+	0	0
NC_015011.2	19476217	19476593	+	0	0
NC_015011.2	19476720	19476769	+	0	0
NC_015011.2	19477145	19477241	+	0	0
NC_015011.2	19477762	19478131	+	0	0
NC_015011.2	19479112	19479628	-	0	0
NC_015011.2	19497700	19497752	+	0	0
NC_015011.2	19573272	19573390	+	0	0
NC_015011.2	19576336	19576525	-	0	0
NC_015011.2	19586931	19587280	+	0	0
NC_015011.2	19660070	19660116	-	0	0
NC_015011.2	19663410	19663465	+	0	0
NC_015011.2	19663807	19664129	-	0	0
NC_015011.2	19670966	19671268	-	0	0
NC_015011.2	19671365	19671670	-	0	0
NC_015011.2	19805239	19805284	-	0	0
NC_015011.2	19814701	19814890	-	0	0
NC_015011.2	19998422	19998604	-	0	0
NC_015011.2	20016978	20017169	+	0	0
NC_015011.2	20021407	20021598	+	0	0
NC_015011.2	20022072	20022614	-	0	0
NC_015011.2	20030845	20031637	+	0	0
NC_015011.2	20187016	20187122	+	0	0
NC_015011.2	20194172	20194499	+	0	0
NC_015011.2	20203658	20204202	-	0	0
NC_015011.2	20213849	20214132	+	0	0
NC_015011.2	20252411	20252602	+	0	0
NC_015011.2	20275514	20275930	-	0	0
NC_015011.2	20291700	20292272	+	0	0
NC_015011.2	20293931	20294121	+	0	0
NC_015011.2	20295403	20295742	+	0	0
NC_015011.2	20329718	20329768	+	0	0
NC_015011.2	20367864	20368402	-	0	0
NC_015011.2	20391756	20392292	+	0	0
NC_015011.2	20429698	20429990	+	0	0
NC_015011.2	20454183	20454720	+	0	0
NC_015011.2	20489510	20489618	-	0	0
NC_015011.2	20495891	20496444	+	0	0
NC_015011.2	20500215	20500630	-	0	0
NC_015011.2	20521787	20522258	-	0	0
NC_015011.2	20522802	20522955	+	0	0
NC_015011.2	20532141	20532634	+	0	0
NC_015011.2	20533742	20535159	+	0	0
NC_015011.2	20535259	20536584	+	0	0
NC_015011.2	20537960	20538256	-	0	0
NC_015011.2	20541957	20542231	+	0	0
NC_015011.2	20548963	20549519	+	0	0
NC_015011.2	20553881	20553924	+	0	0
NC_015011.2	20559540	20559739	+	0	0
NC_015011.2	20564181	20564227	+	0	0
NC_015011.2	20572934	20573520	-	0	0
NC_015011.2	20577088	20577260	-	0	0
NC_015011.2	20578512	20578981	-	0	0
NC_015011.2	20580572	20580811	-	0	0
NC_015011.2	20599686	20599875	-	0	0
NC_015011.2	20615015	20615032	-	0	0
NC_015011.2	20629388	20629678	+	0	0
NC_015011.2	20635772	20636251	+	0	0
NC_015011.2	20638054	20638194	-	0	0
NC_015011.2	20647495	20647678	+	0	0
NC_015011.2	20648155	20648279	+	0	0
NC_015011.2	20653638	20654191	+	0	0
NC_015011.2	20655306	20655589	+	0	0
NC_015011.2	20655847	20656355	+	0	0
NC_015011.2	20663142	20663327	+	0	0
NC_015011.2	20663528	20663575	+	0	0
NC_015011.2	20675981	20676088	-	0	0
NC_015011.2	20681629	20681794	-	0	0
NC_015011.2	20690300	20690621	+	0	0
NC_015011.2	20717742	20718260	-	0	0
NC_015011.2	20734199	20734728	-	0	0
NC_015011.2	20759517	20760088	+	0	0
NC_015011.2	20761274	20761780	-	0	0
NC_015011.2	20773030	20773274	+	0	0
NC_015011.2	20775045	20775256	+	0	0
NC_015011.2	20776238	20776298	+	0	0
NC_015011.2	20813127	20813682	-	0	0
NC_015011.2	20836522	20836713	+	0	0
NC_015011.2	20858043	20858297	+	0	0
NC_015011.2	20898627	20899373	-	0	0
NC_015011.2	20904009	20904194	+	0	0
NC_015011.2	20918098	20918178	+	0	0
NC_015011.2	20918423	20918526	+	0	0
NC_015011.2	20924782	20924895	+	0	0
NC_015011.2	20931456	20931646	-	0	0
NC_015011.2	20937588	20937678	-	0	0
NC_015011.2	20941135	20941476	+	0	0
NC_015011.2	20981566	20981615	-	0	0
NC_015011.2	20996400	20996724	-	0	0
NC_015011.2	20997304	20997736	-	0	0
NC_015011.2	21009944	21010108	+	0	0
NC_015011.2	21077494	21077826	+	0	0
NC_015011.2	21116884	21116899	+	0	0
NC_015011.2	21132163	21132234	-	0	0
NC_015011.2	21165198	21165284	-	0	0
NC_015011.2	21228485	21228743	-	0	0
NC_015011.2	21238244	21238536	-	0	0
NC_015011.2	21258564	21258882	-	0	0
NC_015011.2	21269028	21269697	+	0	0
NC_015011.2	21293920	21294209	+	0	0
NC_015011.2	21309834	21310359	-	0	0
NC_015011.2	21310477	21310950	+	0	0
NC_015011.2	21322465	21322612	-	0	0
NC_015011.2	21326770	21326844	-	0	0
NC_015011.2	21491538	21491730	+	0	0
NC_015011.2	21526077	21526262	+	0	0
NC_015011.2	21587513	21587727	-	0	0
NC_015011.2	21606928	21607130	-	0	0
NC_015011.2	21607160	21607424	-	0	0
NC_015011.2	21607628	21607953	-	0	0
NC_015011.2	21628266	21628524	+	0	0
NC_015011.2	21630506	21631180	-	0	0
NC_015011.2	21646631	21647185	+	0	0
NC_015011.2	21664391	21664696	+	0	0
NC_015011.2	21665843	21666023	-	0	0
NC_015011.2	21666547	21666998	-	0	0
NC_015011.2	21713942	21714469	+	0	0
NC_015011.2	21742574	21742636	+	0	0
NC_015011.2	21744348	21745060	-	0	0
NC_015011.2	21747098	21747471	+	0	0
NC_015011.2	21766534	21766654	-	0	0
NC_015011.2	21766995	21767343	-	0	0
NC_015011.2	21793348	21793633	+	0	0
NC_015011.2	21836964	21837028	-	0	0
NC_015011.2	21838390	21838573	+	0	0
NC_015011.2	21866409	21866640	+	0	0
NC_015011.2	21883965	21884062	-	0	0
NC_015011.2	21941447	21941711	-	0	0
NC_015011.2	21961745	21962259	-	0	0
NC_015011.2	22049672	22049794	-	0	0
NC_015011.2	22081556	22082127	-	0	0
NC_015011.2	22129792	22129833	-	0	0
NC_015011.2	22191253	22191699	+	0	0
NC_015011.2	22192817	22192991	+	0	0
NC_015011.2	22232319	22232486	-	0	0
NC_015011.2	22274015	22274088	-	0	0
NC_015011.2	22274373	22274522	-	0	0
NC_015011.2	22304386	22304782	+	0	0
NC_015011.2	22328039	22328310	-	0	0
NC_015011.2	22344384	22344741	-	0	0
NC_015011.2	22346614	22346889	-	0	0
NC_015011.2	22357812	22357987	-	0	0
NC_015011.2	22365298	22365531	+	0	0
NC_015011.2	22377825	22378017	+	0	0
NC_015011.2	22380542	22380727	+	0	0
NC_015011.2	22387434	22387684	-	0	0
NC_015011.2	22402834	22403015	-	0	0
NC_015011.2	22532803	22533157	+	0	0
NC_015011.2	22539367	22539879	+	0	0
NC_015011.2	22606534	22606670	+	0	0
NC_015011.2	22610768	22611314	-	0	0
NC_015011.2	22615657	22616001	+	0	0
NC_015011.2	22620368	22620641	-	0	0
NC_015011.2	22687192	22687864	-	0	0
NC_015011.2	22692734	22692802	-	0	0
NC_015011.2	22758502	22758646	-	0	0
NC_015011.2	22795157	22795708	+	0	0
NC_015011.2	22821382	22821774	+	0	0
NC_015011.2	22859083	22859308	-	0	0
NC_015011.2	22859457	22860167	+	0	0
NC_015011.2	22860423	22860660	-	0	0
NC_015011.2	22898546	22898860	+	0	0
NC_015011.2	22898886	22898998	+	0	0
NC_015011.2	22900108	22900217	+	0	0
NC_015011.2	22900674	22902466	+	0	0
NC_015011.2	22915270	22915913	+	0	0
NC_015011.2	22916097	22916386	+	0	0
NC_015011.2	22921912	22921988	-	0	0
NC_015011.2	22927098	22927197	+	0	0
NC_015011.2	22946280	22946798	+	0	0
NC_015011.2	22946825	22947161	+	0	0
NC_015011.2	22950267	22950620	+	0	0
NC_015011.2	22957692	22958055	-	0	0
NC_015011.2	22993964	22994470	+	0	0
NC_015011.2	22996642	22997215	-	0	0
NC_015011.2	23003180	23003260	-	0	0
NC_015011.2	23025705	23025780	+	0	0
NC_015011.2	23059020	23059134	+	0	0
NC_015011.2	23060474	23060654	-	0	0
NC_015011.2	23092342	23092687	+	0	0
NC_015011.2	23103618	23103853	-	0	0
NC_015011.2	23122332	23122684	-	0	0
NC_015011.2	23141896	23142095	-	0	0
NC_015011.2	23142535	23142735	-	0	0
NC_015011.2	23148434	23149159	-	0	0
NC_015011.2	23160670	23160911	+	0	0
NC_015011.2	23195425	23195659	-	0	0
NC_015011.2	23198419	23198767	+	0	0
NC_015011.2	23210215	23210491	+	0	0
NC_015011.2	23214481	23214647	-	0	0
NC_015011.2	23217013	23217819	-	0	0
NC_015011.2	23218218	23218323	+	0	0
NC_015011.2	23218371	23218593	+	0	0
NC_015011.2	23244934	23245509	+	0	0
NC_015011.2	23245525	23245716	-	0	0
NC_015011.2	23245960	23246862	-	0	0
NC_015011.2	23255690	23256261	-	0	0
NC_015011.2	23264713	23264909	-	0	0
NC_015011.2	23266270	23266423	+	0	0
NC_015011.2	23277638	23277704	-	0	0
NC_015011.2	23288032	23288262	+	0	0
NC_015011.2	23288285	23288472	+	0	0
NC_015011.2	23294888	23295581	-	0	0
NC_015011.2	23297098	23297178	+	0	0
NC_015011.2	23317209	23317448	+	0	0
NC_015011.2	23320189	23320240	-	0	0
NC_015011.2	23320275	23320418	-	0	0
NC_015011.2	23330065	23330344	+	0	0
NC_015011.2	23330446	23330852	+	0	0
NC_015011.2	23339198	23339771	-	0	0
NC_015011.2	23339941	23340295	+	0	0
NC_015011.2	23340354	23340775	+	0	0
NC_015011.2	23355512	23356030	+	0	0
NC_015011.2	23361387	23361433	+	0	0
NC_015011.2	23362261	23362307	+	0	0
NC_015011.2	23392314	23392590	+	0	0
NC_015011.2	23399804	23400276	+	0	0
NC_015011.2	23405092	23405578	+	0	0
NC_015011.2	23427855	23428352	-	0	0
NC_015011.2	23432230	23432402	+	0	0
NC_015011.2	23438975	23439541	-	0	0
NC_015011.2	23439662	23439771	+	0	0
NC_015011.2	23440049	23440267	-	0	0
NC_015011.2	23448605	23449139	+	0	0
NC_015011.2	23461090	23461509	+	0	0
NC_015011.2	23461526	23461806	+	0	0
NC_015011.2	23462326	23462600	-	0	0
NC_015011.2	23477549	23477615	-	0	0
NC_015011.2	23501210	23501706	-	0	0
NC_015011.2	23504678	23504819	-	0	0
NC_015011.2	23528042	23528147	+	0	0
NC_015011.2	23569090	23569155	+	0	0
NC_015011.2	23573333	23573390	-	0	0
NC_015011.2	23577818	23586416	-	0	0
NC_015011.2	23596994	23597413	-	0	0
NC_015011.2	23597470	23597828	-	0	0
NC_015011.2	23606037	23606856	-	0	0
NC_015011.2	23611472	23611602	+	0	0
NC_015011.2	23640828	23640981	-	0	0
NC_015011.2	23641248	23641597	+	0	0
NC_015011.2	23695476	23695568	+	0	0
NC_015011.2	23739602	23739794	-	0	0
NC_015011.2	23742350	23742542	-	0	0
NC_015011.2	23771245	23771472	-	0	0
NC_015011.2	23812857	23813131	-	0	0
NC_015011.2	23827514	23827599	-	0	0
NC_015011.2	23969435	23969677	+	0	0
NC_015011.2	24010902	24011092	+	0	0
NC_015011.2	24018199	24018815	-	0	0
NC_015011.2	24109736	24110491	-	0	0
NC_015011.2	24146112	24146301	-	0	0
NC_015011.2	24167517	24167587	-	0	0
NC_015011.2	24169483	24169538	+	0	0
NC_015011.2	24196030	24196103	-	0	0
NC_015011.2	24197226	24197561	-	0	0
NC_015011.2	24201495	24201692	+	0	0
NC_015011.2	24206284	24206476	+	0	0
NC_015011.2	24216257	24216803	+	0	0
NC_015011.2	24250206	24250754	+	0	0
NC_015011.2	24474616	24474851	+	0	0
NC_015011.2	24474916	24475113	+	0	0
NC_015011.2	24475286	24475576	+	0	0
NC_015011.2	24488874	24488935	+	0	0
NC_015011.2	24491303	24491868	+	0	0
NC_015011.2	24503009	24503516	-	0	0
NC_015011.2	24524089	24524635	-	0	0
NC_015011.2	24534519	24534584	+	0	0
NC_015011.2	24545340	24545402	-	0	0
NC_015011.2	24623624	24623790	-	0	0
NC_015011.2	24623859	24624182	-	0	0
NC_015011.2	24637813	24638220	-	0	0
NC_015011.2	24694465	24694596	-	0	0
NC_015011.2	24694633	24694894	+	0	0
NC_015011.2	24710761	24711388	-	0	0
NC_015011.2	24792086	24792651	+	0	0
NC_015011.2	24792671	24792782	+	0	0
NC_015011.2	24905922	24906260	-	0	0
NC_015011.2	24912492	24913153	+	0	0
NC_015011.2	24935641	24936184	+	0	0
NC_015011.2	24991351	24991651	+	0	0
NC_015011.2	24995943	24996454	+	0	0
NC_015011.2	25018048	25018160	+	0	0
NC_015011.2	25045802	25045870	-	0	0
NC_015011.2	25085236	25085687	-	0	0
NC_015011.2	25109243	25109387	-	0	0
NC_015011.2	25133699	25133928	-	0	0
NC_015011.2	25134163	25134277	-	0	0
NC_015011.2	25165085	25165402	+	0	0
NC_015011.2	25184116	25184175	+	0	0
NC_015011.2	25185247	25185908	+	0	0
NC_015011.2	25201495	25201567	+	0	0
NC_015011.2	25281894	25282074	-	0	0
NC_015011.2	25296086	25296334	+	0	0
NC_015011.2	25348336	25348401	+	0	0
NC_015011.2	25384279	25384340	-	0	0
NC_015011.2	25407283	25407322	+	0	0
NC_015011.2	25495682	25495984	+	0	0
NC_015011.2	25506141	25506449	-	0	0
NC_015011.2	25554524	25555061	-	0	0
NC_015011.2	25555076	25555258	-	0	0
NC_015011.2	25612326	25612503	+	0	0
NC_015011.2	25639168	25639228	+	0	0
NC_015011.2	25645461	25645550	+	0	0
NC_015011.2	25648036	25648076	-	0	0
NC_015011.2	25664513	25664557	+	0	0
NC_015011.2	25696256	25696313	-	0	0
NC_015011.2	25708833	25709031	-	0	0
NC_015011.2	25768773	25769334	-	0	0
NC_015011.2	25770448	25770878	+	0	0
NC_015011.2	25777658	25777729	+	0	0
NC_015011.2	25802193	25802293	+	0	0
NC_015011.2	25811491	25811546	-	0	0
NC_015011.2	25812267	25812648	+	0	0
NC_015011.2	25812728	25812800	-	0	0
NC_015011.2	25836662	25836763	+	0	0
NC_015011.2	25850594	25851075	-	0	0
NC_015011.2	25858554	25858650	-	0	0
NC_015011.2	25858671	25858937	-	0	0
NC_015011.2	25893541	25893650	+	0	0
NC_015011.2	25900401	25900823	-	0	0
NC_015011.2	25900880	25901252	-	0	0
NC_015011.2	25904163	25904404	-	0	0
NC_015011.2	25948105	25948199	+	0	0
NC_015011.2	26096648	26097169	+	0	0
NC_015011.2	26110337	26110561	+	0	0
NC_015011.2	26115443	26115503	+	0	0
NC_015011.2	26116047	26116216	+	0	0
NC_015011.2	26143169	26143362	-	0	0
NC_015011.2	26166217	26166367	-	0	0
NC_015011.2	26187875	26188033	+	0	0
NC_015011.2	26240303	26240638	+	0	0
NC_015011.2	26253487	26253803	+	0	0
NC_015011.2	26316914	26317240	+	0	0
NC_015011.2	26336798	26337051	-	0	0
NC_015011.2	26340541	26340911	-	0	0
NC_015011.2	26371681	26371733	+	0	0
NC_015011.2	26454784	26454861	-	0	0
NC_015011.2	26459647	26460049	-	0	0
NC_015011.2	26470393	26470926	+	0	0
NC_015011.2	26483623	26483645	+	0	0
NC_015011.2	26528716	26528810	+	0	0
NC_015011.2	26558481	26558673	-	0	0
NC_015011.2	26572611	26572940	-	0	0
NC_015011.2	26573821	26573993	+	0	0
NC_015011.2	26611222	26611675	-	0	0
NC_015011.2	26652224	26652441	-	0	0
NC_015011.2	26683537	26683868	+	0	0
NC_015011.2	26764875	26765454	+	0	0
NC_015011.2	26800091	26800165	+	0	0
NC_015011.2	26802688	26802879	-	0	0
NC_015011.2	26830151	26830187	+	0	0
NC_015011.2	26853594	26853759	-	0	0
NC_015011.2	26854452	26854678	-	0	0
NC_015011.2	26857784	26858277	-	0	0
NC_015011.2	26884993	26885159	+	0	0
NC_015011.2	26888346	26888857	+	0	0
NC_015011.2	26905884	26905957	-	0	0
NC_015011.2	26906983	26907112	-	0	0
NC_015011.2	26932431	26932937	-	0	0
NC_015011.2	26946388	26946904	+	0	0
NC_015011.2	26953986	26954552	-	0	0
NC_015011.2	26971959	26972466	+	0	0
NC_015011.2	26975402	26975579	-	0	0
NC_015011.2	26976169	26976651	-	0	0
NC_015011.2	27039570	27039826	-	0	0
NC_015011.2	27075700	27076036	+	0	0
NC_015011.2	27082409	27082529	+	0	0
NC_015011.2	27095369	27096160	+	0	0
NC_015011.2	27102302	27102720	-	0	0
NC_015011.2	27102742	27103258	-	0	0
NC_015011.2	27122611	27122840	+	0	0
NC_015011.2	27122947	27123267	-	0	0
NC_015011.2	27123808	27124086	-	0	0
NC_015011.2	27137037	27137509	+	0	0
NC_015011.2	27146944	27147210	+	0	0
NC_015011.2	27147280	27147428	+	0	0
NC_015011.2	27159830	27160677	+	0	0
NC_015011.2	27165359	27165444	+	0	0
NC_015011.2	27171682	27171831	+	0	0
NC_015011.2	27184984	27185166	+	0	0
NC_015011.2	27195565	27195684	-	0	0
NC_015011.2	27195730	27195865	-	0	0
NC_015011.2	27210988	27211307	+	0	0
NC_015011.2	27231246	27231333	-	0	0
NC_015011.2	27252408	27252905	+	0	0
NC_015011.2	27254425	27254560	+	0	0
NC_015011.2	27271592	27271856	+	0	0
NC_015011.2	27275003	27275255	-	0	0
NC_015011.2	27295970	27296551	-	0	0
NC_015011.2	27319830	27319878	+	0	0
NC_015011.2	27327631	27327898	-	0	0
NC_015011.2	27332117	27332909	+	0	0
NC_015011.2	27348257	27348595	+	0	0
NC_015011.2	27361107	27361921	-	0	0
NC_015011.2	27365347	27365450	-	0	0
NC_015011.2	27375510	27375707	+	0	0
NC_015011.2	27379706	27379726	-	0	0
NC_015011.2	27387401	27387910	+	0	0
NC_015011.2	27402048	27402254	-	0	0
NC_015011.2	27405693	27406217	-	0	0
NC_015011.2	27412263	27412380	-	0	0
NC_015011.2	27420917	27420960	+	0	0
NC_015011.2	27423155	27423725	+	0	0
NC_015011.2	27431305	27431587	-	0	0
NC_015011.2	27446278	27446476	-	0	0
NC_015011.2	27478182	27478266	-	0	0
NC_015011.2	27478366	27478843	-	0	0
NC_015011.2	27479191	27479706	-	0	0
NC_015011.2	27479813	27480615	-	0	0
NC_015011.2	27482967	27483716	-	0	0
NC_015011.2	27491003	27491412	+	0	0
NC_015011.2	27491838	27492010	+	0	0
NC_015011.2	27526453	27527000	+	0	0
NC_015011.2	27543613	27543732	+	0	0
NC_015011.2	27543743	27544220	-	0	0
NC_015011.2	27547272	27547758	-	0	0
NC_015011.2	27559055	27559560	+	0	0
NC_015011.2	27559892	27560083	+	0	0
NC_015011.2	27571237	27571789	-	0	0
NC_015011.2	27584901	27585613	+	0	0
NC_015011.2	27608359	27608398	-	0	0
NC_015011.2	27613882	27614141	-	0	0
NC_015011.2	27640602	27641102	+	0	0
NC_015011.2	27649560	27650125	+	0	0
NC_015011.2	27662261	27662353	+	0	0
NC_015011.2	27684473	27684540	+	0	0
NC_015011.2	27684651	27684879	-	0	0
NC_015011.2	27709350	27709612	+	0	0
NC_015011.2	27793774	27793837	+	0	0
NC_015011.2	27799059	27799989	+	0	0
NC_015011.2	27804297	27804352	+	0	0
NC_015011.2	27811985	27812178	-	0	0
NC_015011.2	27848597	27848843	+	0	0
NC_015011.2	27852897	27853047	-	0	0
NC_015011.2	27867492	27867685	+	0	0
NC_015011.2	27966772	27966992	-	0	0
NC_015011.2	28029550	28029613	-	0	0
NC_015011.2	28033129	28033517	-	0	0
NC_015011.2	28042488	28042988	+	0	0
NC_015011.2	28066879	28067565	-	0	0
NC_015011.2	28092266	28092818	+	0	0
NC_015011.2	28153445	28153620	-	0	0
NC_015011.2	28191998	28192248	-	0	0
NC_015011.2	28205469	28205543	-	0	0
NC_015011.2	28211730	28212244	-	0	0
NC_015011.2	28247400	28247496	-	0	0
NC_015011.2	28388120	28388737	+	0	0
NC_015011.2	28408190	28408227	-	0	0
NC_015011.2	28409447	28409506	-	0	0
NC_015011.2	28422600	28423121	-	0	0
NC_015011.2	28474280	28474458	-	0	0
NC_015011.2	28542818	28542878	+	0	0
NC_015011.2	28573573	28574078	+	0	0
NC_015011.2	28597351	28597573	+	0	0
NC_015011.2	28604666	28604990	+	0	0
NC_015011.2	28637729	28637988	+	0	0
NC_015011.2	28667866	28668428	-	0	0
NC_015011.2	28706048	28706575	+	0	0
NC_015011.2	28707898	28708133	-	0	0
NC_015011.2	28733113	28733429	+	0	0
NC_015011.2	28736528	28737121	-	0	0
NC_015011.2	28760041	28760549	+	0	0
NC_015011.2	28832140	28832331	+	0	0
NC_015011.2	28860945	28861056	+	0	0
NC_015011.2	28861177	28861231	+	0	0
NC_015011.2	28861904	28861998	+	0	0
NC_015011.2	28863929	28864118	+	0	0
NC_015011.2	28934789	28934977	-	0	0
NC_015011.2	28961569	28961624	-	0	0
NC_015011.2	28971415	28971621	+	0	0
NC_015011.2	28995381	28995577	+	0	0
NC_015011.2	29022157	29022201	-	0	0
NC_015011.2	29094390	29094445	+	0	0
NC_015011.2	29101300	29101617	-	0	0
NC_015011.2	29103076	29103155	-	0	0
NC_015011.2	29105143	29120382	+	0	0
NC_015011.2	29130327	29130756	-	0	0
NC_015011.2	29134011	29134090	-	0	0
NC_015011.2	29141555	29141606	+	0	0
NC_015011.2	29144231	29144310	+	0	0
NC_015011.2	29146610	29146909	-	0	0
NC_015011.2	29168216	29168787	+	0	0
NC_015011.2	29180461	29180657	+	0	0
NC_015011.2	29182521	29182569	+	0	0
NC_015011.2	29184229	29184559	-	0	0
NC_015011.2	29187906	29188180	-	0	0
NC_015011.2	29190519	29190981	+	0	0
NC_015011.2	29202982	29203048	-	0	0
NC_015011.2	29224442	29224607	-	0	0
NC_015011.2	29226213	29227140	+	0	0
NC_015011.2	29227342	29227485	+	0	0
NC_015011.2	29285493	29285694	+	0	0
NC_015011.2	29288684	29289346	+	0	0
NC_015011.2	29297292	29297564	+	0	0
NC_015011.2	29298155	29298228	+	0	0
NC_015011.2	29310833	29311278	-	0	0
NC_015011.2	29311817	29311922	+	0	0
NC_015011.2	29324241	29324514	-	0	0
NC_015011.2	29418085	29418285	+	0	0
NC_015011.2	29426229	29426420	+	0	0
NC_015011.2	29474055	29480489	+	0	0
NC_015011.2	29542617	29542696	-	0	0
NC_015011.2	29604575	29604626	-	0	0
NC_015011.2	29620202	29620721	+	0	0
NC_015011.2	29665451	29665734	+	0	0
NC_015011.2	29680363	29680429	+	0	0
NC_015011.2	29680529	29680806	-	0	0
NC_015011.2	29680842	29681147	+	0	0
NC_015011.2	29682890	29683211	-	0	0
NC_015011.2	29698879	29699061	+	0	0
NC_015011.2	29708050	29708154	+	0	0
NC_015011.2	29724896	29725003	-	0	0
NC_015011.2	29733546	29733733	+	0	0
NC_015011.2	29736745	29736838	+	0	0
NC_015011.2	29736964	29737141	+	0	0
NC_015011.2	29737216	29737333	+	0	0
NC_015011.2	29752622	29753126	-	0	0
NC_015011.2	29753224	29753570	-	0	0
NC_015011.2	29760911	29761154	+	0	0
NC_015011.2	29761265	29761329	+	0	0
NC_015011.2	29783029	29783558	-	0	0
NC_015011.2	29860581	29860958	+	0	0
NC_015011.2	29861110	29861871	+	0	0
NC_015011.2	29889589	29889655	+	0	0
NC_015011.2	29907333	29907672	-	0	0
NC_015011.2	29907951	29908200	+	0	0
NC_015011.2	29922606	29923073	-	0	0
NC_015011.2	29998288	29998447	+	0	0
NC_015011.2	30001760	30001799	-	0	0
NC_015011.2	30023856	30024070	-	0	0
NC_015011.2	30024100	30025131	-	0	0
NC_015011.2	30025217	30025323	-	0	0
NC_015011.2	30026462	30027019	-	0	0
NC_015011.2	30036977	30037208	+	0	0
NC_015011.2	30041517	30041580	-	0	0
NC_015011.2	30121968	30122370	-	0	0
NC_015011.2	30144925	30144976	-	0	0
NC_015011.2	30173074	30173333	+	0	0
NC_015011.2	30180901	30181067	+	0	0
NC_015011.2	30187037	30187407	+	0	0
NC_015011.2	30187465	30187889	+	0	0
NC_015011.2	30201372	30201483	-	0	0
NC_015011.2	30229874	30230521	-	0	0
NC_015011.2	30233893	30234226	-	0	0
NC_015011.2	30265140	30265623	-	0	0
NC_015011.2	30286763	30287068	-	0	0
NC_015011.2	30309960	30310151	+	0	0
NC_015011.2	30315168	30315256	-	0	0
NC_015011.2	30376189	30376240	-	0	0
NC_015011.2	30377440	30377711	+	0	0
NC_015011.2	30377786	30378118	-	0	0
NC_015011.2	30382788	30382934	+	0	0
NC_015011.2	30416573	30416641	-	0	0
NC_015011.2	30421969	30422056	+	0	0
NC_015011.2	30427807	30427933	+	0	0
NC_015011.2	30451843	30452444	+	0	0
NC_015011.2	30452650	30452817	+	0	0
NC_015011.2	30452986	30453316	-	0	0
NC_015011.2	30480451	30480905	+	0	0
NC_015011.2	30481214	30481287	+	0	0
NC_015011.2	30558943	30559062	+	0	0
NC_015011.2	30571170	30571252	+	0	0
NC_015011.2	30581902	30581980	+	0	0
NC_015011.2	30588405	30589003	-	0	0
NC_015011.2	30609239	30609798	-	0	0
NC_015011.2	30613033	30613305	+	0	0
NC_015011.2	30613345	30613561	+	0	0
NC_015011.2	30649888	30650112	+	0	0
NC_015011.2	30671195	30671524	+	0	0
NC_015011.2	30693530	30694037	-	0	0
NC_015011.2	30752895	30753065	-	0	0
NC_015011.2	30786092	30786173	-	0	0
NC_015011.2	30791308	30791382	-	0	0
NC_015011.2	30802531	30802588	+	0	0
NC_015011.2	30808044	30808235	-	0	0
NC_015011.2	30822800	30823276	+	0	0
NC_015011.2	30842695	30844819	-	0	0
NC_015011.2	30844959	30845013	-	0	0
NC_015011.2	30864855	30865183	-	0	0
NC_015011.2	30873054	30873249	+	0	0
NC_015011.2	30874499	30874767	-	0	0
NC_015011.2	30903866	30903907	-	0	0
NC_015011.2	30908879	30909070	-	0	0
NC_015011.2	30942345	30942579	+	0	0
NC_015011.2	31064703	31064915	+	0	0
NC_015011.2	31110623	31110705	+	0	0
NC_015011.2	31135167	31135301	-	0	0
NC_015011.2	31153345	31153460	+	0	0
NC_015011.2	31187328	31187516	-	0	0
NC_015011.2	31266368	31266949	+	0	0
NC_015011.2	31276573	31276764	+	0	0
NC_015011.2	31280462	31280809	+	0	0
NC_015011.2	31294076	31294143	+	0	0
NC_015011.2	31318852	31318922	+	0	0
NC_015011.2	31329477	31329520	-	0	0
NC_015011.2	31431942	31432035	+	0	0
NC_015011.2	31432046	31432210	+	0	0
NC_015011.2	31457255	31457715	+	0	0
NC_015011.2	31471366	31471871	+	0	0
NC_015011.2	31479730	31480047	+	0	0
NC_015011.2	31491877	31491912	-	0	0
NC_015011.2	31506379	31506460	-	0	0
NC_015011.2	31511990	31512508	+	0	0
NC_015011.2	31514845	31515005	+	0	0
NC_015011.2	31536065	31536207	-	0	0
NC_015011.2	31537910	31538458	+	0	0
NC_015011.2	31668915	31669067	+	0	0
NC_015011.2	31669234	31669415	+	0	0
NC_015011.2	31672207	31672612	+	0	0
NC_015011.2	31675493	31676372	-	0	0
NC_015011.2	31684607	31685105	-	0	0
NC_015011.2	31688393	31689056	+	0	0
NC_015011.2	31707345	31707876	+	0	0
NC_015011.2	31731549	31731782	+	0	0
NC_015011.2	31745653	31746438	+	0	0
NC_015011.2	31746794	31746975	+	0	0
NC_015011.2	31749467	31749553	+	0	0
NC_015011.2	31752230	31752424	-	0	0
NC_015011.2	31760915	31761102	-	0	0
NC_015011.2	31769017	31769511	-	0	0
NC_015011.2	31776814	31777355	+	0	0
NC_015011.2	31782922	31782975	+	0	0
NC_015011.2	31785533	31786129	-	0	0
NC_015011.2	31806438	31807122	+	0	0
NC_015011.2	31834046	31834563	+	0	0
NC_015011.2	31836677	31837175	+	0	0
NC_015011.2	31840864	31841507	+	0	0
NC_015011.2	31842618	31842912	-	0	0
NC_015011.2	31865219	31865402	+	0	0
NC_015011.2	31866545	31866622	-	0	0
NC_015011.2	31866958	31867444	+	0	0
NC_015011.2	31870740	31870949	+	0	0
NC_015011.2	31871005	31871422	+	0	0
NC_015011.2	31875594	31875983	-	0	0
NC_015011.2	31885303	31885423	-	0	0
NC_015011.2	31899048	31899234	+	0	0
NC_015011.2	31905429	31905524	-	0	0
NC_015011.2	31907160	31907275	+	0	0
NC_015011.2	31932001	31932406	-	0	0
NC_015011.2	31932452	31932778	+	0	0
NC_015011.2	31934301	31934351	-	0	0
NC_015011.2	31946258	31946573	+	0	0
NC_015011.2	31967531	31968451	-	0	0
NC_015011.2	31968473	31968773	-	0	0
NC_015011.2	31976065	31976636	+	0	0
NC_015011.2	31983633	31983853	-	0	0
NC_015011.2	32016261	32016789	+	0	0
NC_015011.2	32030740	32030837	+	0	0
NC_015011.2	32060757	32061101	-	0	0
NC_015011.2	32082255	32083086	+	0	0
NC_015011.2	32083602	32084460	+	0	0
NC_015011.2	32088304	32088752	+	0	0
NC_015011.2	32088771	32089110	+	0	0
NC_015011.2	32089208	32089711	+	0	0
NC_015011.2	32091395	32091645	+	0	0
NC_015011.2	32108565	32108761	+	0	0
NC_015011.2	32108989	32109521	-	0	0
NC_015011.2	32113821	32114343	-	0	0
NC_015011.2	32121672	32122558	+	0	0
NC_015011.2	32138046	32138393	-	0	0
NC_015011.2	32140212	32140275	-	0	0
NC_015011.2	32144426	32144577	-	0	0
NC_015011.2	32152735	32152777	-	0	0
NC_015011.2	32155123	32155515	+	0	0
NC_015011.2	32157320	32157514	-	0	0
NC_015011.2	32157531	32157626	-	0	0
NC_015011.2	32157860	32158006	+	0	0
NC_015011.2	32158157	32158493	-	0	0
NC_015011.2	32211901	32212126	-	0	0
NC_015011.2	32219786	32219847	+	0	0
NC_015011.2	32287973	32288139	-	0	0
NC_015011.2	32297829	32298248	-	0	0
NC_015011.2	32301225	32301486	-	0	0
NC_015011.2	32354805	32354977	-	0	0
NC_015011.2	32383843	32384385	+	0	0
NC_015011.2	32398528	32398709	+	0	0
NC_015011.2	32408699	32408808	+	0	0
NC_015011.2	32466579	32466619	+	0	0
NC_015011.2	32481885	32482071	+	0	0
NC_015011.2	32502350	32502674	-	0	0
NC_015011.2	32505531	32505599	-	0	0
NC_015011.2	32509357	32509547	-	0	0
NC_015011.2	32512307	32513354	-	0	0
NC_015011.2	32561609	32561949	-	0	0
NC_015011.2	32593029	32593076	-	0	0
NC_015011.2	32613281	32613337	+	0	0
NC_015011.2	32630324	32630520	+	0	0
NC_015011.2	32633222	32633391	+	0	0
NC_015011.2	32641094	32641834	-	0	0
NC_015011.2	32642067	32642399	-	0	0
NC_015011.2	32649517	32649750	-	0	0
NC_015011.2	32649783	32649933	-	0	0
NC_015011.2	32670883	32671455	+	0	0
NC_015011.2	32682354	32682941	+	0	0
NC_015011.2	32710233	32710395	+	0	0
NC_015011.2	32734348	32734934	+	0	0
NC_015011.2	32802200	32802273	+	0	0
NC_015011.2	32808197	32808521	+	0	0
NC_015011.2	32817127	32817655	-	0	0
NC_015011.2	32819739	32820235	+	0	0
NC_015011.2	32820856	32821082	+	0	0
NC_015011.2	32837047	32837588	-	0	0
NC_015011.2	32870008	32870345	+	0	0
NC_015011.2	32935593	32936158	+	0	0
NC_015011.2	33004976	33005226	-	0	0
NC_015011.2	33028800	33029316	-	0	0
NC_015011.2	33035791	33036126	-	0	0
NC_015011.2	33056045	33056112	-	0	0
NC_015011.2	33068700	33069167	-	0	0
NC_015011.2	33069628	33069676	-	0	0
NC_015011.2	33077133	33077325	-	0	0
NC_015011.2	33108350	33108685	-	0	0
NC_015011.2	33114254	33114432	-	0	0
NC_015011.2	33114585	33114711	+	0	0
NC_015011.2	33126413	33126956	-	0	0
NC_015011.2	33151694	33151886	+	0	0
NC_015011.2	33181911	33181971	-	0	0
NC_015011.2	33208869	33209059	-	0	0
NC_015011.2	33210285	33210477	+	0	0
NC_015011.2	33230100	33230185	+	0	0
NC_015011.2	33340491	33340954	+	0	0
NC_015011.2	33397335	33397527	-	0	0
NC_015011.2	33402354	33402538	-	0	0
NC_015011.2	33512539	33512612	+	0	0
NC_015011.2	33538044	33538691	-	0	0
NC_015011.2	33556273	33556572	-	0	0
NC_015011.2	33631805	33631996	+	0	0
NC_015011.2	33647316	33647408	-	0	0
NC_015011.2	33659423	33659954	-	0	0
NC_015011.2	33660364	33660819	-	0	0
NC_015011.2	33660884	33661016	+	0	0
NC_015011.2	33661168	33661558	-	0	0
NC_015011.2	33795373	33795664	+	0	0
NC_015011.2	33835546	33835608	-	0	0
NC_015011.2	33856039	33856118	+	0	0
NC_015011.2	33859250	33859283	+	0	0
NC_015011.2	33860418	33860458	-	0	0
NC_015011.2	33901235	33901400	+	0	0
NC_015011.2	33907319	33907558	-	0	0
NC_015011.2	33962247	33962428	-	0	0
NC_015011.2	34159699	34159736	-	0	0
NC_015011.2	34161891	34162051	+	0	0
NC_015011.2	34180313	34180505	+	0	0
NC_015011.2	34204082	34204997	-	0	0
NC_015011.2	34228845	34228889	-	0	0
NC_015011.2	34247457	34247707	+	0	0
NC_015011.2	34247802	34248388	+	0	0
NC_015011.2	34253144	34253377	+	0	0
NC_015011.2	34263835	34264335	-	0	0
NC_015011.2	34269858	34270042	+	0	0
NC_015011.2	34286778	34286824	+	0	0
NC_015011.2	34340552	34340741	+	0	0
NC_015011.2	34343060	34343610	-	0	0
NC_015011.2	34451418	34451728	+	0	0
NC_015011.2	34451829	34452056	+	0	0
NC_015011.2	34452791	34452857	-	0	0
NC_015011.2	34461386	34461630	+	0	0
NC_015011.2	34484547	34484625	-	0	0
NC_015011.2	34485751	34485798	-	0	0
NC_015011.2	34489959	34490002	+	0	0
NC_015011.2	34504548	34504883	-	0	0
NC_015011.2	34532201	34532336	-	0	0
NC_015011.2	34544765	34544863	+	0	0
NC_015011.2	34551514	34551760	-	0	0
NC_015011.2	34567030	34567558	-	0	0
NC_015011.2	34577989	34578182	+	0	0
NC_015011.2	34627862	34627922	-	0	0
NC_015011.2	34662070	34662101	+	0	0
NC_015011.2	34812759	34812801	+	0	0
NC_015011.2	34833062	34833211	+	0	0
NC_015011.2	34859966	34860145	+	0	0
NC_015011.2	34986030	34986186	+	0	0
NC_015011.2	34986856	34987051	+	0	0
NC_015011.2	35012862	35012881	+	0	0
NC_015011.2	35018708	35018773	-	0	0
NC_015011.2	35019442	35019633	+	0	0
NC_015011.2	35034194	35034376	+	0	0
NC_015011.2	35057823	35058125	-	0	0
NC_015011.2	35058171	35058240	-	0	0
NC_015011.2	35072165	35072367	+	0	0
NC_015011.2	35096862	35097378	-	0	0
NC_015011.2	35097847	35097891	-	0	0
NC_015011.2	35164564	35164659	+	0	0
NC_015011.2	35170115	35170167	+	0	0
NC_015011.2	35187803	35187894	-	0	0
NC_015011.2	35314764	35314941	-	0	0
NC_015011.2	35323668	35323734	-	0	0
NC_015011.2	35325107	35325345	-	0	0
NC_015011.2	35325869	35325956	-	0	0
NC_015011.2	35337060	35337157	-	0	0
NC_015011.2	35394004	35394132	-	0	0
NC_015011.2	35409413	35409749	-	0	0
NC_015011.2	35454519	35454835	-	0	0
NC_015011.2	35467331	35467460	-	0	0
NC_015011.2	35494529	35494719	-	0	0
NC_015011.2	35577851	35578034	-	0	0
NC_015011.2	35615086	35615273	+	0	0
NC_015011.2	35683248	35683441	+	0	0
NC_015011.2	35737675	35737717	-	0	0
NC_015011.2	35739577	35739630	-	0	0
NC_015011.2	35794286	35794416	+	0	0
NC_015011.2	35804810	35804999	-	0	0
NC_015011.2	35842521	35842975	+	0	0
NC_015011.2	35848670	35848862	+	0	0
NC_015011.2	35850692	35850919	+	0	0
NC_015011.2	35853633	35853993	-	0	0
NC_015011.2	35864677	35865139	-	0	0
NC_015011.2	35865159	35865297	-	0	0
NC_015011.2	35865441	35865553	-	0	0
NC_015011.2	35866122	35866662	+	0	0
NC_015011.2	35924064	35924247	-	0	0
NC_015011.2	35931123	35931491	+	0	0
NC_015011.2	35954099	35954560	-	0	0
NC_015011.2	35956778	35957229	+	0	0
NC_015011.2	35957520	35957986	-	0	0
NC_015011.2	36027506	36027847	+	0	0
NC_015011.2	36064647	36064975	+	0	0
NC_015011.2	36068353	36068614	-	0	0
NC_015011.2	36076670	36076779	+	0	0
NC_015011.2	36089954	36089969	+	0	0
NC_015011.2	36149140	36149470	+	0	0
NC_015011.2	36270675	36270723	+	0	0
NC_015011.2	36316961	36317409	+	0	0
NC_015011.2	36325009	36325559	+	0	0
NC_015011.2	36344258	36344907	-	0	0
NC_015011.2	36349316	36349621	-	0	0
NC_015011.2	36373246	36373323	-	0	0
NC_015011.2	36415343	36415394	-	0	0
NC_015011.2	36465190	36465464	+	0	0
NC_015011.2	36480632	36481305	-	0	0
NC_015011.2	36483646	36483821	+	0	0
NC_015011.2	36483853	36484076	+	0	0
NC_015011.2	36503135	36503384	+	0	0
NC_015011.2	36506147	36506500	+	0	0
NC_015011.2	36521306	36521907	-	0	0
NC_015011.2	36523846	36524111	+	0	0
NC_015011.2	36524709	36524967	+	0	0
NC_015011.2	36542883	36543065	-	0	0
NC_015011.2	36564974	36565041	+	0	0
NC_015011.2	36572907	36573082	+	0	0
NC_015011.2	36663795	36664443	-	0	0
NC_015011.2	36687627	36688078	+	0	0
NC_015011.2	36688956	36689747	-	0	0
NC_015011.2	36736349	36736851	+	0	0
NC_015011.2	36784380	36784557	+	0	0
NC_015011.2	36802075	36802261	+	0	0
NC_015011.2	36809949	36810541	-	0	0
NC_015011.2	36826164	36826662	-	0	0
NC_015011.2	36835950	36836209	+	0	0
NC_015011.2	36859701	36860267	+	0	0
NC_015011.2	36863366	36863532	-	0	0
NC_015011.2	36915248	36915311	+	0	0
NC_015011.2	37003390	37003498	-	0	0
NC_015011.2	37003510	37003565	-	0	0
NC_015011.2	37016547	37016643	-	0	0
NC_015011.2	37095934	37096119	-	0	0
NC_015011.2	37146169	37146378	+	0	0
NC_015011.2	37176787	37176847	-	0	0
NC_015011.2	37189126	37189219	-	0	0
NC_015011.2	37194475	37194539	+	0	0
NC_015011.2	37194692	37195576	+	0	0
NC_015011.2	37241032	37241086	+	0	0
NC_015011.2	37311164	37311264	-	0	0
NC_015011.2	37312917	37313155	+	0	0
NC_015011.2	37315104	37315426	-	0	0
NC_015011.2	37316261	37316435	+	0	0
NC_015011.2	37324424	37324485	-	0	0
NC_015011.2	37365918	37366567	+	0	0
NC_015011.2	37383258	37383793	+	0	0
NC_015011.2	37399786	37399967	+	0	0
NC_015011.2	37400148	37400308	-	0	0
NC_015011.2	37401018	37401110	+	0	0
NC_015011.2	37401178	37401359	-	0	0
NC_015011.2	37429301	37429914	-	0	0
NC_015011.2	37478336	37478581	+	0	0
NC_015011.2	37496484	37496674	-	0	0
NC_015011.2	37496919	37497105	-	0	0
NC_015011.2	37523442	37523528	+	0	0
NC_015011.2	37545338	37545679	-	0	0
NC_015011.2	37565340	37565669	+	0	0
NC_015011.2	37570147	37570340	-	0	0
NC_015011.2	37572592	37572826	+	0	0
NC_015011.2	37621341	37621504	-	0	0
NC_015011.2	37704234	37704394	-	0	0
NC_015011.2	37731329	37731383	+	0	0
NC_015011.2	37734413	37734984	-	0	0
NC_015011.2	37764917	37765246	+	0	0
NC_015011.2	37810587	37810730	-	0	0
NC_015011.2	37810747	37810982	-	0	0
NC_015011.2	37817757	37818228	-	0	0
NC_015011.2	37827962	37828295	+	0	0
NC_015011.2	37832595	37832788	-	0	0
NC_015011.2	37919392	37919483	+	0	0
NC_015011.2	37944221	37944796	-	0	0
NC_015011.2	37952421	37952597	+	0	0
NC_015011.2	37961746	37962096	+	0	0
NC_015011.2	37967746	37967896	+	0	0
NC_015011.2	38003352	38003686	+	0	0
NC_015011.2	38015382	38015574	+	0	0
NC_015011.2	38029045	38029234	+	0	0
NC_015011.2	38078029	38078068	-	0	0
NC_015011.2	38147037	38147367	+	0	0
NC_015011.2	38182530	38183158	+	0	0
NC_015011.2	38196348	38196916	-	0	0
NC_015011.2	38321144	38321272	+	0	0
NC_015011.2	38327307	38327635	+	0	0
NC_015011.2	38335840	38336089	+	0	0
NC_015011.2	38345540	38345860	-	0	0
NC_015011.2	38351224	38351324	-	0	0
NC_015011.2	38425353	38425478	-	0	0
NC_015011.2	38433840	38434160	+	0	0
NC_015011.2	38489402	38489974	+	0	0
NC_015011.2	38529719	38530013	+	0	0
NC_015011.2	38569262	38569753	+	0	0
NC_015011.2	38583469	38584213	-	0	0
NC_015011.2	38592396	38592576	-	0	0
NC_015011.2	38629746	38629823	+	0	0
NC_015011.2	38677630	38677700	-	0	0
NC_015011.2	38680739	38680803	-	0	0
NC_015011.2	38697712	38698155	+	0	0
NC_015011.2	38713263	38713606	+	0	0
NC_015011.2	38777692	38777922	+	0	0
NC_015011.2	38815682	38815995	-	0	0
NC_015011.2	38840045	38840723	-	0	0
NC_015011.2	38857306	38857470	+	0	0
NC_015011.2	38885054	38885147	+	0	0
NC_015011.2	38892157	38892177	-	0	0
NC_015011.2	38912570	38913096	+	0	0
NC_015011.2	39114440	39114601	+	0	0
NC_015011.2	39145833	39146151	-	0	0
NC_015011.2	39157055	39157226	+	0	0
NC_015011.2	39231565	39231811	+	0	0
NC_015011.2	39233597	39233631	+	0	0
NC_015011.2	39276834	39276919	-	0	0
NC_015011.2	39359923	39360122	-	0	0
NC_015011.2	39378003	39378334	+	0	0
NC_015011.2	39384294	39384402	-	0	0
NC_015011.2	39407832	39408014	+	0	0
NC_015011.2	39480940	39481132	+	0	0
NC_015011.2	39507430	39508082	+	0	0
NC_015011.2	39509673	39510245	+	0	0
NC_015011.2	39515635	39515813	-	0	0
NC_015011.2	39525940	39526247	-	0	0
NC_015011.2	39610131	39610196	-	0	0
NC_015011.2	39631738	39631831	+	0	0
NC_015011.2	39632878	39633098	+	0	0
NC_015011.2	39634014	39634327	+	0	0
NC_015011.2	39636050	39636599	+	0	0
NC_015011.2	39673961	39674274	-	0	0
NC_015011.2	39701776	39701955	+	0	0
NC_015011.2	39715317	39715845	-	0	0
NC_015011.2	39724711	39725015	+	0	0
NC_015011.2	39728406	39728680	-	0	0
NC_015011.2	39732502	39732995	+	0	0
NC_015011.2	39751560	39752195	+	0	0
NC_015011.2	39773906	39774301	+	0	0
NC_015011.2	39776472	39777002	+	0	0
NC_015011.2	39795838	39796066	+	0	0
NC_015011.2	39801832	39801995	-	0	0
NC_015011.2	39803495	39803711	-	0	0
NC_015011.2	39811635	39811782	+	0	0
NC_015011.2	39813937	39814552	-	0	0
NC_015011.2	39814741	39814979	+	0	0
NC_015011.2	39817304	39817826	-	0	0
NC_015011.2	39827629	39828119	-	0	0
NC_015011.2	39848840	39849151	-	0	0
NC_015011.2	39856277	39857098	+	0	0
NC_015011.2	39881387	39881855	-	0	0
NC_015011.2	39883612	39883879	-	0	0
NC_015011.2	39893019	39893123	+	0	0
NC_015011.2	39907088	39907237	+	0	0
NC_015011.2	39907289	39907388	+	0	0
NC_015011.2	39907862	39908175	+	0	0
NC_015011.2	39938477	39938945	-	0	0
NC_015011.2	39941554	39941744	-	0	0
NC_015011.2	39947650	39947829	+	0	0
NC_015011.2	39959181	39959356	-	0	0
NC_015011.2	39962574	39962861	+	0	0
NC_015011.2	39986078	39986344	-	0	0
NC_015011.2	39986363	39986611	-	0	0
NC_015011.2	40012549	40012950	-	0	0
NC_015011.2	40013890	40014139	+	0	0
NC_015011.2	40063165	40063269	-	0	0
NC_015011.2	40063282	40063293	+	0	0
NC_015011.2	40073066	40073129	+	0	0
NC_015011.2	40094946	40095715	+	0	0
NC_015011.2	40102568	40102753	-	0	0
NC_015011.2	40128214	40128518	+	0	0
NC_015011.2	40162915	40163092	-	0	0
NC_015011.2	40195738	40195838	+	0	0
NC_015011.2	40195854	40195870	+	0	0
NC_015011.2	40276789	40276850	-	0	0
NC_015011.2	40301123	40301192	+	0	0
NC_015011.2	40316343	40316887	+	0	0
NC_015011.2	40318101	40318337	+	0	0
NC_015011.2	40319707	40320262	-	0	0
NC_015011.2	40423660	40423964	+	0	0
NC_015011.2	40441998	40442284	-	0	0
NC_015011.2	40460236	40460779	+	0	0
NC_015011.2	40564273	40564903	-	0	0
NC_015011.2	40604472	40605296	+	0	0
NC_015011.2	40628469	40628985	+	0	0
NC_015011.2	40631092	40631928	+	0	0
NC_015011.2	40652483	40652689	-	0	0
NC_015011.2	40666342	40666870	+	0	0
NC_015011.2	40670182	40670390	+	0	0
NC_015011.2	40672260	40672737	+	0	0
NC_015011.2	40672809	40673266	+	0	0
NC_015011.2	40708239	40708258	-	0	0
NC_015011.2	40710254	40710762	+	0	0
NC_015011.2	40742165	40742904	+	0	0
NC_015011.2	40745590	40745775	+	0	0
NC_015011.2	40746129	40746175	-	0	0
NC_015011.2	40751645	40752087	+	0	0
NC_015011.2	40770372	40770590	+	0	0
NC_015011.2	40770636	40770902	+	0	0
NC_015011.2	40816118	40816309	-	0	0
NC_015011.2	40818738	40818807	+	0	0
NC_015011.2	40821384	40821798	+	0	0
NC_015011.2	40822742	40823085	-	0	0
NC_015011.2	40840468	40840829	+	0	0
NC_015011.2	40845843	40846311	+	0	0
[truncated: 88,570 more rows]
