# Supplementary material for: The quail genome: insights into social behaviour, seasonal biology and infectious disease response
Source: BMC Biol. 2020 Feb 12;18:14. doi: 10.1186/s12915-020-0743-4 (PMC7017630; doi:10.1186/s12915-020-0743-4)
Supplement: Supplementary file 7 — A comparative summary of assembled ERVs in quail, chicken and turkey [file 12915_2020_743_MOESM7_ESM.xlsx]

## Sheet: Sheet1
	Coturnix japonica 2.0	Gallus gallus 5.0	Turkey 5.0
Total base length (bp)	927656957	1230258557	1128339136
CR1 copy number	184261	225230	252607
ERV content	19,390,614 (2.1%)	34,811,469 (2.8%)	31,641,338 (2.8%)
Intact ERVs	393	1212	411
Intact ERVs in clusters	138 (35.1%)	458 (37.8%)	150 (36.5%)
