# Supplementary material for: The quail genome: insights into social behaviour, seasonal biology and infectious disease response
Source: BMC Biol. 2020 Feb 12;18:14. doi: 10.1186/s12915-020-0743-4 (PMC7017630; doi:10.1186/s12915-020-0743-4)
Supplement: Supplementary file 9 — Statistics from photoperiod differential expression study [file 12915_2020_743_MOESM9_ESM.xlsx]

## Sheet: AllData
			Mean log2CPM				LD 23C vs SD 23C								LD 23C vs SD 9C								SD 23C vs SD 9C								Annotation details												LOG2 Normalised counts per million (CPM)
GeneName	Alternative name	gene id within GCF_001577835.1_Coturnix_japonica_2.0_genomic.gff	LD 23C	SD 23C	SD 9C	max log2CPM	log2FC	lower confidence interval of log2FC	upper confidence interval of log2FC	log2 CPM average expression	moderated t-statistic	P.Value	BH adj.P.Val	log-odds that the gene is differentially expressed	log2FC	lower confidence interval of log2FC	upper confidence interval of log2FC	log2 CPM average expression	moderated t-statistic	P.Value	BH adj.P.Val	log-odds that the gene is differentially expressed	log2FC	lower confidence interval of log2FC	upper confidence interval of log2FC	log2 CPM average expression	moderated t-statistic	P.Value	BH adj.P.Val	log-odds that the gene is differentially expressed	GeneType	Transcripts	Strand	Length	Chromosome	Start	End	ChrId	TSStart	TES	minStart	maxEnd	LD 23C	LD 23C	LD 23C	LD 23C	SD 23C	SD 23C	SD 23C
MARC1	MARC1	gene4941	7.2756	7.09263	7.22264	7.2756	0.182971	0.0588416	0.307101	7.19685	3.1647	0.0069663	0.0701587	-3.59016	0.0529683	-0.0709395	0.176876	7.19685	0.917788	0.374436	0.617242	-7.19579	0.130003	0.00454222	0.255464	7.19685	2.22469	0.0432503	0.324313	-4.80275	protein_coding	rna11212,XM_015857272.1	-	2827	3	16219296;16221724;16221892;16222962;16223432;16225980;16226237	16221229;16221795;16221953;16223102;16223594;16226153;16226517	NC_029518.1	16226517	16219296	16219296	16226517	7.42375	7.31759	7.13141	7.2287	7.10049	7.04953	7.05943
MARCH1	MARCH1	gene6766	7.2974	7.25059	7.37014	7.37014	0.0468047	-0.0933031	0.186913	7.30587	0.71722	0.485159	0.732183	-7.35642	-0.0727388	-0.212684	0.0672063	7.30587	-1.11592	0.283443	0.53234	-7.00358	0.119544	-0.021201	0.260288	7.30587	1.82356	0.0898682	0.423132	-5.48166	protein_coding	rna15449,rna15450,rna15451,XM_015860932.1,XM_015860933.1,XM_015860934.1	-	6073	4	20564158;20571964;20587790;20598501;20599526;20610364;20641247;20697706;20759814	20568710;20572111;20587970;20599241;20599605;20610414;20641386;20697784;20759913	NC_029519.1	20759913	20564158	20564158	20759913	7.43861	7.30334	7.09463	7.3482	7.3008	7.18769	7.17307
MARCH2	MARCH2	gene18064	4.49433	4.50116	4.51636	4.51636	-0.00683698	-0.157032	0.143358	4.50462	-0.0977314	0.923546	0.971522	-7.10577	-0.022031	-0.173939	0.129877	4.50462	-0.311371	0.760156	0.88103	-7.06171	0.015194	-0.138243	0.168631	4.50462	0.212602	0.834734	0.944946	-6.51521	protein_coding	rna42841,rna42842,XM_015886461.1,XR_001559699.1	-	2985	28	308615;311148;315235;316842;319634	310859;311357;315430;317047;319761	NC_029543.1	319761	308615	308615	319761	4.54423	4.51023	4.50763	4.42089	4.45338	4.42682	4.67746
MARCH4	MARCH4	gene10291	3.47735	3.32975	3.36276	3.47735	0.147602	-0.0777258	0.37293	3.38635	1.40638	0.181651	0.448055	-5.80794	0.114595	-0.113132	0.342323	3.38635	1.08038	0.298427	0.548244	-6.19588	0.0330064	-0.202117	0.26813	3.38635	0.301389	0.767596	0.920058	-6.15335	protein_coding	rna24382,XM_015868615.1	-	3307	7	23315394;23333054;23339743;23391397	23316061;23333246;23339898;23393686	NC_029522.1	23393686	23315394	23315394	23393686	3.49147	3.29029	3.38543	3.70318	3.25232	3.23493	3.49763
MARCH5	MARCH5	gene9467	4.74797	4.74559	4.895	4.895	0.00238763	-0.136545	0.141321	4.79581	0.0368966	0.971094	0.988585	-7.1753	-0.14702	-0.284953	-0.00908787	4.79581	-2.28842	0.0383638	0.163413	-4.83091	0.149408	0.00998711	0.288829	4.79581	2.30076	0.0374799	0.305895	-4.26665	protein_coding	rna22237,rna22238,rna22239,XM_015866950.1,XM_015866951.1,XM_015866952.1	-	1350	6	18076537;18077434;18078044;18080162;18083496;18094231	18076857;18077600;18078227;18080292;18083698;18094574	NC_029521.1	18094574	18076537	18076537	18094574	4.80752	4.74074	4.65385	4.78202	4.6679	4.716	4.76929
MARCH6	MARCH6	gene3509	7.00368	6.97179	6.99419	7.00368	0.0318921	-0.0522494	0.116034	6.9895	0.813763	0.429549	0.692876	-7.25245	0.00949282	-0.0749882	0.0939738	6.9895	0.241246	0.812899	0.910048	-7.57692	0.0223993	-0.062568	0.107367	6.9895	0.565989	0.580456	0.833792	-6.86503	protein_coding	rna8047,rna8048,XM_015854409.1,XM_015854410.1	+	5321	2	52271779;52275207;52276235;52282999;52283801;52284959;52286386;52286881;52289365;52289978;52291659;52292328;52293520;52293705;52294411;52295037;52295479;52296311;52297922;52298947;52300114;52301327;52302433;52303776;52304127;52305631	52271883;52275306;52276308;52283142;52283873;52285127;52286578;52286942;52289397;52290029;52291717;52292408;52293588;52293779;52294545;52295156;52295579;52296448;52298123;52299016;52300295;52301461;52302522;52303908;52304262;52308220	NC_029517.1	52271779	52308220	52271779	52308220	7.06307	6.92538	7.00951	7.01364	6.94671	7.01148	6.9453
MARCH7	MARCH7	gene10498	6.53501	6.50993	6.59867	6.59867	0.0250811	-0.090019	0.140181	6.54758	0.467839	0.647177	0.8367	-7.42784	-0.0636576	-0.178808	0.051493	6.54758	-1.18689	0.255232	0.502013	-6.83993	0.0887387	-0.0271831	0.20466	6.54758	1.64351	0.122776	0.480147	-5.67133	protein_coding	rna24943,rna24944,rna24945,rna24946,rna24947,rna24948,rna24949,rna24950,XM_015850283.1,XM_015850284.1,XM_015850285.1,XM_015850286.1,XM_015850287.1,XM_015850288.1,XM_015850289.1,XM_015850290.1	-	3503	7	48432;51189;52818;53288;54057;54480;57442;59163;60731	49386;51237;52931;53397;54226;55590;57609;59334;61384	NW_015439649.1	61384	48432	48432	61384	6.58791	6.42458	6.51852	6.60172	6.60657	6.46066	6.41806
MARCH8	MARCH8	gene9386	4.7465	5.00197	4.83894	5.00197	-0.255461	-0.461789	-0.049132	4.86319	-2.65821	0.0188625	0.127891	-4.16798	-0.0924406	-0.305625	0.120744	4.86319	-0.930962	0.367817	0.611226	-6.7415	-0.16302	-0.371701	0.0456612	4.86319	-1.67719	0.115919	0.468577	-5.29719	protein_coding	rna22058,rna22059,rna22060,XM_015866818.1,XM_015866819.1,XM_015866820.1	-	3160	6	15143349;15147228;15150929;15153015;15154164;15163770;15203008;15222266	15144848;15147375;15151109;15153860;15154243;15163820;15203186;15222440	NC_029521.1	15222440	15143349	15143349	15222440	4.65886	4.57843	4.99306	4.75408	4.86605	4.8626	5.14563
MARCH11	MARCH11	gene3528	2.70796	2.95069	2.66676	2.95069	-0.242732	-0.483694	-0.00177065	2.77638	-2.16274	0.0485552	0.220288	-4.49983	0.0411967	-0.213817	0.296211	2.77638	0.346835	0.733928	0.865795	-6.51118	-0.283929	-0.53357	-0.0342881	2.77638	-2.44185	0.0286515	0.279952	-3.55908	protein_coding	rna8083,XM_015854387.1	-	1522	2	54527848;54535339;54556487;54557671	54528675;54535531;54556642;54558015	NC_029517.1	54558015	54527848	54527848	54558015	2.90488	2.84205	2.55409	2.54318	2.95309	2.96783	2.99781
SEPT2	SEPT2	gene11299	5.74542	5.67871	5.8205	5.8205	0.0667128	-0.0661329	0.199558	5.74715	1.07817	0.299379	0.578504	-6.80958	-0.0750795	-0.207246	0.0570873	5.74715	-1.21962	0.242972	0.488929	-6.66979	0.141792	0.00759842	0.275986	5.74715	2.26853	0.0398301	0.314058	-4.52659	protein_coding	rna26996,XM_015871080.1	+	4201	9	3824574;3826545;3827029;3829212;3829618;3830736;3832568;3833629;3833903;3834887;3836622;3837456;3837955	3824679;3826577;3827149;3829298;3829741;3830870;3832685;3833730;3834048;3834970;3836679;3837565;3840931	NC_029524.1	3824574	3840931	3824574	3840931	5.80817	5.7725	5.66565	5.73407	5.5443	5.82057	5.7064
SEPT3	SEPT3	gene679	7.32912	7.15578	7.11973	7.32912	0.173339	0.0705748	0.276103	7.20135	3.62142	0.00282228	0.0414235	-2.69285	0.209384	0.105905	0.312863	7.20135	4.34425	0.000689791	0.0119852	-1.26946	-0.0360447	-0.140722	0.0686326	7.20135	-0.739289	0.472076	0.776895	-6.76446	protein_coding	rna1533,rna1534,rna1535,XM_015861304.1,XM_015861311.1,XM_015861321.1	-	2270	1	45097746;45099208;45099730;45101830;45102382;45102822;45103682;45104469;45105057;45106543;45108912	45098576;45099259;45099829;45101925;45102499;45102959;45103763;45104597;45105248;45106842;45109143	NC_029516.1	45109143	45097746	45097746	45109143	7.21724	7.35286	7.33434	7.41177	7.11555	7.1644	7.13618
SEPT4	SEPT4	gene15395	5.0937	4.94717	4.82343	5.0937	0.146524	-0.0142275	0.307276	4.95561	1.95695	0.0708217	0.273648	-5.44251	0.270264	0.10455	0.435979	4.95561	3.50149	0.00357669	0.0373868	-2.55429	-0.12374	-0.293852	0.0463716	4.95561	-1.56171	0.140909	0.505411	-5.4543	protein_coding	rna37063,rna37064,rna37065,rna37066,rna37067,rna37068,rna37069,XM_015880795.1,XM_015880796.1,XM_015880797.1,XM_015880798.1,XM_015880799.1,XM_015880800.1,XM_015880801.1	+	5633	19	537014;538347;538658;540211;541419;544170;544605;544771;545530;545894;546120;546456;546889;547101;548678;548993	538252;538448;538665;540305;542973;544463;544698;544857;545653;546028;546237;546557;546985;547263;548777;550312	NC_029534.1	537014	550312	537014	550312	4.98223	5.01651	5.23195	5.14291	4.99927	4.86786	5.04144
SEPT5	SEPT5	gene14129	9.18637	9.42669	9.3559	9.42669	-0.240323	-0.40814	-0.0725066	9.32331	-3.07458	0.00832554	0.0781816	-3.91932	-0.169528	-0.338234	-0.000822485	9.32331	-2.15743	0.0490371	0.189917	-5.63514	-0.0707949	-0.238646	0.0970559	9.32331	-0.905531	0.380667	0.717487	-6.7929	protein_coding	rna33997,XM_015877570.1	+	4819	15	592942;595043;595473;596121;596397;597170;597615;598200;599204;600243;600493	593081;595139;595559;596244;596531;597287;597716;598296;599339;600345;604172	NC_029530.1	592942	604172	592942	604172	9.08785	9.06603	9.4505	9.14261	9.41161	9.24613	9.54565
SEPT6	SEPT6	gene6654	7.20988	7.28249	7.28717	7.28717	-0.0726175	-0.175892	0.0306572	7.26017	-1.50964	0.153608	0.408123	-6.49595	-0.0772951	-0.18102	0.0264301	7.26017	-1.5999	0.132176	0.347101	-6.37744	0.00467757	-0.0990817	0.108437	7.26017	0.0967874	0.924282	0.978496	-7.05926	protein_coding	rna15208,rna15209,rna15210,rna15211,rna15212,rna15213,rna15214,rna15215,XM_015860707.1,XM_015860708.1,XM_015860709.1,XM_015860710.1,XM_015860711.1,XM_015860712.1,XM_015860713.1,XM_015860715.1	+	4853	4	15391084;15393867;15394186;15400184;15401549;15401954;15404898;15405274;15405930;15406731;15408155;15408755;15411167;15412302;15413696	15391160;15393887;15394447;15400379;15401735;15402115;15404994;15405442;15406062;15406921;15408730;15408798;15412245;15413496;15414159	NC_029519.1	15391084	15414159	15391084	15414159	7.26088	7.28627	7.20281	7.09385	7.24877	7.27674	7.24999
SEPT7	SEPT7	gene3837	7.98747	8.2467	8.19825	8.2467	-0.259231	-0.347101	-0.171361	8.14421	-6.33391	1.94165e-05	0.0014779	2.36152	-0.210773	-0.29909	-0.122456	8.14421	-5.12384	0.000160072	0.00444067	0.16375	-0.0484583	-0.136213	0.0392968	8.14421	-1.18555	0.255742	0.624304	-6.42643	protein_coding	rna8750,rna8751,rna8752,rna8753,rna8754,rna8755,XM_015855044.1,XM_015855045.1,XM_015855046.1,XM_015855047.1,XM_015855048.1,XM_015855049.1	-	2430	2	77797769;77799307;77801124;77803873;77807702;77808733;77810369;77811665;77813070;77815554;77816272;77821936;77846895;77849939;77860026;77861122	77798818;77799446;77801259;77803893;77807827;77808784;77810465;77811757;77813187;77815688;77816372;77822042;77846997;77849943;77860027;77861265	NC_029517.1	77861265	77797769	77797769	77861265	7.98989	7.96296	8.02838	7.9689	8.19946	8.20581	8.23437
SEPT8	SEPT8	gene13221	7.84054	7.87343	7.81141	7.87343	-0.0328915	-0.13062	0.0648364	7.84156	-0.722587	0.481958	0.729974	-7.40062	0.0291304	-0.0691998	0.127461	7.84156	0.636039	0.535121	0.742327	-7.46898	-0.0620219	-0.160524	0.03648	7.84156	-1.35184	0.198091	0.573045	-6.19758	protein_coding	rna31887,rna31888,XM_015875568.1,XM_015875569.1	+	5001	13	1172466;1185770;1188503;1189360;1193865;1195587;1196047;1196472;1197199;1199804;1203143	1172598;1185884;1188698;1189546;1194026;1195683;1196215;1196604;1197389;1202430;1204133	NC_029528.1	1172466	1204133	1172466	1204133	7.82038	7.81422	7.85125	7.87532	7.7363	7.90967	7.91997
SEPT9	SEPT9	gene15050	6.76331	6.8413	6.79099	6.8413	-0.0779919	-0.239011	0.0830269	6.79885	-1.03992	0.316193	0.595324	-7.02161	-0.0276759	-0.190074	0.134722	6.79885	-0.365887	0.719977	0.858092	-7.51224	-0.050316	-0.212755	0.112123	6.79885	-0.665028	0.516954	0.799985	-6.78307	protein_coding	rna36217,rna36218,rna36219,rna36220,XM_015880016.1,XM_015880017.1,XM_015880018.1,XM_015880019.1	+	5008	18	3225124;3241994;3251290;3269177;3280870;3304634;3306265;3306726;3307322;3310732;3311558;3311841;3312655;3313068	3225457;3242050;3251691;3269333;3281529;3304825;3306393;3306807;3308158;3310849;3311653;3311937;3312706;3314862	NC_029533.1	3225124	3314862	3225124	3314862	6.56951	6.84095	6.9184	6.73244	6.70141	6.99598	6.88841
SEPT10	SEPT10	gene1996	4.40581	4.63099	4.45999	4.63099	-0.225174	-0.462824	0.0124757	4.49485	-2.03426	0.06154	0.252204	-5.1872	-0.0541813	-0.300482	0.192119	4.49485	-0.47229	0.644075	0.814341	-6.97419	-0.170993	-0.412529	0.0705429	4.49485	-1.51992	0.151026	0.520144	-5.4265	protein_coding	rna4681,rna4682,rna4683,XM_015849606.1,XM_015849617.1,XM_015849628.1	-	2664	1	123310384;123312117;123314698;123318152;123319023;123319872;123322892;123324362;123325189;123330285	123311237;123312304;123314830;123318320;123319119;123320033;123323078;123324557;123325306;123330844	NC_029516.1	123330844	123310384	123310384	123330844	4.49959	4.02554	4.45056	4.60279	4.5838	4.75052	4.75138
SEPT11	SEPT11	gene7144	5.9688	5.91763	5.90165	5.9688	0.0511711	-0.119985	0.222327	5.92745	0.641886	0.531428	0.764561	-7.23398	0.0671457	-0.105947	0.240238	5.92745	0.832845	0.419062	0.656212	-7.0917	-0.0159746	-0.191089	0.15914	5.92745	-0.195854	0.847568	0.951042	-6.85366	protein_coding	rna16347,rna16348,rna16349,XM_015861581.1,XM_015861582.1,XM_015861583.1	-	6233	4	44283031;44284645;44291743;44292490;44296913;44298485;44300309;44302588;44306023;44309426;44327772;44330001	44284254;44288227;44291930;44292622;44297081;44298581;44300470;44302774;44306218;44309540;44327846;44330104	NC_029519.1	44330104	44283031	44283031	44330104	5.92129	5.74621	6.04399	6.14634	5.979	5.99508	5.90571
SEPT12	SEPT12	gene14017	1.67826	2.0278	1.98824	2.0278	-0.349544	-0.781968	0.0828805	1.89536	-1.73547	0.104841	0.336234	-4.92916	-0.309976	-0.749676	0.129724	1.89536	-1.51355	0.152622	0.377161	-5.23924	-0.039568	-0.463914	0.384778	1.89536	-0.200193	0.844239	0.949487	-5.81137	protein_coding	rna33744,rna33745,rna33746,rna33747,rna33748,rna33749,XM_015877198.1,XM_015877199.1,XM_015877200.1,XM_015877201.1,XM_015877202.1,XM_015877203.1	+	3959	14	11466861;11468689;11469603;11471284;11471530;11472196;11472733;11472995;11473442;11473697;11473860;11474082;11474281;11474451;11474699;11474856	11467040;11469540;11470470;11471416;11471951;11472330;11472894;11473168;11473570;11473778;11473997;11474199;11474376;11474547;11474750;11475176	NC_029529.1	11466861	11475176	11466861	11475176	1.77712	1.52304	1.8528	1.56089	1.70181	2.41431	2.35869
A4GALT	A4GALT	gene1048	2.43111	2.63271	2.54103	2.63271	-0.201603	-0.503159	0.0999532	2.53275	-1.43534	0.173388	0.437792	-5.52243	-0.109918	-0.419766	0.19993	2.53275	-0.761634	0.459052	0.689124	-6.21788	-0.0916847	-0.396347	0.212978	2.53275	-0.646104	0.528773	0.805443	-5.77618	protein_coding	rna2474,rna2475,rna2476,rna2477,XM_015869655.1,XM_015869665.1,XM_015869673.1,XM_015869681.1	-	4442	1	62792169;62804564;62806381;62807128	62794945;62805455;62807070;62807210	NC_029516.1	62807210	62792169	62792169	62807210	2.69466	2.51573	2.09551	2.40627	2.74581	2.76888	2.49404
AAAS	AAAS	gene19593	2.81222	2.66796	2.30308	2.81222	0.144262	-0.245614	0.534138	2.59501	0.794419	0.440352	0.701147	-6.26587	0.509147	0.0884964	0.929798	2.59501	2.59864	0.0211766	0.112945	-3.65579	-0.364885	-0.7985	0.068729	2.59501	-1.80666	0.0925826	0.426765	-4.49545	protein_coding	rna46091,XM_015850386.1	+	2185		411774;412432;412489;412684;413107;413338;414028;414268;414614;415882;416182;416516;416659;417023;417211;417927;418194;418423	411993;412487;412558;412746;413190;413384;414126;414450;414757;416002;416306;416576;416749;417116;417278;417990;418278;418932	NW_015439867.1	411774	418932	411774	418932	2.61319	3.26437	2.75602	2.66822	2.61634	2.88738	2.75588
AACS	AACS	gene14174	7.19224	7.21601	7.21507	7.21601	-0.0237739	-0.119075	0.0715277	7.20792	-0.535581	0.600744	0.809631	-7.46829	-0.0228265	-0.118583	0.0729302	7.20792	-0.511793	0.616858	0.796687	-7.49023	-0.000947398	-0.0969536	0.0950588	7.20792	-0.0211865	0.983399	0.995917	-7.05731	protein_coding	rna34130,XM_015878361.1	-	4071	15	3760000;3763736;3765138;3765830;3767362;3767985;3769436;3769744;3772716;3773896;3776052;3777033;3777654;3780278;3785890;3787626;3790200;3792813	3762103;3763938;3765196;3765899;3767487;3768098;3769558;3769808;3772840;3773976;3776199;3777114;3777768;3780375;3786003;3787746;3790303;3793031	NC_029530.1	3793031	3760000	3760000	3793031	7.29905	7.17937	7.1816	7.10947	7.2212	7.18348	7.18923
AADAC	AADAC	gene11707	3.69429	3.40396	3.87279	3.87279	0.290329	-0.147277	0.727934	3.65605	1.4244	0.176471	0.442697	-5.82675	-0.1785	-0.590914	0.233915	3.65605	-0.929242	0.368677	0.612065	-6.45705	0.468829	0.0314745	0.906182	3.65605	2.30147	0.0374293	0.305895	-3.97555	protein_coding	rna28103,rna28104,XM_015872203.1,XM_015872204.1	-	2662	9	20835938;20837779;20838349;20839555;20841372;20862345	20837603;20837950;20838418;20839777;20841814;20862432	NC_029524.1	20862432	20835938	20835938	20862432	3.36208	3.70425	3.61054	4.07575	3.87881	3.0716	3.69786
AADAT	AADAT	gene6789	5.50571	5.50065	5.66375	5.66375	0.00505984	-0.279143	0.289263	5.55711	0.0382238	0.970055	0.987726	-7.36102	-0.158043	-0.440134	0.124048	5.55711	-1.20285	0.249196	0.49483	-6.64802	0.163102	-0.121895	0.4481	5.55711	1.22869	0.239655	0.610707	-6.04692	protein_coding	rna15498,rna15499,rna15500,XM_015860975.1,XM_015860976.1,XR_001554759.1	+	5735	4	22068954;22069702;22070523;22071421;22072145;22073354;22074057;22075423;22076555;22077485;22078615;22080551;22081304;22082586;22085399	22069086;22069770;22070691;22071553;22072219;22073563;22074122;22075505;22076651;22077546;22078679;22080657;22081405;22083529;22088818	NC_029519.1	22068954	22088818	22068954	22088818	5.66248	5.62924	5.5015	5.24864	5.46941	5.58264	5.20822
AAED1	AAED1	gene19141	3.31567	3.54281	3.46602	3.54281	-0.227141	-0.462941	0.00865903	3.44148	-2.06812	0.0578372	0.24281	-4.82582	-0.15035	-0.392467	0.0917662	3.44148	-1.33323	0.203971	0.443519	-5.89884	-0.0767907	-0.31382	0.160239	3.44148	-0.695555	0.498213	0.790699	-6.00036	protein_coding	rna45181,rna45182,rna45183,rna45184,rna45185,rna45186,rna45187,XM_015849320.1,XM_015849321.1,XM_015849322.1,XM_015849323.1,XM_015849324.1,XM_015849325.1,XM_015849327.1	-	2151	Z	38360105;38361093;38361449;38361962;38363169;38363647	38360492;38361224;38361554;38362015;38363237;38365048	NC_029547.1	38365048	38360105	38360105	38365048	3.18814	3.22907	3.54389	3.30837	3.72398	3.52813	3.4687
AAGAB	AAGAB	gene12181	5.79044	5.75529	5.69545	5.79044	0.0351522	-0.0899718	0.160276	5.74719	0.603166	0.556147	0.780807	-7.22669	0.0949875	-0.0323041	0.222279	5.74719	1.60211	0.131686	0.346504	-6.15754	-0.0598353	-0.188569	0.0688982	5.74719	-0.997909	0.33544	0.688004	-6.32682	protein_coding	rna29324,rna29325,XM_015873311.1,XM_015873312.1	-	1506	10	17099323;17100855;17101478;17101989;17102879;17103525;17107082;17109162;17109772;17110735;17113535;17113846	17099597;17100946;17101527;17102093;17102972;17103607;17107165;17109251;17109868;17110925;17113644;17114080	NC_029525.1	17114080	17099323	17099323	17114080	5.75626	5.86451	5.76556	5.78013	5.80124	5.77518	5.78477
AAK1	AAK1	gene16529	8.9132	8.89766	8.91984	8.91984	0.0155401	-0.0539797	0.0850598	8.91015	0.47992	0.638775	0.832296	-7.62553	-0.00664749	-0.0763364	0.0630414	8.91015	-0.204795	0.840711	0.924111	-7.73657	0.0221876	-0.0477207	0.0920958	8.91015	0.681406	0.506849	0.795085	-6.94297	protein_coding	rna39688,rna39689,rna39690,rna39691,rna39692,XM_015882868.1,XM_015882869.1,XM_015882870.1,XM_015882871.1,XM_015882872.1	+	12481	22	1334148;1348585;1349968;1351678;1353919;1355085;1356669;1357526;1358018;1359255;1359492;1360519;1362405;1363050;1363589;1364663;1371675;1372673;1373171;1376309;1377268;1377913;1383533	1334811;1348703;1350076;1351820;1354040;1355166;1356801;1357629;1358097;1359409;1359742;1360740;1362634;1363207;1363708;1364758;1371776;1372774;1373281;1376413;1377905;1382456;1387623	NC_029537.1	1334148	1387623	1334148	1387623	8.9349	8.93526	8.8491	8.93288	8.9053	8.92746	8.86666
AAMDC	AAMDC	gene2565	4.20148	3.89901	4.00659	4.20148	0.302468	0.107848	0.497088	4.03487	3.3367	0.00495566	0.0568662	-2.6497	0.194887	0.000658433	0.389116	4.03487	2.15424	0.0493286	0.190997	-4.86973	0.107581	-0.097349	0.312511	4.03487	1.12708	0.278857	0.6425	-5.74775	protein_coding	rna5926,XM_015852512.1	-	1415	1	172709457;172711159;172714299;172715293;172716174	172710441;172711254;172714449;172715380;172716268	NC_029516.1	172716268	172709457	172709457	172716268	4.31317	4.01522	4.26853	4.19391	4.14137	3.89511	3.79428
AAMP	AAMP	gene10307	4.66712	4.6183	4.72879	4.72879	0.0488294	-0.146349	0.244008	4.67189	0.537124	0.599706	0.80917	-6.99695	-0.0616611	-0.256456	0.133134	4.67189	-0.679609	0.507952	0.723864	-6.92251	0.11049	-0.0875997	0.308581	4.67189	1.19753	0.251193	0.619712	-5.86589	protein_coding	rna24421,XM_015869066.1	-	1586	7	24181843;24182311;24182744;24182998;24183295;24183681;24183838;24184106;24184431;24184693;24185011	24182118;24182465;24182834;24183101;24183410;24183764;24183982;24184245;24184550;24184845;24185212	NC_029522.1	24185212	24181843	24181843	24185212	4.79965	4.55011	4.7516	4.56528	4.61803	4.51981	4.53822
AAR2	AAR2	gene15730	5.10561	5.00672	5.05565	5.10561	0.0988949	-0.0308563	0.228646	5.05703	1.63639	0.12427	0.367569	-5.94902	0.0499659	-0.0805816	0.180513	5.05703	0.821732	0.425149	0.662593	-6.91022	0.048929	-0.0845089	0.182367	5.05703	0.787248	0.4444	0.760087	-6.3543	protein_coding	rna37905,rna37906,XM_015881273.1,XM_015881274.1	+	5004	20	175359;176947;178996;212439	176212;177176;182487;212866	NC_029535.1	175359	212866	175359	212866	5.10225	5.10435	5.15589	5.06442	5.01734	4.92187	5.08497
AARS	AARS	gene12339	8.21598	8.1545	8.18384	8.21598	0.061475	-0.0212352	0.144185	8.18476	1.59575	0.133103	0.379896	-6.44822	0.0321381	-0.050769	0.115045	8.18476	0.832249	0.419387	0.656517	-7.3483	0.0293369	-0.0539865	0.11266	8.18476	0.755913	0.462365	0.771604	-6.8374	protein_coding	rna29685,XM_015873655.1	-	3115	11	1397383;1397839;1398227;1398446;1398899;1399263;1399684;1400270;1400997;1401559;1402093;1402474;1402938;1403165;1403573;1404006;1404353;1405299;1406102;1407246;1407668	1397643;1397952;1398313;1398565;1399012;1399371;1399868;1400476;1401110;1401737;1402237;1402598;1403088;1403273;1403718;1404150;1404544;1405444;1406290;1407434;1407755	NC_029526.1	1407755	1397383	1397383	1407755	8.22031	8.24724	8.2297	8.16828	8.1142	8.19749	8.15857
AARS2	AARS2	gene5121	4.7647	4.70095	4.73594	4.7647	0.0637503	-0.0844509	0.211951	4.73476	0.92354	0.371536	0.645186	-6.73145	0.0287607	-0.120639	0.178161	4.73476	0.413307	0.685709	0.839647	-7.08762	0.0349896	-0.117229	0.187209	4.73476	0.49351	0.629386	0.860286	-6.46743	protein_coding	rna11632,rna11633,XM_015857644.1,XM_015857645.1	+	3526	3	27126998;27127459;27128236;27129115;27129653;27130230;27130667;27131379;27132156;27132823;27133667;27135582;27136723;27137238;27137585;27138094;27139362;27140244;27140765;27141677;27141869;27142259;27142353	27127343;27127647;27128381;27129309;27129797;27130375;27130775;27131417;27132267;27132950;27133820;27135751;27136836;27137378;27137722;27138203;27139470;27140369;27140875;27141760;27141979;27142339;27142874	NC_029518.1	27126998	27142874	27126998	27142874	4.9012	4.83179	4.71571	4.61978	4.7034	4.76185	4.68691
AASDH	AASDH	gene7367	5.30776	5.35053	5.30649	5.35053	-0.0427727	-0.257636	0.172091	5.32052	-0.427394	0.675662	0.851875	-7.22394	0.00127552	-0.217364	0.219915	5.32052	0.0125252	0.990185	0.995762	-7.31699	-0.0440482	-0.263439	0.175342	5.32052	-0.431057	0.67306	0.881322	-6.64933	protein_coding	rna16952,rna16953,rna16954,rna16955,XM_015862225.1,XM_015862226.1,XR_001555151.1,XR_001555152.1	+	6478	4	58429221;58429499;58429910;58431981;58432768;58433726;58435172;58437557;58438096;58439278;58440001;58441419;58442923;58443633;58443955;58444609;58445116	58429368;58429669;58430163;58432101;58433108;58433918;58435413;58437663;58438268;58439470;58440119;58442112;58443086;58443758;58444086;58444830;58448193	NC_029519.1	58429221	58448193	58429221	58448193	5.56217	5.09703	5.20416	5.34203	5.56725	5.24	5.29111
AASDHPPT	AASDHPPT	gene2427	3.58705	3.78053	3.60614	3.78053	-0.193481	-0.376324	-0.010639	3.65643	-2.27189	0.0395788	0.197594	-4.54958	-0.0190853	-0.209696	0.171526	3.65643	-0.214969	0.832925	0.920248	-6.82037	-0.174396	-0.361937	0.0131454	3.65643	-1.99648	0.0659269	0.372471	-4.49306	protein_coding	rna5650,XM_015852223.1	-	1512	1	161971297;161974126;161979115;161979427;161989331;161990198	161972041;161974203;161979276;161979548;161989556;161990376	NC_029516.1	161990376	161971297	161971297	161990376	3.62808	3.63177	3.39303	3.68177	3.82121	3.82125	3.78844
AASS	AASS	gene277	6.51272	6.55463	6.59058	6.59058	-0.0419092	-0.187269	0.10345	6.55175	-0.619	0.545964	0.774251	-7.34336	-0.0778558	-0.223795	0.0680831	6.55175	-1.14537	0.271463	0.518378	-6.88503	0.0359465	-0.110326	0.182219	6.55175	0.527618	0.606114	0.847955	-6.83783	protein_coding	rna644,rna645,XM_015852908.1,XM_015852915.1	-	5298	1	19456007;19459915;19460414;19460668;19462935;19465739;19467189;19467734;19469499;19470201;19471277;19475092;19475251;19475797;19476060;19477392;19477698;19477951;19479614;19479855;19480598;19481283;19482300;19483848	19458260;19460091;19460502;19460783;19463030;19465906;19467329;19467842;19469609;19470330;19471398;19475159;19475310;19475908;19476182;19477540;19477825;19478029;19479760;19479922;19480682;19481459;19482520;19484215	NC_029516.1	19484215	19456007	19456007	19484215	6.67149	6.41675	6.38496	6.56783	6.48942	6.55645	6.68259
AATF	AATF	gene15669	5.58378	5.70968	5.68961	5.70968	-0.125902	-0.266758	0.0149531	5.66152	-1.91904	0.075823	0.283102	-5.64965	-0.105834	-0.248451	0.0367842	5.66152	-1.59322	0.13367	0.349932	-6.14977	-0.0200687	-0.162091	0.121954	5.66152	-0.30338	0.76611	0.919295	-6.78236	protein_coding	rna37710,XM_015880776.1	+	4700	19	7140194;7140573;7141327;7142247;7156014;7156467;7157168;7158066;7165897;7167322;7170318;7179683	7140329;7140761;7141734;7142384;7156128;7156671;7157332;7158149;7165964;7167402;7170389;7182721	NC_029534.1	7140194	7182721	7140194	7182721	5.53082	5.76173	5.55832	5.50025	5.6273	5.83002	5.68141
AATK	AATK	gene15162	8.12564	8.21979	8.15502	8.21979	-0.0941531	-0.293669	0.105363	8.16725	-1.01317	0.328353	0.606652	-7.16808	-0.0293812	-0.230046	0.171284	8.16725	-0.314357	0.757935	0.879526	-7.65307	-0.0647719	-0.265351	0.135807	8.16725	-0.693307	0.499579	0.791397	-6.88523	protein_coding	rna36515,rna36516,rna36517,rna36518,rna36519,rna36520,XM_015879981.1,XM_015879982.1,XM_015879983.1,XM_015879984.1,XM_015879985.1,XM_015879986.1	-	6969	18	5058439;5060328;5060635;5060883;5063999;5064250;5064846;5065581;5065839;5066321;5066598;5066748;5067560;5068416;5070155;5075848;5076224	5060218;5060549;5060791;5063904;5064148;5064389;5064930;5065714;5065926;5066439;5066677;5067000;5067701;5068549;5070276;5076002;5076409	NC_029533.1	5076409	5058439	5058439	5076409	7.82394	8.1612	8.40046	8.12257	8.09306	8.20114	8.38227
ABAT	ABAT	gene13950	10.3634	10.1822	10.1233	10.3634	0.181205	0.0701577	0.292253	10.2229	3.50337	0.00356338	0.0473633	-3.13244	0.240138	0.128551	0.351724	10.2229	4.62034	0.000407833	0.00866402	-0.93474	-0.0589324	-0.1714	0.0535351	10.2229	-1.125	0.279709	0.643296	-6.61915	protein_coding	rna33573,rna33574,rna33575,XM_015877061.1,XM_015877062.1,XM_015877063.1	-	4206	14	9420865;9423566;9424297;9425097;9425952;9427289;9428066;9428359;9428858;9429381;9430907;9434221;9434731;9435405;9438580;9444241;9449594;9449932	9423005;9423677;9424443;9425264;9426089;9427437;9428129;9428421;9428950;9429461;9430956;9434338;9434760;9435502;9438695;9444507;9449832;9450063	NC_029529.1	9450063	9420865	9420865	9450063	10.3729	10.3319	10.403	10.346	10.238	10.2357	9.99262
ABCA1	ABCA1	gene19280	7.68307	7.17516	6.94668	7.68307	0.507911	0.217694	0.798128	7.26753	3.75742	0.00215906	0.034795	-2.43727	0.736384	0.440846	1.03192	7.26753	5.34954	0.000106375	0.00339929	0.65054	-0.228473	-0.531216	0.0742705	7.26753	-1.62026	0.127713	0.486544	-5.76273	protein_coding	rna45488,rna45489,rna45490,rna45491,rna45492,XM_015849592.1,XM_015849593.1,XM_015849594.1,XM_015849595.1,XM_015849597.1	-	10484	Z	48617633;48621127;48621556;48621776;48622494;48623706;48624234;48624776;48625002;48625249;48625954;48627313;48627543;48628192;48629539;48630116;48630920;48631593;48632057;48632305;48633583;48634089;48634894;48635394;48636376;48637141;48637826;48638373;48639138;48640621;48641269;48641942;48642552;48643297;48644113;48644562;48645244;48645504;48646572;48649739;48650535;48651267;48655851;48662764;486…	48620920;48621370;48621648;48621879;48622628;48623847;48624340;48624838;48625122;48625378;48626077;48627457;48627658;48628369;48629708;48630190;48631025;48631625;48632151;48632491;48633681;48634213;48635045;48635507;48636424;48637343;48637898;48638593;48639275;48640760;48641400;48642113;48642665;48643501;48644334;48644784;48645420;48645709;48646760;48649855;48650674;48651507;48655937;48662955;486…	NC_029547.1	48711381	48617633	48617633	48711381	7.67023	7.47276	7.87923	7.70699	7.34847	7.61012	6.86154
ABCA12	ABCA12	gene9956	3.45485	2.87491	3.39002	3.45485	0.579939	0.0960695	1.06381	3.24323	2.57323	0.0222453	0.141278	-3.859	0.0648292	-0.385659	0.515318	3.24323	0.308967	0.761946	0.881949	-6.74233	0.51511	0.0150897	1.01513	3.24323	2.21176	0.0443112	0.326628	-4.00825	protein_coding	rna23443,XM_015867991.1	-	12828	7	8172992;8174998;8175635;8176187;8176541;8177720;8177997;8178674;8179640;8180317;8181912;8182625;8184413;8185012;8187267;8188672;8189662;8191315;8192127;8192903;8194396;8194759;8196351;8196898;8197750;8199535;8200456;8201296;8201531;8202465;8204145;8206571;8208158;8209666;8210888;8211575;8212279;8213485;8214557;8215454;8216059;8216298;8217489;8218289;8219035	8173760;8175135;8175740;8176279;8176644;8177854;8178141;8178783;8179850;8180585;8182071;8182740;8184590;8185066;8187372;8188759;8189789;8191408;8192213;8193155;8194534;8194983;8196511;8197094;8197968;8199712;8200608;8201430;8201600;8202794;8204259;8206877;8208337;8209756;8211007;8211714;8212480;8213649;8214730;8215578;8216171;8216551;8217595;8218404;8224501	NC_029522.1	8224501	8172992	8172992	8224501	3.39727	3.85658	3.2829	3.32228	2.61634	2.45674	3.68534
ABCA13	ABCA13	gene3485	1.14592	0.851558	1.05302	1.14592	0.294366	-0.289918	0.878651	1.02019	1.08165	0.29788	0.577113	-5.54891	0.0929072	-0.483818	0.669632	1.02019	0.345864	0.734642	0.866474	-6.08597	0.201459	-0.402409	0.805327	1.02019	0.716259	0.485734	0.785042	-5.34961	protein_coding	rna8000,XM_015854360.1	-	13841	2	50587736;50590618;50591407;50602871;50605474;50607275;50616649;50625962;50626939;50627557;50629168;50630703;50635040;50635651;50646968;50653388;50653857;50655527;50656893;50657690;50670363;50676040;50676603;50677521;50679613;50681662;50684881;50686511;50688325;50690749;50691709;50692540;50693929;50699593;50700975;50703962;50706441;50709007;50711330;50713052;50713432;50719102;50725071;50726768;507…	50588658;50590755;50591512;50602963;50605577;50607409;50616799;50626071;50627131;50627810;50629324;50630818;50635217;50635705;50647076;50653475;50653975;50655599;50656982;50657936;50670453;50676270;50676760;50677717;50679831;50681848;50685018;50686645;50688394;50691078;50691823;50692840;50694105;50699683;50701088;50704101;50706618;50709171;50711524;50713173;50713508;50723766;50725191;50726907;507…	NC_029517.1	50752823	50587736	50587736	50752823	1.49472	0.959772	1.12316	0.993411	1.32457	-0.10746	1.14677
ABCA2	ABCA2	gene14630	8.61105	8.61217	8.62293	8.62293	-0.00111636	-0.200143	0.19791	8.61584	-0.0120426	0.990563	0.995757	-7.72812	-0.0118782	-0.211482	0.187726	8.61584	-0.127763	0.900173	0.95411	-7.73022	0.0107618	-0.189386	0.21091	8.61584	0.115441	0.909753	0.973441	-7.15978	protein_coding	rna35118,rna35119,rna35120,rna35121,rna35122,rna35123,rna35124,XM_015878716.1,XM_015878717.1,XM_015878718.1,XM_015878719.1,XM_015878720.1,XM_015878721.1,XM_015878722.1	-	9327	17	101738;103612;104018;104319;104665;105058;105296;105770;106121;106398;106718;107000;107409;107804;107996;108401;108857;109084;109341;109780;110483;110931;112291;112761;113200;113845;114379;114862;115342;115614;116386;116889;117394;118196;119010;119199;119739;120128;120574;120927;121281;122262;122577;123186;123496;123774;124343;125886;126707;131344	103435;103818;104155;104421;104757;105161;105430;105911;106299;106515;106850;107123;107556;107919;108170;108461;108968;109189;109554;110105;110585;111149;112596;112881;113384;114027;114575;115074;115522;115778;116590;117039;117584;118310;119112;119372;119835;120295;120702;121086;121612;122480;122762;123290;123623;123940;124454;125888;126800;131526	NC_029532.1	131526	101738	101738	131526	8.43491	8.59575	8.90858	8.51044	8.4373	8.53526	8.78431
ABCA3	ABCA3	gene14054	7.95057	7.96897	8.05308	8.05308	-0.0184032	-0.116293	0.079487	7.99083	-0.403627	0.69265	0.860937	-7.5958	-0.102513	-0.200442	-0.00458299	7.99083	-2.24744	0.0414426	0.171137	-5.39252	0.0841094	-0.0140416	0.18226	7.99083	1.83982	0.087323	0.419499	-5.51228	protein_coding	rna33837,XM_015877237.1	-	7156	14	11899181;11901590;11901748;11902033;11902301;11903066;11903380;11903700;11904484;11904860;11905183;11905856;11906414;11907391;11908007;11908301;11908773;11909292;11909753;11910265;11910713;11911310;11912162;11912514;11913041;11913752;11914732;11915023;11916197;11918381;11921394	11901216;11901663;11901935;11902203;11902488;11903260;11903514;11903872;11904642;11905079;11905387;11906129;11906717;11907583;11908105;11908451;11908983;11909447;11909907;11910394;11910859;11911491;11912335;11912634;11913157;11914011;11914897;11915150;11916461;11918473;11921479	NC_029529.1	11921479	11899181	11899181	11921479	8.00537	7.95657	7.90568	7.93423	7.9939	7.92895	8.07676
ABCA4	ABCA4	gene10793	3.76394	3.29122	3.74085	3.76394	0.47272	0.176983	0.768457	3.5971	3.43181	0.00410527	0.0511133	-2.32266	0.0230851	-0.2552	0.30137	3.5971	0.178101	0.861222	0.934719	-6.87502	0.449635	0.146101	0.753169	3.5971	3.18037	0.00675353	0.167209	-2.37265	protein_coding	rna25689,rna25690,rna25691,rna25692,rna25693,XM_015870009.1,XM_015870010.1,XM_015870011.1,XM_015870012.1,XM_015870013.1	+	10442	8	11834765;11838928;11840672;11841802;11843844;11845881;11847040;11852072;11853925;11854394;11855701;11856784;11857675;11861146;11862099;11863894;11864778;11866488;11869050;11869667;11872214;11873589;11874455;11875164;11875541;11876469;11877160;11877572;11878120;11878736;11879466;11880557;11880961;11882000;11883125;11883334;11883872;11884960;11886351;11887284;11888598;11889441;11890478;11891454;118…	11835652;11839054;11840765;11843090;11844362;11846020;11847167;11852269;11854014;11854631;11855840;11856900;11857872;11861351;11862275;11864116;11864999;11866692;11869148;11869891;11872391;11873720;11874594;11875301;11875728;11876559;11877365;11877620;11878361;11878860;11879564;11880746;11881055;11882032;11883230;11883408;11884041;11885137;11886466;11887431;11888721;11889570;11890598;11891516;118…	NC_029523.1	11834765	11898358	11834765	11898358	3.61618	3.83913	3.58425	3.99991	3.32042	3.38164	3.20494
ABCA5	ABCA5	gene15201	7.22186	7.29992	7.21787	7.29992	-0.0780544	-0.197716	0.0416072	7.24633	-1.40045	0.183382	0.450338	-6.64457	0.00399177	-0.116711	0.124694	7.24633	0.0710026	0.944411	0.975717	-7.62776	-0.0820462	-0.202748	0.0386554	7.24633	-1.45939	0.166765	0.538831	-6.00772	protein_coding	rna36604,rna36605,rna36606,XM_015879943.1,XM_015879944.1,XM_015879945.1	+	7858	18	6297002;6298544;6299406;6300458;6300850;6301610;6302764;6303105;6303496;6303945;6305481;6305956;6306234;6306653;6306989;6307403;6307675;6309101;6310023;6310460;6311358;6312562;6312907;6313298;6313639;6313876;6314138;6314328;6314752;6314956;6315184;6315432;6316090;6316247;6316643;6316908;6317511;6317841;6318444	6297144;6298657;6299610;6300619;6300947;6301839;6302905;6303293;6303643;6304113;6305539;6306066;6306409;6306772;6307127;6307493;6307814;6309220;6310224;6310629;6311491;6312699;6313020;6313468;6313752;6314013;6314212;6314419;6314872;6315073;6315275;6315607;6316165;6316341;6316762;6317057;6317590;6317896;6321313	NC_029533.1	6297002	6321313	6297002	6321313	7.2484	7.06392	7.34759	7.22455	7.34643	7.21112	7.3356
ABCA7	ABCA7	gene18214	5.00438	4.42542	4.69705	5.00438	0.578962	0.272603	0.885321	4.71049	4.05736	0.00120071	0.0234673	-1.39531	0.307334	0.00938348	0.605285	4.71049	2.21458	0.0440776	0.177961	-4.96369	0.271627	-0.0523357	0.59559	4.71049	1.80013	0.0936528	0.429049	-5.02604	protein_coding	rna43172,rna43173,rna43174,rna43175,rna43176,rna43177,rna43178,XM_015886258.1,XM_015886259.1,XM_015886260.1,XM_015886261.1,XM_015886262.1,XR_001559679.1,XR_001559680.1	-	8071	28	1980135;1980618;1980936;1981097;1981265;1981470;1981833;1982007;1982171;1982368;1982585;1982787;1983014;1983226;1983467;1983750;1983909;1984105;1984322;1984487;1984770;1984941;1985132;1985435;1985776;1985964;1986107;1986382;1986846;1987075;1987279;1987506;1987774;1987971;1988299;1988591;1988939;1989200;1989650;1989832;1990058;1990367;1990559;1990853;1991087;1991257	1980540;1980861;1981028;1981200;1981399;1981676;1981939;1982069;1982291;1982497;1982708;1982931;1983129;1983403;1983636;1983824;1984014;1984137;1984416;1984682;1984868;1985065;1985283;1985452;1985862;1986012;1986309;1986702;1986983;1987214;1987410;1987677;1987890;1988175;1988520;1988813;1989115;1989573;1989766;1989971;1990289;1990447;1990781;1990994;1991180;1992496	NC_029543.1	1992496	1980135	1980135	1992496	4.54108	5.18024	5.10594	5.20427	4.3225	4.37244	4.56238
ABCB10	ABCB10	gene5292	3.49167	3.73101	3.66407	3.73101	-0.239336	-0.519764	0.0410915	3.62717	-1.83237	0.0884811	0.307038	-5.25818	-0.1724	-0.459725	0.114925	3.62717	-1.28822	0.218776	0.461419	-6.00931	-0.0669358	-0.347506	0.213635	3.62717	-0.512202	0.616579	0.854173	-6.16838	protein_coding	rna12030,XM_015857916.1	-	1852	3	35997266;35997825;35998098;35998660;35999036;36001288;36002601;36003456;36005223;36006356;36006899;36011267	35997332;35997868;35998278;35998739;35999245;36001383;36002736;36003602;36005357;36006558;36007099;36011618	NC_029518.1	36011618	35997266	35997266	36011618	3.92672	3.31575	3.42301	3.28726	3.76732	3.82665	3.50477
ABCB11	ABCB11	gene10190	3.6542	3.87094	3.62324	3.87094	-0.216736	-0.488189	0.0547179	3.71881	-1.71419	0.108773	0.343819	-5.48436	0.030962	-0.255094	0.317018	3.71881	0.232382	0.81964	0.912656	-6.83032	-0.247697	-0.528443	0.0330478	3.71881	-1.89424	0.0792677	0.400891	-4.66775	protein_coding	rna24095,rna24096,rna24097,rna24098,rna24099,rna24106,rna24107,rna24108,XM_015868569.1,XM_015868570.1,XM_015868571.1,XM_015868572.1,XM_015868573.1,XM_015868574.1,XM_015868575.1,XM_015868576.1	+	9571	7	16860840;16865181;16872962;16874076;16878787;16881448;16882129;16882266;16883469;16885341;16886364;16888100;16890494;16891092;16892428;16892895;16893886;16894623;16895442;16896240;16897147;16898101;16899950;16901327;16901529;16903071;16904192;16904546;16905611;16906515;16907519;16908137	16861481;16867267;16873079;16875708;16878889;16881469;16882176;16882314;16883710;16885428;16886497;16888271;16890618;16891266;16892541;16893005;16894011;16894826;16895612;16896441;16897225;16898233;16900108;16901431;16901690;16903274;16904433;16904702;16905808;16906721;16907665;16909348	NC_029522.1	16860840	16909348	16860840	16909348	3.79042	3.81552	3.42301	3.59279	3.81532	3.79392	3.9489
ABCB5	ABCB5	gene3174	7.19683	7.05707	7.17511	7.19683	0.139758	-0.0876698	0.367186	7.14287	1.31934	0.20845	0.481178	-6.73547	0.0217208	-0.205425	0.248866	7.14287	0.205303	0.840322	0.923986	-7.60462	0.118037	-0.111551	0.347626	7.14287	1.10381	0.288486	0.649447	-6.42645	protein_coding	rna7322,rna7323,rna7324,rna7325,rna7326,XM_015853839.1,XM_015853840.1,XM_015853841.1,XM_015853842.1,XM_015853843.1	+	5989	2	27666574;27669564;27670439;27670622;27671547;27671765;27672867;27673412;27673705;27675044;27676199;27678079;27678784;27679678;27682212;27683466;27684705;27687076;27687455;27688573;27688770;27690645;27691521;27692633;27694592;27695610;27696945;27697477;27698663;27699765;27700961;27701647	27666714;27669715;27670506;27670799;27671634;27671810;27673020;27673478;27673896;27675215;27676323;27678256;27678897;27679788;27682337;27683669;27684875;27687237;27687694;27688753;27688916;27690749;27691598;27692716;27694795;27695710;27697085;27697633;27698860;27699971;27701107;27703196	NC_029517.1	27666574	27703196	27666574	27703196	6.99865	7.08505	7.37517	7.32638	7.30448	7.08716	6.93542
ABCB6	ABCB6	gene10336	4.16125	4.20799	4.19404	4.20799	-0.0467378	-0.234121	0.140645	4.18812	-0.535503	0.600795	0.809631	-6.87239	-0.0327884	-0.223214	0.157637	4.18812	-0.369675	0.717215	0.856756	-6.94861	-0.0139494	-0.205534	0.177635	4.18812	-0.156322	0.878035	0.962901	-6.43918	protein_coding	rna24488,XM_015869051.1	-	2774	7	24491290;24491675;24491943;24492123;24492452;24492708;24492954;24493127;24493296;24493445;24493606;24493830;24493968;24494149;24494354;24494639;24494940;24495231;24495529;24496681	24491598;24491743;24492037;24492235;24492626;24492812;24493011;24493212;24493359;24493521;24493731;24493895;24494077;24494270;24494546;24494731;24495129;24495368;24496060;24496733	NC_029522.1	24496733	24491290	24491290	24496733	4.12447	4.27954	4.18352	4.07575	4.21478	4.42325	4.19393
ABCB7	ABCB7	gene6588	5.65725	5.79094	5.69754	5.79094	-0.133689	-0.307161	0.0397829	5.71552	-1.65459	0.120482	0.362163	-6.07476	-0.0402899	-0.217297	0.136718	5.71552	-0.488686	0.632711	0.806028	-7.27581	-0.0933992	-0.269401	0.0826029	5.71552	-1.13933	0.273887	0.639122	-6.18305	protein_coding	rna15056,rna15057,XM_015860543.1,XM_015860544.1	-	6574	4	11867324;11873475;11875134;11878030;11878826;11879133;11879900;11880747;11881618;11881789;11882675;11883384;11889807;11894837;11896486;11900733;11906272;11907040;11907357	11870875;11873582;11875237;11878201;11878955;11879296;11880057;11880921;11881705;11881877;11882943;11883516;11889926;11894923;11896560;11900912;11906324;11907122;11908190	NC_029519.1	11908190	11867324	11867324	11908190	5.70242	5.5203	5.71647	5.68109	5.9457	5.6558	5.62353
ABCB8	ABCB8	gene2736	2.97697	2.75113	2.92719	2.97697	0.225836	-0.0104664	0.462138	2.88769	2.05187	0.0595879	0.247349	-4.69373	0.0497799	-0.183486	0.283046	2.88769	0.458171	0.653936	0.820404	-6.54202	0.176056	-0.0681291	0.420241	2.88769	1.54795	0.144176	0.508766	-4.93857	protein_coding	rna6201,XM_015852783.1	-	2555	2	291978;292249;292723;293226;293394;293630;293768;294377;294562;294735;294987;295540;295745;296419	292081;292647;292856;293320;293530;293663;293873;294474;294647;294896;295092;295634;295900;297261	NC_029517.1	297261	291978	291978	297261	3.08832	3.14635	2.8583	2.83269	2.80644	2.62744	2.71951
ABCB9	ABCB9	gene14211	4.03046	4.23226	4.19941	4.23226	-0.201796	-0.354976	-0.0486161	4.15281	-2.82837	0.0135247	0.104616	-3.65631	-0.168955	-0.325003	-0.0129073	4.15281	-2.32455	0.0358296	0.156091	-4.57976	-0.0328414	-0.186209	0.120526	4.15281	-0.459741	0.652836	0.871374	-6.34658	protein_coding	rna34212,rna34213,XM_015877725.1,XM_015877726.1	+	4717	15	4455808;4456098;4457806;4458262;4459626;4460044;4461737;4462823;4463622;4465067;4465667;4466101	4455919;4457500;4457920;4458392;4459831;4460241;4461865;4463011;4463795;4465226;4465803;4467863	NC_029530.1	4455808	4467863	4455808	4467863	4.09047	3.96782	4.03613	4.02138	4.22814	4.29659	4.28386
ABCC1	ABCC1	gene13889	5.56536	5.60675	5.6913	5.6913	-0.0413892	-0.227824	0.145045	5.62053	-0.476634	0.641055	0.83294	-7.25915	-0.125947	-0.312635	0.060742	5.62053	-1.44842	0.169759	0.399934	-6.34869	0.0845575	-0.102795	0.27191	5.62053	0.968984	0.349171	0.696182	-6.33968	protein_coding	rna33442,rna33443,rna33444,XM_015876658.1,XM_015876659.1,XM_015876660.1	+	6276	14	7461887;7470242;7470950;7471656;7472422;7473497;7474930;7476075;7477607;7478511;7479065;7479342;7480134;7482713;7483230;7484014;7484856;7486050;7487292;7487822;7489464;7491267;7491621;7492576;7493346;7494026;7494695;7494964;7495180;7496250;7496556;7497395;7498547	7462054;7470366;7471126;7471775;7472559;7473622;7474991;7476206;7477834;7478688;7479226;7479434;7480337;7482859;7483317;7484083;7484982;7486226;7487459;7487999;7489508;7491351;7491759;7492783;7493656;7494225;7494821;7495065;7495326;7496408;7496722;7497589;7500069	NC_029529.1	7461887	7500069	7461887	7500069	5.58524	5.4143	5.56	5.68513	5.59501	5.38622	5.68927
ABCC10	ABCC10	gene5149	4.63036	4.6323	4.59239	4.6323	-0.00193955	-0.201669	0.19779	4.61828	-0.0208489	0.983664	0.992906	-7.14556	0.0379727	-0.16544	0.241385	4.61828	0.400791	0.694688	0.844179	-7.05612	-0.0399122	-0.24541	0.165586	4.61828	-0.416988	0.683078	0.885383	-6.47555	protein_coding	rna11712,rna11713,rna11714,XM_015857797.1,XM_015857799.1,XM_015857800.1	-	5567	3	27871131;27872968;27873274;27873814;27874231;27874885;27875355;27875682;27876099;27876673;27876953;27877513;27877957;27878358;27879388;27879710;27879989;27880703;27881099;27882259;27884523;27885068;27885373	27871624;27873080;27873371;27873959;27874484;27875045;27875524;27876025;27876294;27876808;27877144;27877590;27878146;27878456;27879559;27879789;27880128;27880859;27881326;27883627;27884718;27885352;27885641	NC_029518.1	27885641	27871131	27871131	27885641	4.60268	4.7809	4.39492	4.73861	4.54162	4.7562	4.57261
ABCC3	ABCC3	gene15290	2.67246	2.77736	2.8302	2.8302	-0.104898	-0.590207	0.380412	2.75476	-0.464057	0.649817	0.837968	-6.47199	-0.157734	-0.646321	0.330854	2.75476	-0.693118	0.499694	0.718394	-6.34277	0.0528362	-0.433951	0.539623	2.75476	0.233033	0.819144	0.939134	-6.01523	protein_coding	rna36854,rna36855,rna36856,rna36857,rna36858,XM_015880323.1,XM_015880324.1,XM_015880325.1,XM_015880327.1,XM_015880328.1	-	5060	18	8882336;8883349;8883815;8884278;8885074;8886225;8886573;8886785;8887134;8887931;8889170;8889489;8890226;8891161;8891825;8892348;8894044;8895113;8895614;8896178;8896744;8898230;8899351;8900073;8901845;8905346;8906575;8907377;8909178;8910159;8910540;8917911;8918900	8882769;8883543;8883981;8884436;8885220;8886326;8886699;8886984;8887444;8888138;8889323;8889594;8890409;8891328;8892001;8892474;8894110;8895200;8895760;8896182;8896947;8898322;8899512;8900250;8902063;8905477;8906636;8907502;8909315;8910284;8910716;8917995;8918984	NC_029533.1	8918984	8882336	8882336	8918984	2.52685	2.69458	2.47043	2.97152	2.48896	2.85601	3.08617
ABCC4	ABCC4	gene2093	5.8853	5.53129	5.56691	5.8853	0.354011	0.195164	0.512858	5.66026	4.7848	0.000299446	0.00967101	-0.201431	0.318393	0.158359	0.478426	5.66026	4.27147	0.000793346	0.0132929	-1.20251	0.0356184	-0.131305	0.202542	5.66026	0.458123	0.65397	0.871748	-6.68806	protein_coding	rna4895,XM_015851547.1	+	8358	1	131510934;131523452;131525540;131525941;131530053;131530621;131534693;131537280;131539820;131543721;131544164;131545836;131546060;131556114;131557264;131559292;131560794;131561185;131563884;131588985;131603828;131604558;131606826;131608380;131610164;131614891;131618394;131618956;131627551;131640967;131645906	131511138;131523562;131525660;131526165;131530142;131530784;131534818;131537529;131539924;131543810;131544355;131545930;131546146;131556210;131557479;131559432;131560831;131561285;131564030;131589064;131603978;131604677;131606936;131608480;131610355;131615046;131618483;131619128;131627656;131641101;131650247	NC_029516.1	131510934	131650247	131510934	131650247	5.82248	5.68729	6.03915	5.98196	5.47875	5.51061	5.62517
ABCC5	ABCC5	gene11540	9.38239	9.1477	9.08437	9.38239	0.234685	0.124435	0.344934	9.20482	4.57019	0.000448399	0.0127189	-0.963078	0.298012	0.187178	0.408847	9.20482	5.77277	5.03637e-05	0.00195104	1.29006	-0.0633275	-0.175265	0.0486101	9.20482	-1.21462	0.244813	0.614384	-6.45272	protein_coding	rna27625,rna27626,rna27627,rna27628,rna27629,rna27630,XM_015871569.1,XM_015871570.1,XM_015871571.1,XM_015871572.1,XM_015871573.1,XM_015871575.1	-	11012	9	13742311;13743508;13745323;13745756;13745952;13746456;13746943;13747616;13748147;13749067;13749326;13749965;13750282;13751407;13752259;13753667;13754041;13754755;13755452;13755692;13756615;13758557;13758907;13759202;13759819;13760106;13760808;13765414;13765934;13776301;13777233	13743287;13745036;13745487;13745869;13746030;13746615;13747132;13747705;13748333;13749195;13749479;13750094;13750428;13751591;13752361;13753810;13754244;13754827;13755576;13755763;13756965;13758664;13759055;13759349;13759992;13760339;13765078;13765569;13766094;13776475;13777360	NC_029524.1	13777360	13742311	13742311	13777360	9.49335	9.40932	9.28373	9.34273	9.27254	9.15725	9.05921
ABCC6	ABCC6	gene13890	3.32904	2.89791	3.06945	3.32904	0.431132	0.156642	0.705622	3.10095	3.37217	0.00461963	0.0545439	-2.33604	0.259593	-0.0113605	0.530547	3.10095	2.05695	0.0590359	0.213774	-4.77504	0.171539	-0.120077	0.463155	3.10095	1.26292	0.227466	0.598372	-5.32883	protein_coding	rna33445,rna33446,rna33447,XM_015876656.1,XM_015876657.1,XR_001558321.1	-	6110	14	7501616;7503314;7503961;7504376;7505014;7505881;7506469;7507202;7508139;7508687;7509241;7509681;7510174;7510982;7511554;7512203;7513010;7513360;7514270;7515035;7515770;7516690;7517248;7518282;7518714;7519516;7520172;7520657;7521425;7521902;7522653	7502989;7503508;7504127;7504534;7505160;7505982;7506595;7507401;7508449;7508894;7509361;7509744;7510357;7511149;7511730;7512329;7513079;7513447;7514416;7515238;7515862;7516851;7517425;7518494;7518858;7519577;7520297;7520794;7521550;7522078;7523002	NC_029529.1	7523002	7501616	7501616	7523002	3.16383	3.29882	3.46684	3.38986	3.22592	2.72326	2.91445
ABCC8	ABCC8	gene8265	4.58256	4.66693	4.68749	4.68749	-0.0843705	-0.257377	0.0886357	4.645	-1.04702	0.31302	0.591482	-6.5824	-0.104928	-0.279666	0.0698097	4.645	-1.28923	0.218435	0.461391	-6.31197	0.0205575	-0.15413	0.195245	4.645	0.252658	0.804244	0.933192	-6.54995	protein_coding	rna19154,rna19155,rna19156,XM_015864123.1,XM_015864124.1,XM_015864125.1	-	5341	5	15915764;15918285;15919663;15920349;15921236;15922228;15922992;15923285;15924023;15925207;15928772;15929749;15930517;15931170;15932290;15933124;15933711;15936199;15937451;15938439;15939388;15942288;15942903;15946554;15946757;15948540;15948869;15952867;15953345;15954714;15956340;15958308;15960103;15966226;15967212;15968606;15972297;15974583;15975476	15916407;15918347;15919796;15920452;15921344;15922306;15923122;15923405;15924136;15925309;15928864;15929906;15930586;15931330;15932537;15933223;15933836;15936336;15937531;15938523;15939486;15942323;15942938;15946659;15946832;15948650;15948971;15953012;15953385;15954876;15956474;15958463;15960267;15966414;15967454;15968772;15972418;15974724;15975718	NC_029520.1	15975718	15915764	15915764	15975718	4.67328	4.61307	4.47581	4.56528	4.82853	4.78424	4.47417
ABCC9	ABCC9	gene1019	4.00251	4.01153	3.94044	4.01153	-0.00901992	-0.290924	0.272884	3.98262	-0.0686951	0.946214	0.978182	-6.96761	0.0620756	-0.227457	0.351608	3.98262	0.460308	0.652439	0.81958	-6.84547	-0.0710955	-0.363431	0.22124	3.98262	-0.522139	0.609824	0.850622	-6.2452	protein_coding	rna2393,rna2394,rna2395,rna2396,rna2397,rna2398,rna2399,rna2400,rna2401,rna2402,XM_015869332.1,XM_015869338.1,XM_015869345.1,XM_015869355.1,XM_015869366.1,XM_015869372.1,XM_015869381.1,XM_015869389.1,XM_015869399.1,XM_015869409.1	+	6678	1	61459131;61460650;61464721;61466311;61468867;61469481;61470713;61471663;61478049;61481868;61483398;61486434;61487881;61488630;61489673;61492098;61493181;61493841;61495004;61500407;61501976;61503421;61505023;61505307;61505976;61506654;61508409;61509606;61509908;61510741;61514564;61517156;61519351;61522094;61523238;61524976;61527687;61528013;61528736;61529238;61530062;61531319	61459320;61460689;61464789;61466473;61469008;61469602;61470879;61471905;61478243;61482026;61483553;61486568;61488043;61488670;61489815;61492206;61493291;61493913;61495109;61500445;61502077;61503505;61505103;61505444;61506101;61506750;61508656;61509754;61509977;61510898;61514656;61517258;61519452;61522214;61523368;61525054;61527795;61528116;61528869;61529300;61530241;61532957	NC_029516.1	61459131	61532957	61459131	61532957	3.93153	3.73603	4.20524	4.11622	3.75507	3.89511	4.32882
ABCD2	ABCD2	gene220	7.15948	6.97817	6.9848	7.15948	0.181306	0.0751394	0.287472	7.0404	3.66648	0.00258234	0.0390366	-2.58696	0.174681	0.0679834	0.281378	7.0404	3.51493	0.00348289	0.0367995	-2.89608	0.00662525	-0.101458	0.114708	7.0404	0.131604	0.89719	0.968527	-7.02409	protein_coding	rna493,rna494,XM_015851579.1,XM_015851584.1	+	5165	1	13685730;13688225;13691803;13694392;13697392;13698802;13714355;13719964;13720753;13722401	13686863;13688405;13691924;13694560;13697486;13698947;13714500;13720048;13720878;13725361	NC_029516.1	13685730	13725361	13685730	13725361	7.16969	7.10039	7.17666	7.18894	6.94131	7.02975	6.97453
ABCD3	ABCD3	gene10790	7.44951	7.19725	7.23853	7.44951	0.25226	0.125858	0.378663	7.29493	4.28468	0.000773426	0.0179679	-1.38674	0.210978	0.0842347	0.337722	7.29493	3.57385	0.00310012	0.0341013	-2.80475	0.0412822	-0.0873291	0.169894	7.29493	0.689142	0.502116	0.792892	-6.80936	protein_coding	rna25682,XM_015870020.1	-	4960	8	11740295;11744033;11745023;11745515;11745842;11746028;11746189;11746717;11747432;11747587;11748173;11748343;11748557;11749942;11750287;11751436;11751913;11752696;11753635;11754869;11755176;11755984;11766473	11743280;11744089;11745127;11745634;11745931;11746093;11746266;11746780;11747504;11747675;11748264;11748440;11748626;11750011;11750429;11751492;11752036;11752793;11753704;11754957;11755274;11756020;11766657	NC_029523.1	11766657	11740295	11740295	11766657	7.47282	7.36916	7.40645	7.54485	7.19649	7.17344	7.11533
ABCD4	ABCD4	gene8654	5.02494	4.98877	5.08163	5.08163	0.0361691	-0.130939	0.203278	5.0327	0.464691	0.649374	0.837611	-7.12851	-0.0566986	-0.223951	0.110554	5.0327	-0.72782	0.478848	0.703415	-6.97824	0.0928677	-0.0768504	0.262586	5.0327	1.17479	0.25988	0.627135	-5.98121	protein_coding	rna20221,rna20222,rna20223,XM_015865206.1,XM_015865207.1,XM_015865208.1	-	2447	5	34331568;34332293;34333079;34333510;34333843;34334729;34334861;34335239;34335714;34335970;34336921;34337603;34340010;34340623;34341113;34342997;34343336;34343566;34343776	34332138;34332408;34333155;34333562;34333892;34334765;34334952;34335447;34335800;34336061;34337042;34337697;34340060;34340748;34341229;34343136;34343463;34343690;34343934	NC_029520.1	34343934	34331568	34331568	34343934	5.08077	5.06486	5.04459	4.91872	5.08498	4.81718	4.95803
ABCE1	ABCE1	gene6853	6.46002	6.43096	6.47203	6.47203	0.0290563	-0.0766043	0.134717	6.45401	0.590408	0.564427	0.785976	-7.34942	-0.0120085	-0.118091	0.0940736	6.45401	-0.243037	0.811539	0.909066	-7.5116	0.0410649	-0.065802	0.147932	6.45401	0.824996	0.423356	0.748782	-6.61437	protein_coding	rna15657,XM_015861103.1	+	2473	4	27243012;27246677;27247556;27247959;27248419;27248836;27249128;27250213;27251065;27251472;27251802;27252501;27252644;27252874;27253067;27253298;27254390;27254699	27243136;27246838;27247641;27248056;27248536;27248973;27249197;27250309;27251154;27251593;27252023;27252560;27252702;27252984;27253209;27253420;27254501;27255235	NC_029519.1	27243012	27255235	27243012	27255235	6.58486	6.45831	6.33656	6.45639	6.39387	6.45107	6.41237
ABCF2	ABCF2	gene2726	6.93732	6.82536	6.91935	6.93732	0.111961	0.02806	0.195863	6.89405	2.86499	0.0125858	0.0998627	-4.14229	0.0179644	-0.0659408	0.10187	6.89405	0.459672	0.652884	0.820003	-7.48825	0.093997	0.00921269	0.178781	6.89405	2.38025	0.0322304	0.290938	-4.49874	protein_coding	rna6183,XM_015852797.1	+	2975	2	137926;138218;139337;140081;140583;140906;142066;142253;142456;143099;143386;143740;144267;145509;146095	138026;138377;139549;140263;140754;141001;142168;142348;142575;143188;143496;143802;144395;145712;147228	NC_029517.1	137926	147228	137926	147228	6.98946	6.97016	6.89586	6.89479	6.76159	6.82226	6.874
ABCF3	ABCF3	gene11544	5.78356	5.67558	5.80114	5.80114	0.107982	-0.00349288	0.219457	5.75392	2.07969	0.0566201	0.240231	-5.39978	-0.0175774	-0.128668	0.0935135	5.75392	-0.339705	0.739175	0.869721	-7.365	0.125559	0.0123226	0.238796	5.75392	2.3806	0.0322092	0.29092	-4.32697	protein_coding	rna27644,XM_015871718.1	+	2648	9	13860453;13860721;13860978;13861348;13862270;13862471;13862790;13863193;13863469;13863622;13863873;13864174;13864349;13864722;13865047;13865180;13865568;13865786;13866008;13866277;13866484	13860614;13860868;13861057;13861400;13862367;13862593;13863056;13863273;13863528;13863678;13863895;13864229;13864549;13864798;13865091;13865312;13865656;13865877;13866140;13866364;13867065	NC_029524.1	13860453	13867065	13860453	13867065	5.87211	5.8118	5.75675	5.69719	5.6273	5.68287	5.71104
ABCG1	ABCG1	gene1670	6.513	6.58942	6.77126	6.77126	-0.0764181	-0.228997	0.0761608	6.62405	-1.07529	0.300619	0.579464	-6.95412	-0.25826	-0.409988	-0.106532	6.62405	-3.6544	0.00264457	0.0306685	-2.57309	0.181842	0.0301029	0.33358	6.62405	2.57289	0.0222598	0.254433	-4.12663	protein_coding	rna3931,rna3932,XM_015883181.1,XM_015883187.1	+	8427	1	98479533;98482556;98488186;98512738;98513274;98514796;98519196;98520052;98521219;98522104;98522437;98524290;98525213;98525773;98527231;98528852	98479693;98482799;98488256;98512855;98513406;98514846;98519341;98520175;98521333;98522252;98522538;98524458;98525313;98525931;98527349;98535316	NC_029516.1	98479533	98535316	98479533	98535316	6.58791	6.35055	6.56043	6.54578	6.48942	6.67577	6.52818
ABCG2	ABCG2	gene9379	5.67246	5.69829	5.522	5.69829	-0.0258272	-0.218944	0.16729	5.63037	-0.287132	0.778262	0.904535	-7.35677	0.15046	-0.0488445	0.349765	5.63037	1.6208	0.127597	0.340866	-6.09863	-0.176288	-0.376638	0.0240628	5.63037	-1.88911	0.0799974	0.402678	-5.13087	protein_coding	rna22040,rna22041,rna22042,rna22043,rna22044,rna22045,rna22046,rna22047,rna22048,XM_015866720.1,XM_015866721.1,XM_015866722.1,XM_015866724.1,XM_015866725.1,XM_015866726.1,XM_015866727.1,XM_015866728.1,XM_015866729.1	+	3130	6	15041087;15041260;15041891;15044844;15045622;15046649;15048802;15049855;15050935;15051392;15052343;15053129;15053561;15055001;15055483;15055975;15056632;15057638	15041105;15041600;15042072;15045130;15045761;15046763;15048954;15050012;15051086;15051505;15052605;15053211;15053650;15055125;15055637;15056064;15056741;15058190	NC_029521.1	15041087	15058190	15041087	15058190	5.93692	5.68403	5.49092	5.57329	5.8057	5.74411	5.74763
ABCG4	ABCG4	gene17015	5.69932	5.63087	5.58696	5.69932	0.0684514	-0.0652272	0.20213	5.63976	1.09937	0.290348	0.569454	-6.77757	0.112363	-0.0235051	0.248231	5.63976	1.77554	0.0977757	0.29073	-5.87739	-0.0439114	-0.18188	0.094057	5.63976	-0.683317	0.505677	0.794636	-6.56805	protein_coding	rna40769,rna40770,rna40771,rna40772,XM_015884017.1,XM_015884018.1,XM_015884019.1,XM_015884020.1	-	2729	24	3645312;3645612;3645837;3646127;3646718;3646993;3647173;3647526;3647828;3648208;3648524;3648783;3648983;3651084;3651566;3652016	3645537;3645730;3645995;3646227;3646886;3647091;3647312;3647640;3647951;3648353;3648574;3648915;3649100;3651321;3651739;3652632	NC_029539.1	3652632	3645312	3645312	3652632	5.60193	5.80732	5.76263	5.63866	5.58293	5.66639	5.66237
ABCG5	ABCG5	gene5041	0.0199878	-0.0341594	-0.351692	0.0199878	0.0541472	-0.823624	0.931918	-0.12515	0.13244	0.896541	0.959984	-5.88022	0.37168	-0.551536	1.2949	-0.12515	0.864352	0.402117	0.642157	-5.49704	-0.317532	-1.25433	0.619265	-0.12515	-0.727725	0.478904	0.780253	-5.13516	protein_coding	rna11461,XM_015857517.1	-	2855	3	22457208;22459293;22459907;22462508;22463691;22464155;22466308;22467468;22468710;22470188;22470524;22471081;22471459	22458137;22459405;22460092;22462646;22463896;22464368;22466437;22467607;22468842;22470286;22470660;22471202;22471764	NC_029518.1	22471764	22457208	22457208	22471764	0.929123	-0.248337	0.028834	-0.626741	0.0109113	0.317846	-0.299028
ABHD1	ABHD1	gene6096	0.937256	0.799358	0.565676	0.937256	0.137898	-0.288547	0.564343	0.769386	0.694255	0.499003	0.741887	-5.84838	0.37158	-0.0740519	0.817212	0.769386	1.7902	0.0952988	0.286919	-4.60621	-0.233682	-0.690945	0.223581	0.769386	-1.0972	0.291266	0.651779	-5.00307	protein_coding	rna13939,rna13940,XM_015859626.1,XM_015859627.1	-	1259	3	95354193;95354524;95354769;95354893;95355148;95355344;95355456;95355793	95354455;95354689;95354817;95355066;95355260;95355389;95355620;95356075	NC_029518.1	95356075	95354193	95354193	95356075	0.808828	1.16047	0.796661	0.993411	0.714518	0.829346	1.10978
ABHD10	ABHD10	gene1436	4.43633	4.5651	4.54555	4.5651	-0.128771	-0.402349	0.144807	4.51137	-1.01056	0.329556	0.607317	-6.58524	-0.109215	-0.387013	0.168583	4.51137	-0.844072	0.412971	0.650854	-6.73832	-0.0195558	-0.295425	0.256313	4.51137	-0.152194	0.881229	0.963471	-6.53855	protein_coding	rna3379,XM_015878286.1	+	3391	1	79419206;79420163;79420522;79421741;79422325	79419344;79420346;79420633;79421878;79425142	NC_029516.1	79419206	79425142	79419206	79425142	4.56604	4.08103	4.51809	4.54467	4.64816	4.81718	4.58277
ABHD11	ABHD11	gene15387	2.87461	3.07994	2.74362	3.07994	-0.205332	-0.606193	0.195529	2.90169	-1.09974	0.290196	0.56923	-6.05003	0.130994	-0.297391	0.559378	2.90169	0.65651	0.522255	0.733117	-6.38596	-0.336326	-0.758531	0.0858798	2.90169	-1.71026	0.109514	0.455832	-4.72937	protein_coding	rna37053,rna37054,rna37055,XM_015880853.1,XM_015880854.1,XM_015880855.1	-	1259	19	433309;434051;434459;434787;435060;435276	433753;434232;434629;434960;435195;435426	NC_029534.1	435426	433309	433309	435426	2.23169	3.0178	3.33902	2.95376	2.81827	3.20205	3.12376
ABHD12	ABHD12	gene4665	7.91051	8.02668	7.9543	8.02668	-0.116166	-0.230018	-0.00231344	7.96413	-2.19059	0.0460995	0.214588	-5.47961	-0.043794	-0.158359	0.0707709	7.96413	-0.820707	0.425714	0.662922	-7.33869	-0.0723719	-0.186792	0.0420479	7.96413	-1.35798	0.196182	0.570972	-6.20081	protein_coding	rna10565,rna10566,XM_015856696.1,XM_015856697.1	+	3840	3	3651752;3661759;3663062;3664225;3666198;3667566;3668858;3669930;3670060;3670836;3671056;3671753;3672097;3672706	3652013;3661883;3663167;3664344;3666228;3667611;3668987;3669967;3670139;3670918;3671726;3671831;3672224;3674646	NC_029518.1	3651752	3674646	3651752	3674646	7.86757	7.93209	8.02227	7.82371	7.90486	8.0372	8.07436
ABHD12B	ABHD12B	gene9035	4.88714	4.78687	4.85555	4.88714	0.10027	-0.0512591	0.251799	4.84217	1.42069	0.177527	0.444096	-6.19421	0.0315922	-0.120443	0.183627	4.84217	0.44613	0.662398	0.825367	-7.10331	0.0686778	-0.0868311	0.224187	4.84217	0.948169	0.359295	0.704213	-6.16223	protein_coding	rna21122,XM_015865975.1	+	1228	5	52581981;52583340;52583881;52584060;52584379;52584490;52584609;52584818;52585002;52585159;52585934;52586106;52586481	52582112;52583467;52583983;52584179;52584409;52584535;52584738;52584858;52585081;52585241;52586012;52586230;52586610	NC_029520.1	52581981	52586610	52581981	52586610	4.88889	4.89227	4.78083	4.97702	4.61803	4.83606	4.83876
ABHD13	ABHD13	gene2041	5.17898	5.17971	5.22229	5.22229	-0.000726728	-0.160271	0.158818	5.19179	-0.00977945	0.992337	0.996455	-7.28426	-0.0433011	-0.203883	0.11728	5.19179	-0.578933	0.57193	0.766029	-7.11475	0.0425744	-0.119486	0.204635	5.19179	0.564022	0.581758	0.834301	-6.54976	protein_coding	rna4777,rna4778,XM_015851451.1,XM_015851452.1	-	4609	1	126192030;126198899;126200475	126196477;126198934;126200599	NC_029516.1	126200599	126192030	126192030	126200599	5.17502	5.02425	5.14693	5.34714	5.16356	5.2641	5.0682
ABHD14A	ABHD14A	gene12836	2.29714	1.57458	1.61012	2.29714	0.72256	0.400454	1.04467	1.82459	4.81615	0.000282424	0.00925947	0.591202	0.68702	0.361797	1.01224	1.82459	4.53537	0.000479	0.00959711	0.0837697	0.0355396	-0.323035	0.394114	1.82459	0.212793	0.834589	0.944946	-5.7068	protein_coding	rna30821,XM_015874638.1	-	1289	12	1953425;1954197;1954555;1954751	1954070;1954432;1954670;1955041	NC_029527.1	1955041	1953425	1953425	1955041	2.26255	2.15107	2.42671	2.33947	1.48154	1.8822	1.28593
ABHD14B	ABHD14B	gene12837	0.248664	0.595329	0.445411	0.595329	-0.346665	-0.909793	0.216463	0.425339	-1.32168	0.20769	0.480066	-5.15827	-0.196748	-0.775854	0.382359	0.425339	-0.729417	0.477902	0.702625	-5.70697	-0.149918	-0.71096	0.411125	0.425339	-0.573696	0.575372	0.830648	-5.34281	protein_coding	rna30822,XM_015874637.1	+	947	12	1955073;1955601;1955977	1955529;1955842;1956224	NC_029527.1	1955073	1956224	1955073	1956224	0.315014	-0.248337	0.491806	0.399731	0.0910816	0.829346	1.14677
ABHD17A	ABHD17A	gene18164	3.9454	4.10157	4.10012	4.10157	-0.156178	-0.357062	0.0447063	4.05086	-1.66916	0.117522	0.357546	-5.62832	-0.154725	-0.358504	0.049054	4.05086	-1.63014	0.125594	0.337539	-5.68479	-0.00145315	-0.203152	0.200245	4.05086	-0.0154679	0.987879	0.99724	-6.42344	protein_coding	rna43051,XM_015886688.1	+	1789	28	1378938;1380212;1381997;1382845;1383722	1379093;1380665;1382191;1383024;1384525	NC_029543.1	1378938	1384525	1378938	1384525	3.82701	4.1249	3.90419	3.94255	4.09352	4.03705	4.30037
ABHD17B	ABHD17B	gene19065	4.59449	4.64367	4.68605	4.68605	-0.0491819	-0.228206	0.129842	4.64014	-0.58982	0.56481	0.786103	-6.95961	-0.0915603	-0.271857	0.0887367	4.64014	-1.09029	0.29419	0.544119	-6.54165	0.0423784	-0.138663	0.22342	4.64014	0.502564	0.623167	0.857399	-6.4486	protein_coding	rna44977,XM_015849126.1	-	2310	Z	31965540;31967968;31975866;31982264	31967081;31968147;31976340;31982376	NC_029547.1	31982376	31965540	31965540	31982376	4.60569	4.39153	4.77793	4.59422	4.48711	4.65048	4.77225
ABHD17C	ABHD17C	gene12063	5.0862	5.23424	5.11472	5.23424	-0.148041	-0.294432	-0.00164947	5.14507	-2.17116	0.0478007	0.219073	-5.117	-0.0285145	-0.178866	0.121837	5.14507	-0.407177	0.690101	0.842207	-7.1794	-0.119527	-0.268723	0.0296703	5.14507	-1.72	0.107686	0.453341	-5.29433	protein_coding	rna29031,XM_015873079.1	-	2971	10	11064767;11069035;11092926	11066341;11069214;11094141	NC_029525.1	11094141	11064767	11064767	11094141	5.16689	5.01651	5.13113	5.02882	5.13548	5.27402	5.35968
ABHD18	ABHD18	gene6909	5.19689	5.18989	5.16596	5.19689	0.00699937	-0.104038	0.118037	5.18374	0.135336	0.894293	0.959347	-7.27849	0.0309238	-0.0818187	0.143666	5.18374	0.588884	0.565421	0.760508	-7.10392	-0.0239244	-0.137838	0.0899891	5.18374	-0.450911	0.659033	0.873883	-6.60342	protein_coding	rna15812,rna15813,rna15814,rna15815,rna15816,rna15817,XM_015861286.1,XM_015861287.1,XM_015861288.1,XM_015861289.1,XM_015861290.1,XM_015861291.1	+	4594	4	30331466;30331632;30333585;30334438;30337428;30338487;30340373;30340532;30341279;30343075;30345185;30345908;30346653;30348556;30349510	30331590;30331858;30333716;30334546;30337512;30338587;30340451;30340616;30341351;30343213;30345274;30346009;30347025;30348718;30352220	NC_029519.1	30331466	30352220	30331466	30352220	5.18915	5.18255	5.15589	5.25409	5.14724	5.24203	5.11562
ABHD2	ABHD2	gene12085	7.31417	7.08355	7.15145	7.31417	0.23062	0.0705659	0.390673	7.18258	3.09354	0.0080193	0.0764758	-3.73057	0.162727	0.00243956	0.323014	7.18258	2.17964	0.0470508	0.1854	-5.44711	0.0678928	-0.0947308	0.230516	7.18258	0.896324	0.385394	0.721043	-6.63229	protein_coding	rna29069,rna29070,rna29071,XM_015873062.1,XM_015873063.1,XM_015873064.1	-	7509	10	11645894;11653033;11653966;11655295;11657132;11660262;11663193;11664911;11674188;11675210;11676777;11683361;11684002	11652059;11653117;11654035;11655405;11657224;11660445;11663360;11665086;11674388;11675286;11676801;11683404;11684110	NC_029525.1	11684110	11645894	11645894	11684110	7.36941	7.1276	7.40129	7.35329	7.24385	7.12438	6.99242
ABHD3	ABHD3	gene4021	8.79042	8.15385	7.96156	8.79042	0.636574	0.520901	0.752248	8.30196	11.8152	1.28207e-08	7.24319e-06	9.99646	0.828864	0.71189	0.945838	8.30196	15.2131	4.90112e-10	6.88533e-07	13.3849	-0.19229	-0.312052	-0.072527	8.30196	-3.44715	0.00398253	0.13804	-2.56786	protein_coding	rna9183,XM_015855438.1	-	2847	2	92433661;92439897;92440147;92440837;92443964;92446981;92448732;92451228;92452894	92435348;92440062;92440195;92441010;92444076;92447026;92448914;92451391;92453157	NC_029517.1	92453157	92433661	92433661	92453157	8.74939	8.73101	8.92684	8.75544	8.09062	8.13408	8.12998
ABHD5	ABHD5	gene3312	5.79139	5.73421	5.69272	5.79139	0.0571892	-0.0493101	0.163689	5.73866	1.1529	0.268461	0.548899	-6.73815	0.0986745	-0.00944766	0.206797	5.73866	1.95936	0.070513	0.239583	-5.60529	-0.0414853	-0.151037	0.0680667	5.73866	-0.813016	0.429964	0.752803	-6.49191	protein_coding	rna7632,rna7633,XM_015853990.1,XM_015853991.1	-	3606	2	37633687;37638266;37639065;37642077;37644996;37645632;37660920	37636044;37638452;37639176;37642231;37645368;37645918;37661053	NC_029517.1	37661053	37633687	37633687	37661053	5.80687	5.70666	5.77576	5.86689	5.693	5.77797	5.6924
ABHD6	ABHD6	gene12948	5.63122	5.66084	5.66847	5.66847	-0.0296202	-0.144827	0.0855865	5.65408	-0.551995	0.589748	0.802454	-7.23177	-0.0372436	-0.15357	0.0790824	5.65408	-0.687385	0.503189	0.720779	-7.14858	0.00762343	-0.109349	0.124596	5.65408	0.139924	0.890734	0.966602	-6.81346	protein_coding	rna31151,rna31152,XM_015875437.1,XM_015875438.1	+	2323	12	6614611;6617051;6618589;6620294;6620660;6620974;6621416;6622304;6622692;6623503	6614743;6617114;6618731;6620453;6620773;6621106;6621573;6622358;6622792;6624764	NC_029527.1	6614611	6624764	6614611	6624764	5.60042	5.74933	5.59499	5.5892	5.56725	5.70504	5.72181
ABHD8	ABHD8	gene18263	7.88589	7.80389	7.85011	7.88589	0.0819941	-0.0748115	0.2388	7.8472	1.12265	0.280669	0.560635	-7.02862	0.0357784	-0.121328	0.192884	7.8472	0.488937	0.632538	0.806011	-7.55879	0.0462157	-0.111858	0.204289	7.8472	0.627705	0.540409	0.811671	-6.90345	protein_coding	rna43271,XM_015886333.1	-	2680	28	2451280;2452748;2453060;2453648;2458725	2452672;2452964;2453230;2454412;2458858	NC_029543.1	2458858	2451280	2451280	2458858	7.75304	8.10663	7.87382	7.81697	7.76904	7.79134	7.9273
ABI1	ABI1	gene2995	6.86575	7.01762	6.94096	7.01762	-0.15187	-0.250487	-0.0532539	6.94177	-3.30635	0.00526267	0.0588727	-3.28812	-0.0752066	-0.174755	0.0243422	6.94177	-1.62198	0.127343	0.340521	-6.31009	-0.0766638	-0.175841	0.0225137	6.94177	-1.65959	0.119459	0.475044	-5.69745	protein_coding	rna6821,rna6822,rna6823,rna6824,rna6825,rna6826,rna6827,rna6828,rna6829,rna6830,rna6831,rna6832,rna6833,rna6834,rna6835,rna6836,XM_015853240.1,XM_015853241.1,XM_015853242.1,XM_015853243.1,XM_015853244.1,XM_015853245.1,XM_015853246.1,XM_015853248.1,XM_015853249.1,XM_015853250.1,XM_015853251.1,XM_015853252.1,XM_015853253.1,XM_015853254.1,XM_015853255.1,XM_015853256.1	+	2696	2	14487725;14489662;14511138;14511337;14536187;14546601;14547351;14550812;14552945;14553826;14555551;14558528;14562515;14564147	14488002;14489685;14511249;14511504;14536363;14546615;14547451;14550952;14553045;14553906;14555727;14558614;14562700;14565194	NC_029517.1	14487725	14565194	14487725	14565194	6.79471	6.98743	6.85384	6.83239	7.02661	7.02094	7.02197
ABI2	ABI2	gene10057	7.09251	7.05755	7.12156	7.12156	0.0349566	-0.0881302	0.158043	7.0903	0.609737	0.551909	0.77758	-7.41115	-0.0290581	-0.152346	0.0942295	7.0903	-0.506026	0.620797	0.799384	-7.48366	0.0640146	-0.0599783	0.188007	7.0903	1.10843	0.286554	0.647754	-6.41871	protein_coding	rna23741,rna23742,rna23743,rna23744,rna23745,rna23746,rna23747,rna23748,rna23749,rna23750,XM_015868311.1,XM_015868312.1,XM_015868314.1,XM_015868315.1,XM_015868316.1,XM_015868317.1,XM_015868318.1,XM_015868319.1,XM_015868320.1,XM_015868321.1	-	5410	7	11941526;11946201;11946694;11949915;11950726;11951851;11952440;11953340;11959743;11963384;11971139;11992661	11945321;11946374;11946780;11950073;11950905;11951975;11952586;11953437;11959760;11963560;11971306;11992941	NC_029522.1	11992941	11941526	11941526	11992941	7.15897	7.0058	7.11371	7.08878	7.08283	7.02565	7.18923
ABI3	ABI3	gene17854	0.468856	0.659218	0.747812	0.747812	-0.190362	-0.669459	0.288735	0.630292	-0.853064	0.408135	0.674378	-5.66135	-0.278955	-0.75844	0.20053	0.630292	-1.24906	0.232341	0.476607	-5.28573	0.0885935	-0.385469	0.562656	0.630292	0.401228	0.694374	0.889587	-5.45397	protein_coding	rna42454,XM_015885591.1	-	2988	27	3001433;3003203;3003430;3003984;3004221;3004880;3005471;3006550	3003021;3003331;3003614;3004079;3004303;3005056;3005638;3007110	NC_029542.1	3007110	3001433	3001433	3007110	0.057856	1.04343	0.547301	0.290797	0.903996	0.740537	0.570912
ABI3BP	ABI3BP	gene1390	5.36102	5.62247	5.42633	5.62247	-0.261451	-0.772547	0.249646	5.46836	-1.09828	0.29081	0.569749	-6.74093	-0.0653134	-0.594472	0.463845	5.46836	-0.264997	0.794915	0.900499	-7.30001	-0.196137	-0.714581	0.322307	5.46836	-0.812238	0.430395	0.753034	-6.44953	protein_coding	rna3262,rna3263,rna3264,rna3265,XM_015876994.1,XM_015877003.1,XM_015877010.1,XM_015877015.1	-	6251	1	76139769;76143220;76146729;76147875;76149408;76158690;76161749;76162862;76163649;76166133;76166868;76170322;76170735;76171830;76172381;76174200;76174715;76175359;76177212;76177950;76179089;76179926;76180840;76182407;76183074;76183673;76184221;76186794;76188129;76189428;76190062;76190994;76192989;76193462;76194080;76194810;76195301;76197614;76205332;76206151;76207459;76208815;76209355;76211980;762…	76141179;76143333;76146890;76147904;76149487;76158801;76161961;76162930;76163732;76166243;76166963;76170396;76170800;76171904;76172455;76174274;76174789;76175433;76177286;76178024;76179163;76180000;76180887;76182481;76183121;76183747;76184268;76186874;76188194;76189502;76190136;76191068;76193054;76193527;76194142;76194872;76195366;76197688;76205391;76206225;76207527;76208889;76209420;76212054;762…	NC_029516.1	76265437	76139769	76139769	76265437	5.14635	5.17561	5.52933	5.57765	6.19281	5.21344	5.38892
ABL1	ABL1	gene14804	6.91551	6.95114	7.0354	7.0354	-0.03563	-0.132927	0.0616666	6.9672	-0.786217	0.444984	0.704268	-7.26932	-0.119891	-0.217242	-0.02254	6.9672	-2.64406	0.019389	0.107177	-4.58071	0.0842609	-0.0133183	0.18184	6.9672	1.85393	0.085166	0.414794	-5.40276	protein_coding	rna35573,rna35574,rna35575,XM_015879259.1,XM_015879260.1,XM_015879261.1	+	5977	17	4568324;4597080;4599431;4603742;4604626;4609440;4613446;4613895;4616354;4618579;4619317;4619647;4622318	4568459;4597419;4599761;4603915;4604921;4609712;4613530;4614072;4616538;4618731;4619406;4619811;4625888	NC_029532.1	4568324	4625888	4568324	4625888	6.86866	6.83803	7.00951	6.94452	6.88409	6.98635	7.00696
ABL2	ABL2	gene10647	4.9955	5.05081	5.07721	5.07721	-0.0553066	-0.198398	0.087785	5.04219	-0.829828	0.42071	0.684674	-6.88836	-0.0817073	-0.226079	0.0626649	5.04219	-1.21507	0.244647	0.490683	-6.50334	0.0264007	-0.118415	0.171216	5.04219	0.391404	0.701454	0.892931	-6.60199	protein_coding	rna25300,rna25301,rna25302,rna25303,XM_015869680.1,XM_015869682.1,XM_015869683.1,XM_015869684.1	-	5922	8	5528584;5533176;5534210;5534503;5534928;5535204;5536283;5536501;5536970;5537960;5539971;5556716	5532093;5533349;5534299;5534655;5535112;5535381;5536367;5536773;5537265;5538130;5540518;5556974	NC_029523.1	5556974	5528584	5528584	5556974	4.94942	4.94217	5.08968	5.001	5.12599	4.90919	5.08497
ABLIM1	ABLIM1	gene9635	6.80134	6.69508	6.69008	6.80134	0.106259	-0.0374828	0.250001	6.72836	1.58711	0.135047	0.383213	-6.33446	0.111261	-0.0334079	0.255929	6.72836	1.65117	0.121186	0.330845	-6.24841	-0.00500118	-0.151192	0.141189	6.72836	-0.0734477	0.9425	0.9836	-6.99702	protein_coding	rna22684,rna22685,rna22686,rna22687,rna22688,rna22689,rna22690,rna22691,XM_015867359.1,XM_015867360.1,XM_015867361.1,XM_015867362.1,XM_015867363.1,XM_015867364.1,XM_015867365.1,XM_015867366.1	-	7376	6	24702892;24708281;24711187;24712539;24713302;24713660;24714746;24714961;24716524;24718850;24721246;24728320;24730628;24732030;24735128;24737804;24741527;24743224;24745142;24748223;24761874;24762944;24766204;24774370;24775671;24788680;24800573;24811949;24812827;24825227;24866404	24706952;24708361;24711261;24712546;24713362;24713721;24714833;24715052;24716670;24718897;24721350;24728439;24730757;24732065;24735283;24737881;24741574;24743286;24745200;24748310;24761967;24763070;24766222;24774479;24775854;24788814;24800882;24812166;24812870;24825377;24866781	NC_029521.1	24866781	24702892	24702892	24866781	6.7674	6.5736	6.96181	6.89537	6.74465	6.67502	6.68652
ABLIM2	ABLIM2	gene7571	7.08988	7.16146	7.26288	7.26288	-0.0715854	-0.164694	0.0215229	7.17108	-1.65067	0.121289	0.363039	-6.28255	-0.173	-0.26608	-0.079921	7.17108	-3.99042	0.00136793	0.0198278	-1.96371	0.101415	0.00830421	0.194526	7.17108	2.33844	0.0348977	0.296953	-4.60774	protein_coding	rna17502,rna17503,XM_015862871.1,XM_015862872.1	-	3835	4	73209152;73224792;73225108;73226609;73229025;73233836;73234432;73238657;73239731;73245368;73247123;73249943;73251724;73256678;73260933;73264320;73276621;73278040;73282342;73290399;73305359;73342083	73210920;73224872;73225172;73226663;73229083;73233983;73234484;73238710;73239832;73245466;73247243;73249975;73251870;73256755;73260991;73264407;73276714;73278166;73282457;73290582;73305502;73342241	NC_029519.1	73342241	73209152	73209152	73342241	7.12211	7.07825	7.02059	7.13579	7.19932	7.17132	7.12926
ABLIM3	ABLIM3	gene13434	5.9707	5.92242	5.82558	5.9707	0.0482744	-0.135294	0.231842	5.9076	0.564605	0.581372	0.796995	-7.28405	0.145119	-0.0421696	0.332408	5.9076	1.66356	0.118653	0.327545	-6.09843	-0.096845	-0.286387	0.0926969	5.9076	-1.09698	0.291359	0.651878	-6.25469	protein_coding	rna32407,rna32408,rna32409,rna32410,rna32411,rna32412,rna32413,rna32414,rna32415,rna32416,rna32417,XM_015876386.1,XM_015876387.1,XM_015876388.1,XM_015876389.1,XM_015876390.1,XM_015876391.1,XM_015876392.1,XM_015876393.1,XM_015876394.1,XM_015876396.1,XM_015876397.1	-	2658	13	10504759;10505254;10505844;10506052;10506447;10506969;10507232;10507512;10507792;10508466;10509032;10510181;10510923;10511282;10511757;10511963;10512443;10512724;10513171;10515568;10515872;10517431;10517637;10519278;10532530;10538474	10505016;10505334;10505851;10506112;10506505;10506998;10507379;10507576;10507926;10508474;10509082;10510279;10511052;10511311;10511783;10512091;10512514;10512782;10513258;10515661;10515998;10517543;10517820;10519418;10532583;10538879	NC_029528.1	10538879	10504759	10504759	10538879	5.87336	6.21279	5.99118	5.82722	5.7772	5.89832	6.11153
ABR	ABR	gene15587	8.10936	7.80923	7.81861	8.10936	0.300131	0.200496	0.399766	7.91263	6.46732	1.55791e-05	0.00127978	2.60169	0.29075	0.190771	0.390729	7.91263	6.24364	2.25677e-05	0.00104217	2.20631	0.00938108	-0.091986	0.110748	7.91263	0.198692	0.845391	0.949955	-7.08831	protein_coding	rna37487,rna37488,rna37489,rna37490,rna37491,XM_015880693.1,XM_015880694.1,XM_015880695.1,XM_015880696.1,XR_001558984.1	+	5473	19	5078062;5083656;5087830;5090169;5092290;5092737;5093065;5093577;5095038;5095299;5095638;5095863;5096154;5096365;5096587;5097052;5097258;5097459;5099660;5103441;5103619;5103837;5104517;5104758;5105851;5106123	5078185;5083842;5088014;5090680;5092394;5092922;5093172;5093637;5095090;5095439;5095759;5096028;5096276;5096440;5096691;5097126;5097355;5097590;5100029;5103500;5103728;5103976;5104651;5104863;5105998;5107967	NC_029534.1	5078062	5107967	5078062	5107967	8.06101	8.2253	8.12302	8.0324	7.77094	7.83522	7.83114
ABRACL	ABRACL	gene5498	1.9146	2.13409	2.18012	2.18012	-0.219489	-0.607275	0.168296	2.08217	-1.2152	0.2446	0.52234	-5.66029	-0.265521	-0.655993	0.124951	2.08217	-1.45994	0.166617	0.39613	-5.36552	0.0460316	-0.337263	0.429326	2.08217	0.257838	0.800323	0.933139	-5.83851	protein_coding	rna12538,rna12539,rna12540,rna12541,XM_015858423.1,XM_015858424.1,XM_015858425.1,XM_015858426.1	-	824	3	48920040;48921483;48922540	48920578;48921549;48922757	NC_029518.1	48922757	48920040	48920040	48922757	1.57067	2.13209	2.09551	1.8945	2.34923	1.75194	2.24387
ABTB1	ABTB1	gene12973	7.4942	7.42426	7.48913	7.4942	0.0699341	-0.0594	0.199268	7.46891	1.16092	0.265295	0.545951	-6.95502	0.00506167	-0.124445	0.134569	7.46891	0.0839123	0.934327	0.970622	-7.65142	0.0648724	-0.0654506	0.195195	7.46891	1.06872	0.303469	0.662949	-6.49582	protein_coding	rna31201,XM_015875276.1	-	4961	12	7295914;7301132;7304426;7305186;7310255;7315054;7316041;7317031;7318478;7319569;7320686;7321606	7299484;7301332;7304593;7305284;7310370;7315170;7316086;7317190;7318622;7319624;7320748;7321824	NC_029527.1	7321824	7295914	7295914	7321824	7.52467	7.38428	7.54283	7.52207	7.48084	7.50072	7.28256
ABTB2	ABTB2	gene8023	5.24534	5.11656	5.07838	5.24534	0.128777	-0.0224344	0.279988	5.14719	1.82843	0.0890985	0.308325	-5.6874	0.166954	0.0130803	0.320828	5.14719	2.32947	0.0354968	0.155608	-4.83966	-0.0381774	-0.195915	0.11956	5.14719	-0.519633	0.611524	0.851904	-6.54883	protein_coding	rna18515,XM_015863534.1	+	5699	5	6175474;6257252;6260046;6282380;6285510;6286960;6287527;6289120;6290396;6292198;6293158;6293938;6294160;6294925;6296760;6297621;6299003	6176734;6257398;6260256;6282532;6285675;6287049;6287628;6289216;6290531;6292424;6293336;6294043;6294262;6295015;6296828;6297734;6301449	NC_029520.1	6175474	6301449	6175474	6301449	5.26731	5.20996	5.37109	5.14095	4.97571	5.25009	5.0921
ACAA1	ACAA1	gene2845	6.18209	6.07164	6.13736	6.18209	0.11045	-0.0565972	0.277497	6.1294	1.41955	0.177853	0.444445	-6.47844	0.0447329	-0.122767	0.212233	6.1294	0.573373	0.575584	0.768478	-7.32096	0.0657169	-0.104472	0.235905	6.1294	0.829032	0.421144	0.747204	-6.5547	protein_coding	rna6443,XM_015852912.1	-	3082	2	4159705;4161784;4162548;4163054;4163332;4164505;4164732;4166022;4166576;4167066;4167341;4167562	4161554;4161929;4162603;4163233;4163522;4164585;4164830;4166064;4166655;4167123;4167434;4167765	NC_029517.1	4167765	4159705	4159705	4167765	6.11023	6.11708	6.25661	6.2418	6.0733	6.17741	6.1621
ACAA2	ACAA2	gene18595	6.18431	6.17559	6.39959	6.39959	0.00872638	-0.120969	0.138422	6.25234	0.144456	0.887221	0.956664	-7.48197	-0.215273	-0.343586	-0.0869604	6.25234	-3.60201	0.0029325	0.0328504	-2.62938	0.224	0.0947571	0.353242	6.25234	3.72106	0.00231914	0.115814	-1.86399	protein_coding	rna43946,XM_015848219.1	+	1818	Z	865968;868533;869565;870714;871428;872729;873643;875811;876403;877122	866065;868699;869693;870830;871575;872904;873772;875881;876557;877748	NC_029547.1	865968	877748	865968	877748	6.31087	6.06173	6.14862	6.20662	6.10382	6.2755	6.16773
ACACB	ACACB	gene14295	-0.0361999	-1.19798	-0.50177	-0.0361999	1.16178	0.138438	2.18512	-0.579439	2.43741	0.0288965	0.164423	-3.41018	0.46557	-0.483747	1.41489	-0.579439	1.05293	0.310398	0.558708	-5.31073	0.696208	-0.388772	1.78119	-0.579439	1.37766	0.190162	0.565337	-4.56305	protein_coding	rna34431,XM_015878440.1	+	8142	15	5793472;5793917;5795107;5795408;5795686;5796048;5796399;5796739;5797048;5797303;5797788;5798136;5798467;5798928;5799158;5799848;5800403;5800618;5800841;5801373;5801625;5801987;5802161;5802328;5802844;5803040;5803541;5803716;5804013;5804239;5804439;5804651;5805276;5805389;5805688;5806353;5806651;5806787;5807088;5807402;5807938;5808149;5808358;5808886;5809113;5809401;5809673;5810017;5810242;5810659…	5793596;5794325;5795239;5795546;5795795;5796129;5796497;5796848;5797158;5797512;5797958;5798297;5798630;5799078;5799261;5799929;5800548;5800768;5800975;5801519;5801813;5802087;5802249;5802452;5802957;5803153;5803630;5803834;5804150;5804338;5804546;5804707;5805317;5805604;5805843;5806556;5806785;5806807;5807210;5807671;5808035;5808269;5808468;5809029;5809233;5809497;5809769;5810152;5810419;5810771…	NC_029530.1	5793472	5812819	5793472	5812819	-0.0142938	-0.35143	0.311234	-0.0962263	-1.41793	-2.06682	0.675881
ACAD10	ACAD10	gene14265	2.42023	2.46943	2.4331	2.46943	-0.0491966	-0.413837	0.315444	2.44375	-0.289665	0.776364	0.903787	-6.4625	-0.012873	-0.38462	0.358874	2.44375	-0.0743458	0.941798	0.974323	-6.49795	-0.0363237	-0.410517	0.33787	2.44375	-0.20841	0.837943	0.946199	-5.92476	protein_coding	rna34369,XM_015877780.1	+	2909	15	5366447;5366901;5367479;5368373;5369496;5370118;5370628;5371307;5372057;5372522;5373113;5373645;5374543;5374809;5376050	5366576;5367067;5367627;5368567;5369654;5370277;5370769;5371375;5372238;5372672;5373258;5373818;5374806;5374897;5376781	NC_029530.1	5366447	5376781	5366447	5376781	2.15152	2.48614	2.84729	2.24042	2.58899	2.60246	2.46504
ACAD11	ACAD11	gene3347	4.40945	4.43541	4.52578	4.52578	-0.0259543	-0.196623	0.144714	4.45885	-0.326498	0.748929	0.89027	-7.03431	-0.116326	-0.28706	0.0544082	4.45885	-1.46279	0.165846	0.395223	-6.04494	0.0903717	-0.0818068	0.26255	4.45885	1.12688	0.278938	0.6425	-5.89427	protein_coding	rna7692,XM_015854052.1	-	2764	2	38917727;38918628;38919024;38920133;38920733;38921002;38921900;38931855;38932696;38932916;38933434;38934038;38934296;38935065;38935714;38936543;38936920;38938120;38938489;38939851	38918119;38918737;38919140;38920287;38920804;38921087;38921966;38931953;38932803;38933054;38933511;38934161;38934402;38935186;38935861;38936707;38937081;38938245;38938588;38940136	NC_029517.1	38940136	38917727	38917727	38940136	4.42992	4.52849	4.4396	4.26042	4.33901	4.44801	4.4778
ACAD8	ACAD8	gene16967	4.84109	4.91371	4.89071	4.91371	-0.0726173	-0.244907	0.099673	4.88129	-0.904907	0.380986	0.652255	-6.7855	-0.0496142	-0.224611	0.125383	4.88129	-0.608695	0.55258	0.752894	-7.01279	-0.0230031	-0.198148	0.152141	4.88129	-0.281978	0.78213	0.925613	-6.59948	protein_coding	rna40669,XM_015883905.1	+	1706	24	2153290;2153921;2154113;2154402;2154764;2155129;2155621;2155848;2156172;2157041;2157885	2153502;2154021;2154282;2154511;2154840;2155266;2155756;2155945;2156324;2157143;2158291	NC_029539.1	2153290	2158291	2153290	2158291	4.79965	4.79907	4.83201	4.92557	5.12123	4.8809	4.93707
ACAD9	ACAD9	gene12889	6.86726	6.80921	6.84594	6.86726	0.0580562	-0.0381784	0.154291	6.84105	1.29522	0.21642	0.491481	-6.73561	0.0213297	-0.0752388	0.117898	6.84105	0.474213	0.642737	0.813057	-7.47313	0.0367265	-0.0605797	0.134033	6.84105	0.810333	0.431452	0.753333	-6.67502	protein_coding	rna30940,XM_015874726.1	-	2201	12	3502581;3503365;3504466;3504707;3505313;3505948;3506461;3507477;3507922;3508552;3509459;3509991;3510803;3511907;3512548;3515370;3517498;3518639	3502934;3503437;3504594;3504784;3505442;3506027;3506589;3507596;3507992;3508627;3509532;3510165;3510881;3512007;3512654;3515471;3517591;3518867	NC_029527.1	3518867	3502581	3502581	3518867	6.74777	6.94455	6.89185	6.88837	6.83909	6.82699	6.7652
ACADL	ACADL	gene9935	7.04393	6.98229	7.02882	7.04393	0.0616348	-0.098652	0.221922	7.01891	0.825568	0.423042	0.686797	-7.24529	0.0151087	-0.145603	0.17582	7.01891	0.201839	0.842977	0.925511	-7.59032	0.0465261	-0.115374	0.208426	7.01891	0.616986	0.547253	0.814422	-6.83619	protein_coding	rna23374,XM_015867948.1	-	1909	7	6693873;6694981;6697856;6700390;6701751;6702445;6703604;6704610;6705199;6706868;6707765	6694447;6695067;6697983;6700503;6701852;6702609;6703670;6704774;6705336;6707029;6707970	NC_029522.1	6707970	6693873	6693873	6707970	7.018	7.11979	7.1717	6.87488	6.98524	7.05874	6.91143
ACADM	ACADM	gene20008	4.60089	4.58564	4.27368	4.60089	0.0152513	-0.404408	0.434911	4.49273	0.0780251	0.938924	0.976576	-7.13445	0.327216	-0.118807	0.773238	4.49273	1.57508	0.137798	0.355818	-5.87634	-0.311964	-0.764153	0.140224	4.49273	-1.48119	0.160946	0.532608	-5.44669	protein_coding	rna46635,rna46636,rna46637,rna46638,XM_015850894.1,XM_015850895.1,XM_015850896.1,XM_015850897.1	-	1365		30268;31855;33134;35066;35302;38456;49793;52887;53056	30648;32103;33175;35161;35442;38564;49923;52967;53190	NW_015439950.1	53190	30268	30268	53190	4.74059	5.08967	4.56589	4.07575	4.56638	4.83338	4.78697
ACADS	ACADS	gene14408	5.52761	5.4543	5.42097	5.52761	0.0733132	-0.0568311	0.203458	5.46694	1.20943	0.246737	0.524757	-6.61551	0.106649	-0.0255588	0.238857	5.46694	1.73191	0.10549	0.304529	-5.90665	-0.0333359	-0.167736	0.101065	5.46694	-0.53252	0.602805	0.845747	-6.62392	protein_coding	rna34700,rna34701,rna34702,XM_015877964.1,XM_015877965.1,XM_015877966.1	-	4115	15	8129314;8132614;8135228;8135636;8135986;8137253;8137714;8138259;8138571;8139687;8140075	8130288;8134604;8135316;8135731;8136123;8137423;8137865;8138370;8138720;8139850;8140151	NC_029530.1	8140151	8129314	8129314	8140151	5.45769	5.43187	5.58342	5.6289	5.46	5.47148	5.54776
ACADSB	ACADSB	gene9710	7.2751	7.25779	7.42545	7.42545	0.0173112	-0.0982294	0.132852	7.31922	0.321675	0.752502	0.892346	-7.57078	-0.150352	-0.265502	-0.0352028	7.31922	-2.80332	0.0142058	0.0884997	-4.31544	0.167663	0.0519974	0.283329	7.31922	3.11213	0.00772986	0.173602	-3.1694	protein_coding	rna22842,rna22843,rna22844,rna22845,XM_015867531.1,XM_015867532.1,XM_015867533.1,XM_015867534.1	+	4586	6	27997076;27998570;27999489;28000429;28001081;28002418;28002893;28004277;28005250;28005955;28006563	27997209;27998735;27999589;28000635;28001251;28002543;28002985;28004366;28005387;28006054;28009822	NC_029521.1	27997076	28009822	27997076	28009822	7.31386	7.33273	7.19034	7.2638	7.22509	7.36108	7.19476
ACAN	ACAN	gene12088	5.46024	3.72256	3.46341	5.46024	1.73767	1.28082	2.19453	4.21205	8.16605	1.15982e-06	0.000225229	5.75871	1.99682	1.50228	2.49137	4.21205	8.66874	5.75764e-07	9.37752e-05	6.49478	-0.25915	-0.842098	0.323797	4.21205	-0.954437	0.356225	0.701833	-5.81367	protein_coding	rna29078,rna29079,rna29080,XM_015873080.1,XM_015873081.1,XM_015873082.1	-	7363	10	11708437;11710047;11710561;11711025;11711327;11713460;11720601;11724764;11725454;11725845;11726408;11727034;11729607;11730466;11730839;11731886;11732804;11750233;11750589	11709248;11710229;11710705;11711107;11711485;11713573;11723753;11724958;11725747;11725972;11726582;11727546;11729903;11730593;11731013;11732257;11732880;11750486;11750694	NC_029525.1	11750694	11708437	11708437	11750694	5.18513	5.03707	5.91015	5.68782	3.38545	4.05097	3.9278
ACAP2	ACAP2	gene11446	6.20075	6.21136	6.25233	6.25233	-0.0106122	-0.103399	0.0821749	6.22143	-0.245551	0.809631	0.919164	-7.46548	-0.0515804	-0.144794	0.0416333	6.22143	-1.18804	0.254793	0.501613	-6.78838	0.0409683	-0.0527526	0.134689	6.22143	0.938504	0.364065	0.70753	-6.47973	protein_coding	rna27413,rna27414,rna27415,rna27416,rna27417,rna27418,rna27419,rna27420,rna27421,XM_015871659.1,XM_015871661.1,XM_015871662.1,XM_015871663.1,XM_015871664.1,XM_015871665.1,XM_015871666.1,XM_015871667.1,XM_015871668.1	+	3432	9	10906485;10919458;10920880;10922312;10924784;10925352;10926968;10928041;10930393;10931631;10936860;10940348;10942847;10944301;10945205;10945728;10946140;10946949;10948449;10948979;10949449;10950415;10950967;10951943;10952192;10956657	10906614;10919515;10920999;10922365;10924842;10925535;10927012;10928136;10930467;10931642;10936972;10940368;10942898;10944401;10945310;10945936;10946209;10947043;10948636;10949083;10949541;10950602;10951076;10952053;10952253;10957631	NC_029524.1	10906485	10957631	10906485	10957631	6.17045	6.17155	6.22186	6.23722	6.13961	6.18795	6.21966
ACAP3	ACAP3	gene16249	7.91915	8.08032	8.18021	8.18021	-0.161171	-0.256703	-0.065639	8.05961	-3.62212	0.00281838	0.0414064	-2.75161	-0.26106	-0.356576	-0.165545	8.05961	-5.86801	4.27095e-05	0.00173487	1.53622	0.0998893	0.00465997	0.195119	8.05961	2.25202	0.041087	0.317847	-4.83315	protein_coding	rna39069,rna39070,rna39071,rna39072,rna39073,rna39074,rna39075,rna39076,rna39077,XM_015882138.1,XM_015882139.1,XM_015882140.1,XM_015882141.1,XM_015882142.1,XM_015882143.1,XM_015882144.1,XM_015882145.1,XM_015882147.1	+	6959	21	1990985;1992389;1993314;1996329;1997277;2003993;2005671;2026001;2026072;2026197;2030562;2033125;2033760;2038593;2040461;2042730;2042781;2043210;2043645;2044167;2050744;2053286;2053572;2054033;2054365;2054882;2055070;2055514;2055853;2056448;2058208;2058472;2058843;2059104;2059322	1991080;1992485;1993392;1996403;1997509;2004092;2005967;2026021;2026090;2026209;2030619;2033244;2033813;2038651;2040644;2042774;2042917;2043305;2043719;2044178;2050856;2053337;2053672;2054144;2054573;2054951;2055164;2055728;2055957;2056549;2058312;2058692;2058952;2059214;2062689	NC_029536.1	1990985	2062689	1990985	2062689	7.954	7.8797	7.84746	7.99219	8.03122	8.01991	8.17852
ACAT1	ACAT1	gene2414	6.47921	6.58687	6.55497	6.58687	-0.107656	-0.224252	0.00893969	6.54081	-1.98235	0.0676393	0.26764	-5.69679	-0.0757548	-0.193355	0.041845	6.54081	-1.38302	0.188549	0.423758	-6.59292	-0.0319013	-0.14929	0.0854871	6.54081	-0.583456	0.568967	0.827376	-6.80524	protein_coding	rna5633,XM_015852237.1	-	1598	1	161291296;161292361;161293312;161293790;161294517;161295398;161296420;161298778;161299417;161300458;161300473;161302221;161302759	161291674;161292518;161293376;161293903;161294612;161295548;161296563;161298878;161299512;161300470;161300577;161302268;161302886	NC_029516.1	161302886	161291296	161291296	161302886	6.55322	6.53709	6.43547	6.39439	6.63359	6.64857	6.49718
ACAT2	ACAT2	gene5379	6.05672	6.1742	6.07944	6.1742	-0.117481	-0.241803	0.00684088	6.10402	-2.02883	0.0621536	0.253945	-5.55771	-0.0227198	-0.149207	0.103767	6.10402	-0.385641	0.705621	0.850282	-7.40024	-0.0947612	-0.220873	0.0313506	6.10402	-1.61324	0.129237	0.4884	-5.64915	protein_coding	rna12211,XM_015858041.1	-	1491	3	41015093;41015991;41017941;41018397;41019623;41020524;41021345;41022407;41022654	41015480;41016101;41018095;41018519;41019766;41020641;41021526;41022541;41022788	NC_029518.1	41022788	41015093	41015093	41022788	5.98397	6.13388	6.1317	5.98742	6.03328	6.18058	6.19999
ACBD3	ACBD3	gene4903	6.00864	6.00444	5.98263	6.00864	0.00420071	-0.109637	0.118038	5.99967	0.0792251	0.937987	0.976205	-7.46015	0.0260145	-0.0891337	0.141163	5.99967	0.485047	0.635225	0.807833	-7.34104	-0.0218138	-0.137822	0.0941943	5.99967	-0.403709	0.692591	0.889298	-6.80444	protein_coding	rna11131,XM_015857103.1	+	3457	3	14890425;14895851;14896967;14897773;14899276;14901314;14902149;14903422	14890736;14895992;14897107;14897931;14899450;14901506;14902433;14905471	NC_029518.1	14890425	14905471	14890425	14905471	5.9225	6.06923	6.03915	6.00908	6.05468	5.90855	6.02352
ACBD4	ACBD4	gene17745	1.55458	1.90275	1.35321	1.90275	-0.348171	-0.713818	0.017475	1.6051	-2.04436	0.0604135	0.249563	-4.42375	0.20137	-0.198178	0.600918	1.6051	1.08206	0.297706	0.547462	-5.6581	-0.549541	-0.936985	-0.162098	1.6051	-3.04521	0.00882302	0.180111	-2.42108	protein_coding	rna42211,XM_015885426.1	+	1341	27	839412;839649;839849;842284;842998;843286;844196;844781;845069	839546;839769;840035;842407;843104;843427;844365;844819;845384	NC_029542.1	839412	845384	839412	845384	1.81925	1.90491	1.12316	1.38656	1.84741	1.90281	1.98254
ACBD5	ACBD5	gene2993	6.93404	6.91425	6.88087	6.93404	0.0197827	-0.104943	0.144508	6.90996	0.34053	0.738568	0.885373	-7.52995	0.0531644	-0.0724819	0.178811	6.90996	0.90844	0.379182	0.620988	-7.16934	-0.0333817	-0.159697	0.0929335	6.90996	-0.567385	0.579534	0.833162	-6.85474	protein_coding	rna6817,rna6818,XM_015853233.1,XM_015853234.1	-	3602	2	14440743;14444551;14444949;14446616;14447444;14449594;14450355;14451442;14460555;14460732;14463692;14465122;14466230;14466583	14442689;14444660;14444999;14446815;14447717;14449700;14450555;14451579;14460587;14460843;14463764;14465242;14466345;14466701	NC_029517.1	14466701	14440743	14440743	14466701	6.88797	6.90176	7.07411	6.87546	6.90434	6.95277	6.7866
ACBD6	ACBD6	gene10662	4.67924	4.64916	4.58626	4.67924	0.0300825	-0.155329	0.215494	4.64036	0.348338	0.732824	0.881802	-7.09108	0.092987	-0.0966308	0.282605	4.64036	1.05285	0.31043	0.558708	-6.57867	-0.0629046	-0.255313	0.129504	4.64036	-0.701911	0.494362	0.788636	-6.31309	protein_coding	rna25334,XM_015869782.1	-	1119	8	5743795;5746539;5773374;5778751;5787320;5798442;5799166;5802926	5744227;5746569;5773463;5778856;5787402;5798538;5799230;5803139	NC_029523.1	5803139	5743795	5743795	5803139	4.54423	4.96112	4.60238	4.63379	4.63485	4.60403	4.72716
ACBD7	ACBD7	gene3063	8.20834	8.15001	7.94882	8.20834	0.0583255	-0.150449	0.2671	8.10178	0.599798	0.558326	0.782618	-7.50817	0.259522	0.0484074	0.470638	8.10178	2.63925	0.0195711	0.107616	-4.68309	-0.201197	-0.41333	0.0109358	8.10178	-2.03629	0.0613123	0.361892	-5.19622	protein_coding	rna6993,XM_015853424.1	+	1456	2	18772250;18774214;18774440;18774590	18772383;18774331;18774502;18775730	NC_029517.1	18772250	18775730	18772250	18775730	8.15319	8.17952	8.25231	8.24784	8.21044	8.3052	8.09846
ACCS	ACCS	gene8323	4.44041	4.25245	4.20708	4.44041	0.187961	0.00431763	0.371605	4.2981	2.19744	0.0455133	0.212906	-4.86427	0.233331	0.0454689	0.421194	4.2981	2.6666	0.0185569	0.104465	-4.00863	-0.04537	-0.239846	0.149106	4.2981	-0.500873	0.624326	0.858293	-6.33016	protein_coding	rna19313,rna19314,XM_015864552.1,XM_015864553.1	+	3889	5	19326187;19328484;19330155;19331071;19332476;19333043;19334143;19334561;19335176;19336163;19336530;19337417;19337598;19338305;19338831;19339205	19327351;19329091;19330214;19331082;19332546;19333112;19334209;19334658;19335253;19336263;19336619;19337462;19337739;19338447;19338984;19340188	NC_029520.1	19326187	19340188	19326187	19340188	4.42992	4.3387	4.4396	4.53872	4.41106	4.35384	4.1307
ACD	ACD	gene12342	4.74636	4.71088	4.68921	4.74636	0.0354795	-0.150916	0.221875	4.71573	0.408665	0.689034	0.858925	-7.08278	0.0571569	-0.132234	0.246548	4.71573	0.647939	0.52762	0.736781	-6.94858	-0.0216774	-0.213794	0.17044	4.71573	-0.242251	0.812136	0.935838	-6.55897	protein_coding	rna29688,rna29689,rna29690,XM_015873662.1,XM_015873663.1,XM_015873664.1	+	2608	11	1414905;1415843;1416415;1417111;1417476;1417751;1417959;1418295;1418570;1419318;1419674;1420930;1421218	1415273;1415967;1416531;1417190;1417520;1417785;1418122;1418382;1418650;1419416;1420485;1421006;1421733	NC_029526.1	1414905	1421733	1414905	1421733	4.53161	4.73131	4.77793	4.93691	4.65477	4.66261	4.73326
ACE	ACE	gene17794	3.56149	3.64432	3.11219	3.64432	-0.0828308	-0.323384	0.157722	3.44152	-0.739275	0.472084	0.723385	-6.56574	0.449298	0.18198	0.716617	3.44152	3.60853	0.00289498	0.0326266	-1.92951	-0.532129	-0.799555	-0.264703	3.44152	-4.27207	0.000792436	0.0740928	-0.343735	protein_coding	rna42306,XM_015885889.1	+	4544	27	2108555;2111827;2113118;2113636;2114014;2114344;2114703;2115143;2116951;2117376;2117705;2118320;2118909;2119200;2119762;2120052;2120397;2120720;2120946;2121470;2121905;2122249;2122738;2123395;2123849	2108996;2111994;2113205;2113779;2114205;2114441;2114875;2115366;2117095;2117474;2117827;2118531;2119045;2119358;2119849;2120195;2120588;2120817;2121118;2121693;2122049;2122347;2122860;2123582;2124514	NC_029542.1	2108555	2124514	2108555	2124514	3.29649	3.70425	3.65543	3.60989	3.89565	3.56739	3.53996
ACE2	ACE2	gene1824	2.00033	0.29884	0.889037	2.00033	1.70149	0.951838	2.45114	1.07067	4.87298	0.000254078	0.00860145	0.714987	1.11129	0.421354	1.80123	1.07067	3.45814	0.00389681	0.0396141	-1.83944	0.590198	-0.259206	1.4396	1.07067	1.49179	0.158177	0.529492	-4.58799	protein_coding	rna4282,XM_015886577.1	+	3895	1	109848681;109851181;109853022;109853684;109854279;109855059;109855887;109857409;109858449;109859299;109861013;109861779;109862222;109863096;109866842;109867885;109869194;109869992	109849003;109851339;109853115;109853827;109854391;109855167;109855984;109857578;109858675;109859443;109861111;109861901;109862394;109863154;109866942;109868001;109869388;109871437	NC_029516.1	109848681	109871437	109848681	109871437	1.83986	2.16981	2.3032	1.73731	1.53984	-0.192349	-0.402121
ACER2	ACER2	gene19044	5.41699	5.03333	5.07193	5.41699	0.383658	0.24931	0.518007	5.17389	6.13107	2.72655e-05	0.00182739	2.3598	0.345058	0.209619	0.480498	5.17389	5.46982	8.5797e-05	0.00292798	1.17443	0.0385997	-0.10409	0.181289	5.17389	0.580787	0.570714	0.828107	-6.50351	protein_coding	rna44923,XM_015849074.1	+	3960	Z	30391818;30397888;30398911;30402238;30407901;30408714	30391970;30398002;30399052;30402375;30408038;30411987	NC_029547.1	30391818	30411987	30391818	30411987	5.55906	5.41037	5.28597	5.40546	5.10684	4.99087	4.96063
ACER3	ACER3	gene2576	6.72563	6.6612	6.77166	6.77166	0.0644291	-0.0646904	0.193549	6.71924	1.07131	0.302344	0.580726	-6.97591	-0.0460335	-0.17503	0.082963	6.71924	-0.766162	0.45644	0.6867	-7.27259	0.110463	-0.0196329	0.240558	6.71924	1.82296	0.0899625	0.423187	-5.42051	protein_coding	rna5942,rna5943,XM_015852492.1,XM_015852493.1	-	6922	1	173050900;173057134;173059102;173060812;173063265;173070840;173072413;173073771;173076768;173082700;173098732	173056916;173057179;173059206;173060913;173063323;173070875;173072494;173073823;173076820;173082810;173098989	NC_029516.1	173098989	173050900	173050900	173098989	6.80981	6.58673	6.83026	6.67331	6.60912	6.65694	6.58909
ACIN1	ACIN1	gene19806	4.04048	4.20169	3.89976	4.20169	-0.161215	-0.489412	0.166982	4.0519	-1.05462	0.30965	0.588122	-6.43781	0.140721	-0.208567	0.490009	4.0519	0.864968	0.40179	0.641974	-6.57126	-0.301936	-0.648178	0.0443067	4.0519	-1.87223	0.0824409	0.408083	-4.77991	protein_coding	rna46384,XM_015850644.1	+	1546		50273;53452;53645;58825;61323;62354;66255;70521;73007	50468;53517;53744;58892;62150;62391;66315;70557;73158	NW_015439890.1	50273	73158	50273	73158	3.81665	4.23576	4.32519	3.83512	4.13666	4.22882	3.87916
ACKR3	ACKR3	gene9881	5.17193	4.82276	4.96116	5.17193	0.349174	0.220409	0.477939	4.98352	5.82195	4.6247e-05	0.00270415	1.86146	0.210777	0.0828082	0.338747	4.98352	3.53625	0.00333915	0.0359219	-2.51126	0.138396	0.00364777	0.273145	4.98352	2.20508	0.0448677	0.328098	-4.44814	protein_coding	rna23220,rna23221,XM_015867818.1,XM_015867819.1	+	2378	7	4052934;4055717;4062757;4063307;4066297	4053007;4055921;4062843;4063385;4068229	NC_029522.1	4052934	4068229	4052934	4068229	5.21304	5.06235	5.1334	5.26313	4.79002	4.84939	4.90234
ACKR4	ACKR4	gene3348	3.33329	3.68768	3.59503	3.68768	-0.35439	-0.801545	0.092765	3.53126	-1.70156	0.111167	0.348046	-5.42342	-0.261732	-0.7207	0.197235	3.53126	-1.22434	0.241243	0.48754	-6.04906	-0.0926576	-0.531519	0.346204	3.53126	-0.453292	0.657359	0.873575	-6.18138	protein_coding	rna7693,rna7694,XM_015854054.1,XM_015854055.1	+	3580	2	38924487;38926865;38927885	38925889;38927084;38929841	NC_029517.1	38924487	38929841	38924487	38929841	3.56758	2.72023	3.17253	3.77066	3.66626	3.76607	3.72257
ACLY	ACLY	gene17982	8.73065	8.72142	8.72977	8.73065	0.00922617	-0.0750422	0.0934946	8.72721	0.235062	0.817601	0.922679	-7.70635	0.000874361	-0.0836437	0.0853924	8.72721	0.0222109	0.982597	0.992424	-7.74628	0.00835181	-0.0764192	0.0931228	8.72721	0.211523	0.83556	0.9452	-7.15037	protein_coding	rna42671,rna42672,XM_015885633.1,XM_015885634.1	-	4127	27	4331832;4332782;4332950;4333491;4333803;4334507;4335241;4335631;4335889;4336363;4336655;4336899;4337344;4337859;4339611;4341317;4341733;4342244;4342552;4342818;4342987;4343351;4344323;4344948;4345695;4346497;4347462;4348132;4351162	4332592;4332858;4333032;4333604;4333946;4334657;4335395;4335724;4336016;4336473;4336736;4337095;4337448;4338027;4339752;4341346;4341823;4342398;4342669;4342879;4343123;4343469;4344453;4345027;4345885;4346559;4347584;4348301;4351305	NC_029542.1	4351305	4331832	4331832	4351305	8.7018	8.69307	8.79943	8.72845	8.66759	8.73579	8.73885
ACMSD	ACMSD	gene10398	-0.136102	-0.240665	0.120814	0.120814	0.104563	-0.544471	0.753597	-0.0864459	0.345887	0.734625	0.88267	-5.79156	-0.256917	-0.886415	0.372582	-0.0864459	-0.876238	0.395844	0.636081	-5.52114	0.361479	-0.281288	1.00425	-0.0864459	1.20741	0.24749	0.616328	-4.79592	protein_coding	rna24659,rna24660,XM_015868888.1,XM_015868889.1	+	1462	7	27639303;27642978;27643655;27646137;27647746;27648998;27650421;27652036;27652563;27658081;27658417	27639580;27643022;27643786;27646233;27647795;27649234;27650514;27652131;27652735;27658179;27658577	NC_029522.1	27639303	27658577	27639303	27658577	0.372729	-0.35143	-0.425732	-0.172175	-0.164175	-0.378762	-0.764691
ACO1	ACO1	gene19473	7.49207	7.29262	7.40047	7.49207	0.199453	0.0861365	0.31277	7.39484	3.77896	0.00206957	0.0337436	-2.39306	0.0916016	-0.0216436	0.204847	7.39484	1.73663	0.10463	0.3032	-6.19183	0.107852	-0.00676859	0.222472	7.39484	2.02018	0.0631422	0.366219	-5.16801	protein_coding	rna45906,rna45907,XM_015850000.1,XM_015850001.1	+	3494	Z	62712094;62719537;62721279;62723083;62725673;62727555;62727728;62728549;62729614;62730219;62731340;62732474;62733907;62734529;62734843;62735552;62736308;62737098;62737961;62738497;62739346;62740358	62712222;62719558;62721399;62723251;62725810;62727624;62727911;62728688;62729785;62730319;62731456;62732633;62734042;62734613;62734999;62735676;62736412;62737240;62738108;62738619;62739531;62741120	NC_029547.1	62712094	62741120	62712094	62741120	7.5456	7.38228	7.55473	7.48352	7.33721	7.37636	7.2074
ACO2	ACO2	gene693	9.10723	9.12068	9.10311	9.12068	-0.0134563	-0.0875396	0.060627	9.11037	-0.38997	0.70249	0.866218	-7.68046	0.00411525	-0.0702426	0.0784732	9.11037	0.118821	0.907123	0.957213	-7.76379	-0.0175716	-0.0920913	0.0569481	9.11037	-0.506249	0.620644	0.85595	-7.0643	protein_coding	rna1576,XM_015861085.1	-	2819	1	45245464;45246391;45246810;45247801;45249117;45249463;45249782;45250556;45251365;45252701;45253072;45253400;45254218;45254753;45256622;45258626;45259971;45264328	45245984;45246512;45246942;45247992;45249272;45249585;45249893;45250629;45251522;45252806;45253163;45253504;45254368;45254911;45256714;45258884;45260113;45264447	NC_029516.1	45264447	45245464	45245464	45264447	9.05861	9.12288	9.16388	9.08502	9.09845	9.14135	9.11875
ACOT11	ACOT11	gene11056	5.6671	4.77718	4.70214	5.6671	0.889921	0.759853	1.01999	5.04922	14.6895	7.75272e-10	1.21e-06	13.0511	0.964965	0.831233	1.0987	5.04922	15.4918	3.86181e-10	6.49943e-07	13.7371	-0.0750438	-0.222569	0.0724813	5.04922	-1.09213	0.29341	0.653475	-5.9975	protein_coding	rna26357,rna26358,XM_015870795.1,XM_015870796.1	+	2544	8	22539025;22541928;22543005;22543875;22544268;22544790;22545029;22545242;22545628;22545822;22546252;22546424;22546569;22546740;22547036;22547238;22547438	22539180;22542003;22543194;22543944;22544328;22544891;22545164;22545398;22545747;22545966;22546307;22546490;22546652;22546873;22547167;22547364;22548168	NC_029523.1	22539025	22548168	22539025	22548168	5.73442	5.67913	5.71192	5.54985	4.72241	4.828	4.77816
ACOT12	ACOT12	gene19364	4.63529	4.40706	4.23584	4.63529	0.228237	0.06446	0.392014	4.42352	2.99198	0.00980084	0.085973	-3.44319	0.399448	0.228431	0.570466	4.42352	5.0147	0.000195514	0.00514141	0.509702	-0.171211	-0.348535	0.00611245	4.42352	-2.07296	0.0573258	0.355475	-4.53101	protein_coding	rna45683,rna45684,rna45685,XM_015849767.1,XM_015849768.1,XM_015849769.1	+	3713	Z	56784357;56784678;56786319;56789303;56790371;56792308;56794290;56798097;56798846;56801145;56801601;56803051;56804140;56805601;56806843;56807065	56784524;56786131;56786388;56789447;56790472;56792452;56794440;56798216;56798996;56801200;56801661;56803134;56804273;56805735;56806969;56807674	NC_029547.1	56784357	56807674	56784357	56807674	4.7185	4.41528	4.63476	4.74637	4.41885	4.40169	4.45217
ACOT13	ACOT13	gene3902	5.28303	5.33824	5.23838	5.33824	-0.0552124	-0.260508	0.150083	5.28934	-0.577407	0.572932	0.791862	-7.14201	0.0446535	-0.165777	0.255084	5.28934	0.455587	0.655748	0.82176	-7.1969	-0.0998659	-0.311048	0.111316	5.28934	-1.01528	0.327382	0.683569	-6.2113	protein_coding	rna8893,XM_015855148.1	-	997	2	81255829;81258016;81259595	81256523;81258200;81259711	NC_029517.1	81259711	81255829	81255829	81259711	4.9706	5.46449	5.46053	5.26313	5.46377	5.2641	5.35573
ACOT7	ACOT7	gene16179	7.06024	7.07539	7.08255	7.08255	-0.0151526	-0.142368	0.112063	7.073	-0.255724	0.801923	0.91549	-7.57186	-0.0223119	-0.150117	0.105493	7.073	-0.374812	0.713477	0.854481	-7.54102	0.00715932	-0.121058	0.135376	7.073	0.119881	0.906299	0.971708	-7.03612	protein_coding	rna38905,rna38906,rna38907,rna38908,rna38909,rna38910,XM_015882580.1,XM_015882581.1,XM_015882582.1,XM_015882583.1,XM_015882584.1,XM_015882585.1	+	1792	21	494489;494707;494995;495490;496162;496345;496780;497048;498482;498747;500221	494622;494906;495112;495646;496253;496459;496794;497134;498598;498931;500792	NC_029536.1	494489	500792	494489	500792	7.10624	7.09059	7.00084	7.04333	7.04748	7.04025	7.20082
ACOT8	ACOT8	gene16043	4.52035	4.3317	4.38313	4.52035	0.188656	-0.0484553	0.425767	4.41307	1.70822	0.1099	0.34565	-5.68101	0.137221	-0.101632	0.376074	4.41307	1.23343	0.237939	0.483249	-6.32789	0.0514353	-0.195955	0.298826	4.41307	0.446378	0.662224	0.875738	-6.39398	protein_coding	rna38605,XM_015881731.1	-	1438	20	9491896;9492394;9492833;9493230;9493643;9493851;9494046;9494219	9492306;9492585;9492990;9493455;9493779;9494043;9494141;9494243	NC_029535.1	9494243	9491896	9491896	9494243	4.25681	4.6267	4.51809	4.68311	4.45338	4.10088	4.38021
ACOT9	ACOT9	gene1780	6.04951	6.20037	6.27778	6.27778	-0.150857	-0.294915	-0.0067989	6.17699	-2.24829	0.0413763	0.202359	-5.18263	-0.228271	-0.372533	-0.084009	6.17699	-3.39722	0.00439611	0.0431906	-3.01487	0.077414	-0.0659797	0.220808	6.17699	1.15908	0.266016	0.632352	-6.25375	protein_coding	rna4163,rna4164,rna4165,rna4166,rna4167,rna4168,rna4169,rna4170,rna4171,XM_015885480.1,XM_015885490.1,XM_015885500.1,XM_015885509.1,XM_015885518.1,XM_015885525.1,XM_015885535.1,XM_015885543.1,XM_015885551.1	-	3929	1	107393788;107396259;107396590;107397599;107398199;107399365;107400083;107401910;107402595;107403286;107404573;107404704;107408416;107409853;107411064;107411229;107412280;107413584	107396025;107396409;107396677;107397684;107398289;107399476;107400150;107401983;107402698;107403369;107404610;107404874;107408461;107409903;107411212;107411255;107412371;107413842	NC_029516.1	107413842	107393788	107393788	107413842	6.17147	6.11949	6.01352	5.90088	6.27877	6.16147	6.12897
ACOX1	ACOX1	gene15082	7.54741	7.406	7.44981	7.54741	0.141413	0.0432007	0.239626	7.46753	3.09135	0.00805405	0.0766298	-3.75964	0.0976	-0.000843629	0.196044	7.46753	2.12857	0.0517354	0.196818	-5.55943	0.0438131	-0.0555425	0.143169	7.46753	0.946753	0.359991	0.704949	-6.6151	protein_coding	rna36324,rna36325,rna36326,XM_015879600.1,XM_015879601.1,XM_015879602.1	+	3320	18	3989968;3991393;3995442;3998252;4000092;4000677;4001322;4001655;4001986;4002285;4002690;4003020;4003207;4003762;4004583	3990162;3991552;3995602;3998412;4000199;4000796;4001437;4001824;4002148;4002475;4002869;4003125;4003350;4003968;4005720	NC_029533.1	3989968	4005720	3989968	4005720	7.5401	7.47418	7.61156	7.56253	7.41179	7.42258	7.32957
ACOX2	ACOX2	gene13054	5.51137	5.15491	4.92347	5.51137	0.356457	0.212119	0.500796	5.19717	5.30214	0.000115841	0.00501328	0.847797	0.587897	0.43659	0.739204	5.19717	8.34193	9.04765e-07	0.000125729	5.87922	-0.23144	-0.389727	-0.0731521	5.19717	-3.13918	0.0073271	0.170721	-2.76606	protein_coding	rna31415,rna31416,XM_015874924.1,XM_015874925.1	-	3081	12	9347483;9348961;9349111;9349990;9352665;9353741;9354754;9355679;9357065;9357634;9357910;9358627;9359161;9360921;9361170	9348031;9349093;9349364;9350207;9352770;9353902;9354944;9355841;9357237;9357749;9358029;9358734;9359312;9361083;9361642	NC_029527.1	9361642	9347483	9347483	9361642	5.61991	5.52213	5.53448	5.37576	5.25992	5.23798	5.02663
ACOX3	ACOX3	gene7576	5.40834	5.28977	5.25448	5.40834	0.118566	-0.0374247	0.274557	5.31811	1.63187	0.125226	0.369243	-6.0254	0.153855	-0.00478465	0.312494	5.31811	2.08221	0.0563583	0.207003	-5.30974	-0.0352885	-0.197498	0.126921	5.31811	-0.467071	0.647712	0.868297	-6.6188	protein_coding	rna17509,rna17510,rna17511,rna17512,rna17513,rna17514,XM_015862688.1,XM_015862689.1,XM_015862690.1,XM_015862691.1,XR_001555264.1,XR_001555265.1	-	14085	4	73454296;73458682;73462762;73469036;73477849;73483588;73484126;73484672;73487554;73488297;73489040;73489783;73491425;73492884;73493459;73500983;73501762;73502525;73503597;73504583;73506247;73509065	73458442;73461636;73462813;73472649;73479064;73483674;73484193;73484846;73487669;73488410;73489159;73489903;73491547;73493066;73493555;73501071;73501905;73502614;73503668;73504816;73506430;73509148	NC_029519.1	73509148	73454296	73454296	73509148	5.34506	5.321	5.54133	5.42492	5.30054	5.24808	5.32781
ACP1	ACP1	gene5956	5.40148	5.32228	5.31523	5.40148	0.0792066	-0.0521268	0.21054	5.34552	1.29483	0.216551	0.49162	-6.48351	0.0862489	-0.0468051	0.219303	5.34552	1.39172	0.185957	0.420966	-6.3613	-0.00704229	-0.142481	0.128397	5.34552	-0.111634	0.912716	0.974354	-6.73783	protein_coding	rna13646,rna13647,rna13648,XM_015859305.1,XM_015859307.1,XM_015859308.1	+	1891	3	83922934;83927694;83931993;83932177;83932346;83936320;83937989;83938907	83923056;83927721;83932066;83932290;83932459;83936381;83938094;83940176	NC_029518.1	83922934	83940176	83922934	83940176	5.55439	5.32518	5.31823	5.39727	5.40617	5.34728	5.2619
ACP2	ACP2	gene8359	5.45699	5.30562	5.38395	5.45699	0.151371	-0.0154991	0.318242	5.38132	1.94755	0.0720325	0.275715	-5.54352	0.0730443	-0.0942202	0.240309	5.38132	0.937578	0.364524	0.607639	-6.88851	0.0783271	-0.0933755	0.25003	5.38132	0.9794	0.344181	0.693246	-6.26034	protein_coding	rna19423,XM_015864304.1	+	2907	5	20655403;20655663;20655830;20658119;20658612;20658870;20660751;20660959;20661662;20661994;20662248	20655573;20655758;20655916;20658271;20658710;20658959;20660883;20661047;20661768;20662169;20663953	NC_029520.1	20655403	20663953	20655403	20663953	5.62437	5.48333	5.29004	5.42492	5.38247	5.32454	5.15247
ACP6	ACP6	gene1509	4.06559	3.93031	4.02336	4.06559	0.135275	-0.0783254	0.348875	4.00528	1.35969	0.195653	0.465894	-6.04465	0.042229	-0.171309	0.255767	4.00528	0.424581	0.677664	0.834326	-6.88498	0.0930458	-0.127375	0.313467	4.00528	0.906294	0.380277	0.717487	-5.97138	protein_coding	rna3546,rna3547,rna3548,rna3549,rna3550,rna3551,rna3552,XM_015879735.1,XM_015879741.1,XM_015879750.1,XM_015879759.1,XM_015879764.1,XM_015879773.1,XM_015879783.1	-	1418	1	82897769;82898239;82898606;82900027;82900830;82902459;82903089;82903384;82903997;82904213;82905114	82897947;82898404;82898701;82900127;82900962;82902546;82903194;82903463;82904127;82904344;82905319	NC_029516.1	82905319	82897769	82897769	82905319	4.06881	3.89086	4.22239	4.07164	3.9342	4.07387	3.99528
ACRC	ACRC	gene6373	0.303633	0.799358	0.342754	0.799358	-0.495725	-1.04861	0.0571615	0.476865	-1.925	0.0750171	0.281398	-4.3668	-0.0391214	-0.629462	0.55122	0.476865	-0.142278	0.88891	0.949508	-5.95228	-0.456604	-1.01946	0.106249	0.476865	-1.74168	0.103717	0.445919	-4.28883	protein_coding	rna14531,rna14532,XM_015859961.1,XM_015859962.1	-	2296	4	2138179;2139680;2140504;2142163;2142472;2142739;2143842;2144337;2144928;2145009;2145391	2139018;2139884;2140642;2142307;2142628;2143179;2143912;2144388;2144997;2145055;2145519	NC_029519.1	2145519	2138179	2138179	2145519	0.126569	-0.248337	0.702024	0.595651	0.714518	0.829346	1.10978
ACSBG1	ACSBG1	gene11876	7.11365	7.18567	7.15318	7.18567	-0.0720241	-0.220575	0.076527	7.15035	-1.04094	0.315733	0.594752	-7.05693	-0.0395313	-0.189044	0.109981	7.15035	-0.567659	0.579352	0.771217	-7.45168	-0.0324929	-0.182056	0.11707	7.15035	-0.466431	0.648158	0.868665	-6.93799	protein_coding	rna28511,rna28512,rna28513,rna28514,rna28515,rna28516,rna28517,XM_015872482.1,XM_015872483.1,XM_015872484.1,XM_015872485.1,XM_015872487.1,XM_015872488.1,XM_015872489.1	+	3872	10	2954183;2958704;2961600;2962007;2962396;2964898;2968632;2972482;2973323;2974193;2974793;2977239;2979163;2979873;2980530;2981231;2983995;2984717;2985977	2954968;2958835;2961697;2962110;2962499;2964980;2968792;2972699;2973411;2974313;2974873;2977388;2979339;2980054;2980763;2981448;2984134;2984963;2986523	NC_029525.1	2954183	2986523	2954183	2986523	7.0112	6.97217	7.26982	7.19839	7.09807	7.24581	7.23665
ACSBG2	ACSBG2	gene18130	7.03731	7.37003	7.40129	7.40129	-0.332718	-0.422311	-0.243126	7.26951	-7.97314	1.52943e-06	0.000274345	5.07872	-0.363981	-0.453827	-0.274135	7.26951	-8.6977	5.53486e-07	9.11266e-05	6.13131	0.0312624	-0.0574987	0.120024	7.26951	0.756179	0.46221	0.771604	-6.77535	protein_coding	rna42982,rna42983,rna42984,rna42985,rna42986,rna42987,XM_015886467.1,XM_015886468.1,XM_015886469.1,XM_015886470.1,XM_015886471.1,XM_015886472.1	+	4560	28	940409;941324;941820;942837;943436;944640;945664;948046;950887;951313;952140;953053;953467;954714;954998;955568;955898;956215;957003;957307;958189;959248;959471;959995	940626;941482;941904;942939;943550;944747;945751;948174;950997;951442;952264;953129;953693;954802;955118;955648;956047;956391;957184;957540;958406;959387;959717;961240	NC_029543.1	940409	961240	940409	961240	7.05097	7.0136	7.05689	7.0275	7.2934	7.3305	7.3882
ACSF2	ACSF2	gene15299	5.4092	4.93691	4.745	5.4092	0.472292	0.280058	0.664526	5.03014	5.27479	0.0001217	0.00519263	0.832541	0.664208	0.463431	0.864985	5.03014	7.10256	5.64436e-06	0.000395811	4.01837	-0.191916	-0.404707	0.0208761	5.03014	-1.93633	0.073503	0.390238	-4.88008	protein_coding	rna36871,rna36872,rna36873,XM_015880214.1,XM_015880215.1,XM_015880216.1	-	2774	18	9063712;9064404;9064662;9065619;9065850;9066268;9066529;9082348;9083484;9084096;9085318;9085844;9086173;9087633;9087850;9088843;9089169;9093861;9094398;9095258	9064327;9064472;9064772;9065760;9065896;9066419;9066636;9082424;9083575;9084244;9085413;9086006;9086291;9087686;9087978;9089038;9089180;9093993;9094598;9095365	NC_029533.1	9095365	9063712	9063712	9095365	5.6897	5.38854	5.2675	5.28637	4.94906	4.94441	4.91579
ACSF3	ACSF3	gene12669	4.00674	3.67434	3.96005	4.00674	0.332403	0.0821095	0.582697	3.88128	2.85128	0.0129296	0.101457	-3.52929	0.0466861	-0.195637	0.289009	3.88128	0.413636	0.685474	0.839496	-6.87185	0.285717	0.0276985	0.543736	3.88128	2.37744	0.0324035	0.29111	-3.89006	protein_coding	rna30427,rna30428,rna30429,XM_015874396.1,XR_001557835.1,XR_001557836.1	+	2230	11	16541955;16542685;16544917;16546979;16555163;16555791;16561465;16569337;16579188;16579464;16580167;16580564	16541998;16542839;16545639;16547134;16555317;16555936;16561577;16569463;16579322;16579575;16580391;16580702	NC_029526.1	16541955	16580702	16541955	16580702	4.14945	4.06611	3.83897	3.96931	3.96644	3.70284	3.40905
ACSL1	ACSL1	gene6990	6.06518	6.02465	5.99522	6.06518	0.0405326	-0.0610854	0.142151	6.02748	0.856365	0.406369	0.673443	-7.08796	0.069959	-0.0329012	0.172819	6.02748	1.46023	0.166537	0.396065	-6.41173	-0.0294264	-0.133341	0.0744883	6.02748	-0.607974	0.553044	0.817424	-6.69969	protein_coding	rna15995,rna15996,rna15997,XM_015861382.1,XM_015861383.1,XM_015861384.1	+	4073	4	34902946;34903301;34903884;34912094;34917291;34917789;34919104;34921924;34922171;34924500;34924717;34925512;34926488;34928112;34929779;34930733;34931887;34932633;34933746;34934408;34935149;34935331;34935584	34903066;34903533;34903992;34912321;34917405;34917853;34919205;34922023;34922349;34924532;34924768;34925585;34926565;34928246;34929913;34930828;34931959;34932721;34933862;34934551;34935250;34935402;34937204	NC_029519.1	34902946	34937204	34902946	34937204	6.14065	5.93329	6.07145	6.10571	6.01541	6.04577	6.03713
ACSL3	ACSL3	gene11356	5.59364	5.49049	5.55268	5.59364	0.103149	-0.0226607	0.228958	5.54474	1.76026	0.10042	0.328664	-5.8765	0.0409603	-0.0853424	0.167263	5.54474	0.696266	0.497781	0.717401	-7.12436	0.0621886	-0.0666349	0.191012	5.54474	1.03643	0.317759	0.675806	-6.24449	protein_coding	rna27124,rna27125,rna27126,XM_015871346.1,XM_015871347.1,XR_001557125.1	+	3683	9	6657052;6657256;6666329;6671448;6675973;6677744;6679474;6680190;6680546;6681442;6681722;6682968;6684006;6684823;6687066;6687467;6689307	6657189;6657278;6666750;6671625;6676082;6677882;6679624;6680313;6680617;6681581;6681894;6683042;6684197;6684937;6687266;6687624;6690578	NC_029524.1	6657052	6690578	6657052	6690578	5.54814	5.51848	5.65464	5.64835	5.47128	5.58423	5.39085
ACSL4	ACSL4	gene6611	8.53239	8.25104	8.20374	8.53239	0.281345	0.181956	0.380734	8.32878	6.07751	2.98514e-05	0.0019574	1.89612	0.328644	0.228734	0.428554	8.32878	7.06224	6.0104e-06	0.000415691	3.56024	-0.0472992	-0.148439	0.0538403	8.32878	-1.00406	0.332572	0.686686	-6.62143	protein_coding	rna15104,rna15105,rna15106,rna15107,rna15108,rna15109,rna15110,rna15111,rna15112,XM_015860454.1,XM_015860455.1,XM_015860456.1,XM_015860457.1,XM_015860458.1,XM_015860459.1,XM_015860460.1,XM_015860461.1,XM_015860462.1	+	4250	4	12926699;12927015;12943879;12946026;12946819;12947824;12948025;12948775;12949979;12950913;12953131;12953894;12954241;12954546;12955268;12956073;12957457	12926891;12927019;12943925;12946543;12946996;12947933;12948163;12948925;12950102;12950984;12953270;12954066;12954315;12954737;12955382;12956230;12959316	NC_029519.1	12926699	12959316	12926699	12959316	8.6613	8.47594	8.44794	8.54142	8.29512	8.24921	8.196
ACSL5	ACSL5	gene9615	1.86186	2.10925	1.98105	2.10925	-0.247393	-0.621476	0.126689	1.98265	-1.41986	0.177765	0.444334	-5.39876	-0.119191	-0.504581	0.266199	1.98265	-0.664001	0.517591	0.73093	-6.1358	-0.128202	-0.504942	0.248538	1.98265	-0.730597	0.477203	0.779404	-5.58413	protein_coding	rna22609,XM_015867319.1	+	3445	6	23626151;23626858;23627631;23627774;23628060;23629319;23630581;23630836;23631448;23631951;23632530;23633104;23633317;23633936;23634503;23634672;23635227;23635855;23636304;23636759	23626306;23626966;23627695;23627875;23628159;23629497;23630613;23630887;23631521;23632028;23632664;23633238;23633412;23634008;23634591;23634788;23635370;23635956;23636375;23638292	NC_029521.1	23626151	23638292	23626151	23638292	1.59512	1.73917	1.87466	2.21083	2.41301	2.18111	2.0814
ACSL6	ACSL6	gene13234	7.96534	7.87979	7.81794	7.96534	0.0855544	-0.0213977	0.192506	7.88787	1.71743	0.108167	0.342691	-6.24944	0.147401	0.0397857	0.255017	7.88787	2.9407	0.0108436	0.0753431	-4.09458	-0.061847	-0.170117	0.0464226	7.88787	-1.22641	0.240485	0.611514	-6.35171	protein_coding	rna31917,rna31918,rna31919,rna31920,XM_015875588.1,XM_015875589.1,XM_015875590.1,XM_015875591.1	+	6706	13	1477762;1478082;1486162;1492360;1493731;1494588;1494871;1495085;1495600;1496196;1497331;1500271;1502444;1502578;1504364;1504810;1506158;1507161;1507383;1508034;1508287;1508568;1508975;1509801	1477982;1478187;1486388;1492580;1493845;1494652;1494972;1495184;1495778;1496228;1497382;1500344;1502521;1502655;1504498;1504944;1506253;1507233;1507471;1508150;1508430;1508669;1509046;1513892	NC_029528.1	1477762	1513892	1477762	1513892	7.98758	8.02377	7.97972	7.87325	7.74523	7.86933	7.91964
ACSS1	ACSS1	gene4860	5.86217	5.86705	6.11231	6.11231	-0.0048785	-0.147626	0.137869	5.94802	-0.073374	0.942558	0.977737	-7.43393	-0.250134	-0.39084	-0.109428	5.94802	-3.81667	0.00192182	0.024787	-2.15349	0.245256	0.103508	0.387003	5.94802	3.71473	0.00234822	0.115839	-1.83137	protein_coding	rna11050,XM_015857095.1	-	3183	3	13793652;13795582;13796257;13797369;13798753;13799749;13803677;13804117;13804537;13806109;13808871;13810529;13819409;13822843	13794970;13795700;13796320;13797496;13798879;13799861;13803769;13804254;13804684;13806261;13809046;13810728;13819505;13823150	NC_029518.1	13823150	13793652	13793652	13823150	5.91158	5.78014	5.95573	5.80139	5.89913	5.76677	5.87159
ACSS2	ACSS2	gene15793	6.16619	6.32059	6.32117	6.32117	-0.154395	-0.272919	-0.0358711	6.2693	-2.79674	0.0143902	0.108066	-4.19178	-0.154981	-0.274393	-0.035569	6.2693	-2.78648	0.0146826	0.0901856	-4.21738	0.000585937	-0.118127	0.119299	6.2693	0.0105968	0.991696	0.997757	-6.9474	protein_coding	rna38042,rna38043,rna38044,rna38045,rna38046,rna38047,rna38048,XM_015881359.1,XM_015881360.1,XM_015881361.1,XM_015881362.1,XM_015881363.1,XM_015881364.1,XM_015881366.1	-	3710	20	2373834;2375662;2376444;2377310;2377522;2378005;2378196;2378627;2379271;2380287;2380681;2383392;2384515;2384950;2386607;2387487;2387830;2388189;2401992;2402285	2375447;2375736;2376620;2377378;2377630;2378085;2378252;2378759;2379404;2380457;2380818;2383430;2384574;2385061;2386682;2387559;2387933;2388280;2402187;2402484	NC_029535.1	2402484	2373834	2373834	2402484	6.19266	6.2274	6.10536	6.14144	6.15134	6.36735	6.40093
ACSS3	ACSS3	gene488	3.89373	4.00169	3.76496	4.00169	-0.107958	-0.348714	0.132799	3.88803	-0.962719	0.352196	0.626509	-6.47698	0.128764	-0.124959	0.382486	3.88803	1.08958	0.294493	0.544119	-6.31057	-0.236721	-0.489695	0.0162523	3.88803	-2.00903	0.0644382	0.370504	-4.52144	protein_coding	rna1142,rna1143,rna1144,XM_015857410.1,XM_015857411.1,XM_015857416.1	+	5061	1	36462817;36470115;36477152;36488893;36489577;36491158;36491322;36501540;36508337;36524300;36527871;36536957;36537981;36539078;36541086;36541265;36541729	36463258;36470259;36477340;36489027;36489717;36491238;36491417;36501691;36508440;36524395;36527934;36537038;36538103;36541078;36541185;36541440;36542662	NC_029516.1	36462817	36542662	36462817	36542662	3.8827	3.71067	4.23089	3.76048	3.93962	4.05097	4.03528
ACTA1	ACTA1	gene5290	-0.724486	-1.1967	-0.970698	-0.724486	0.472214	-0.204833	1.14926	-0.960212	1.49743	0.156722	0.412776	-4.71448	0.246212	-0.421631	0.914055	-0.960212	0.791517	0.441988	0.674062	-5.42829	0.226002	-0.48023	0.932235	-0.960212	0.687053	0.503392	0.79368	-5.03582	protein_coding	rna12028,XM_015857910.1	-	1554	3	35966499;35967069;35967358;35967768;35968067;35968508;35968750	35966916;35967250;35967549;35967929;35968391;35968648;35968883	NC_029518.1	35968883	35966499	35966499	35968883	-0.65584	-0.582756	-0.788302	-0.858067	-0.726054	-2.06682	-0.909081
ACTA2	ACTA2	gene9421	5.20464	5.741	5.60027	5.741	-0.53636	-1.19453	0.121815	5.50962	-1.7496	0.102299	0.332587	-5.87125	-0.395626	-1.06914	0.277889	5.50962	-1.26114	0.228088	0.471395	-6.53429	-0.140734	-0.778775	0.497307	5.50962	-0.473559	0.643192	0.86661	-6.70654	protein_coding	rna22136,XM_015866808.1	-	2608	6	16612410;16614666;16615805;16616229;16616472;16617043;16617598;16619252;16621681	16613874;16614847;16615996;16616390;16616556;16617153;16617726;16619423;16621790	NC_029521.1	16621790	16612410	16612410	16621790	4.72683	4.4425	5.56169	6.00693	5.78476	5.78076	6.02601
ACTB	ACTB	gene13738	9.63438	9.82896	9.91436	9.91436	-0.194583	-0.278168	-0.110999	9.79255	-4.99809	0.000201586	0.00728037	-0.167873	-0.279979	-0.363588	-0.196371	9.79255	-7.18953	4.93246e-06	0.000360927	3.68309	0.085396	0.00208436	0.168708	9.79255	2.20068	0.0452388	0.328879	-5.03424	protein_coding	rna33088,XM_015876619.1	-	1898	14	4230671;4231787;4232274;4233238;4233811;4234696	4231445;4231968;4232712;4233477;4233939;4234828	NC_029529.1	4234828	4230671	4230671	4234828	9.54486	9.67561	9.64747	9.67039	9.79222	9.88895	9.87577
ACTC1	ACTC1	gene8556	0.407897	0.144192	0.0313064	0.407897	0.263705	-0.293461	0.820871	0.192582	1.01615	0.32698	0.605488	-5.45259	0.376591	-0.195691	0.948873	0.192582	1.41281	0.179787	0.4128	-5.0105	-0.112886	-0.706936	0.481164	0.192582	-0.407981	0.689524	0.888666	-5.33299	protein_coding	rna19988,XM_015864910.1	+	1438	5	29097034;29097626;29098644;29099598;29099872;29101042;29101575	29097136;29097774;29098968;29099759;29100063;29101223;29101899	NC_029520.1	29097034	29101899	29097034	29101899	0.808828	0.675042	-0.322638	0.451261	0.373481	0.25511	-0.202812
ACTG1	ACTG1	gene15169	10.284	10.3423	10.2773	10.3423	-0.0582201	-0.14427	0.0278296	10.3014	-1.45261	0.16861	0.430608	-6.78531	0.00677893	-0.0796953	0.0932532	10.3014	0.168306	0.868776	0.938612	-7.83006	-0.064999	-0.151534	0.0215356	10.3014	-1.61266	0.129364	0.488437	-6.00363	protein_coding	rna36535,XM_015880058.1	-	2057	18	5162072;5163086;5163363;5164125;5164467;5165282	5163003;5163267;5163801;5164364;5164600;5165411	NC_029533.1	5165411	5162072	5162072	5165411	10.179	10.3466	10.3302	10.2825	10.3693	10.3461	10.3877
ACTG2	ACTG2	gene16523	0.490739	1.19203	1.10254	1.19203	-0.701294	-1.1236	-0.27899	0.928671	-3.56533	0.00315272	0.0440537	-1.58611	-0.611798	-1.04269	-0.180902	0.928671	-3.04832	0.00876896	0.0655836	-2.51557	-0.0894961	-0.486728	0.307736	0.928671	-0.483709	0.63615	0.863723	-5.51539	protein_coding	rna39681,XM_015882968.1	-	1360	22	1283956;1284307;1284605;1284871;1285163;1285328;1285522;1285738;1286571	1284199;1284488;1284796;1285032;1285247;1285438;1285650;1285909;1286653	NC_029537.1	1286653	1283956	1283956	1286653	0.677584	0.448271	0.43409	0.399731	1.11045	1.33311	1.38215
ACTL6A	ACTL6A	gene11594	4.7844	4.79971	4.80317	4.80317	-0.015314	-0.171147	0.140519	4.79715	-0.210986	0.835971	0.930795	-7.16461	-0.018775	-0.176475	0.138925	4.79715	-0.255607	0.802011	0.904211	-7.1553	0.00346099	-0.155684	0.162606	4.79715	0.0466908	0.963426	0.99024	-6.6145	protein_coding	rna27771,XM_015871523.1	-	2690	9	15348382;15350326;15350714;15351838;15352256;15352676;15352926;15353100;15353437;15353955;15355188;15355893;15356288;15357338	15349736;15350412;15350809;15351918;15352370;15352737;15353015;15353206;15353531;15354052;15355288;15356067;15356364;15357488	NC_029524.1	15357488	15348382	15348382	15357488	4.78378	4.81998	4.92398	4.6282	4.77189	4.92439	4.69318
ACTL6B	ACTL6B	gene19698	4.71543	4.6934	4.70109	4.71543	0.0220261	-0.112148	0.156201	4.7044	0.352446	0.729809	0.880046	-7.09959	0.0143349	-0.121443	0.150112	4.7044	0.226669	0.823993	0.915567	-7.13995	0.0076912	-0.129927	0.145309	4.7044	0.11999	0.906215	0.971708	-6.58133	protein_coding	rna46234,XM_015850507.1	+	1659		129358;129546;130057;130793;130989;131173;131344;131625;131919;132073;132452;132864;133042	129446;129622;130222;130893;131086;131267;131450;131714;131980;132349;132547;132950;133355	NW_015439878.1	129358	133355	129358	133355	4.77042	4.7625	4.73973	4.59994	4.7034	4.74197	4.58951
ACTN2	ACTN2	gene5244	4.03406	4.28247	4.15784	4.28247	-0.248414	-0.526515	0.029687	4.16001	-1.91778	0.0759954	0.283318	-5.28224	-0.123781	-0.41086	0.163299	4.16001	-0.92571	0.370446	0.613866	-6.55537	-0.124634	-0.405047	0.15578	4.16001	-0.954247	0.356317	0.701833	-5.99657	protein_coding	rna11925,rna11926,XM_015857896.1,XM_015857897.1	-	4340	3	33810782;33813741;33814838;33815675;33818637;33819756;33820386;33821600;33822177;33822666;33827536;33829307;33830531;33831777;33833286;33837758;33841102;33843002;33844072;33850617;33851346;33869252	33812233;33813899;33814903;33815752;33818783;33819935;33820520;33821782;33822317;33822774;33827686;33829454;33830761;33831869;33833371;33837839;33841180;33843089;33844158;33850736;33851460;33869661	NC_029518.1	33869661	33810782	33810782	33869661	3.91705	4.15343	3.96659	4.1042	4.61125	4.23696	4.0694
ACTN3	ACTN3	gene20406	1.84648	1.78044	1.80275	1.84648	0.06604	-0.256762	0.388842	1.81024	0.439233	0.667267	0.847413	-6.23274	0.0437303	-0.282302	0.369763	1.81024	0.287969	0.777635	0.890649	-6.29289	0.0223097	-0.310252	0.354872	1.81024	0.144028	0.887553	0.965821	-5.76824	protein_coding	rna47125,rna47126,rna47127,XM_015851315.1,XM_015851316.1,XM_015851317.1	-	1171		524;671;5641;6089;6268;8860	643;1169;5736;6095;6272;9303	NW_015440322.1	9303	524	524	9303	1.86018	1.81255	1.8962	1.81804	1.77645	1.94317	1.41285
ACTR10	ACTR10	gene8967	6.25964	6.13169	6.24554	6.25964	0.127957	0.00434823	0.251565	6.21223	2.22249	0.0434293	0.207022	-5.23853	0.0141081	-0.109292	0.137508	6.21223	0.245458	0.809701	0.908216	-7.4784	0.113848	-0.0116109	0.239308	6.21223	1.94827	0.0719394	0.386269	-5.14671	protein_coding	rna20984,XM_015865729.1	-	1235	5	50265463;50266623;50267437;50267700;50267866;50269221;50269614;50269851;50270264;50270730	50265778;50266824;50267518;50267773;50267945;50269256;50269693;50269918;50270371;50270918	NC_029520.1	50270918	50265463	50265463	50270918	6.3714	6.24517	6.15756	6.25997	6.20074	6.08236	6.1519
ACTR1A	ACTR1A	gene9557	8.73602	8.73482	8.7562	8.7562	0.00119986	-0.0693185	0.0717182	8.74234	0.0365303	0.971381	0.988641	-7.73578	-0.0201798	-0.0908749	0.0505152	8.74234	-0.612849	0.549907	0.751479	-7.54933	0.0213797	-0.0495079	0.0922673	8.74234	0.647525	0.52788	0.805	-6.95538	protein_coding	rna22458,XM_015866982.1	-	3409	6	20274273;20277206;20277599;20278046;20278853;20280578;20280929;20281833;20282731;20283260;20286856	20276562;20277246;20277660;20278220;20278945;20280794;20281053;20281958;20282806;20283324;20286994	NC_029521.1	20286994	20274273	20274273	20286994	8.76631	8.75758	8.69791	8.7224	8.77256	8.73489	8.74471
ACTR2	ACTR2	gene4615	7.27243	7.22244	7.32849	7.32849	0.0499962	-0.0455142	0.145507	7.27429	1.12386	0.280176	0.560285	-6.97765	-0.0560522	-0.15151	0.0394056	7.27429	-1.26068	0.228247	0.471452	-6.8336	0.106048	0.0100218	0.202075	7.27429	2.37103	0.0328016	0.29111	-4.55547	protein_coding	rna10438,XM_015856538.1	-	1521	3	1499157;1500752;1501068;1501831;1502586;1502953;1506595;1511889;1515519	1499543;1500884;1501213;1501980;1502722;1503025;1506810;1511999;1515686	NC_029518.1	1515686	1499157	1499157	1515686	7.38396	7.20628	7.21732	7.27859	7.26722	7.15959	7.20521
ACTR3	ACTR3	gene10390	6.92824	7.00409	6.95179	7.00409	-0.0758524	-0.149653	-0.00205155	6.96146	-2.20665	0.0447368	0.210378	-5.36578	-0.0235474	-0.0979503	0.0508554	6.96146	-0.679484	0.508029	0.723906	-7.35891	-0.0523049	-0.126723	0.0221131	6.96146	-1.509	0.153769	0.524582	-5.91196	protein_coding	rna24630,rna24631,XM_015868992.1,XM_015868993.1	-	2389	7	26862128;26863414;26864118;26864751;26865368;26866214;26866663;26867572;26869136;26869794;26872607;26884145	26863034;26863497;26864243;26864843;26865541;26866357;26866770;26867667;26869246;26869918;26872662;26884509	NC_029522.1	26884509	26862128	26862128	26884509	6.87492	6.94795	6.94834	6.94283	6.98917	6.99658	7.01511
ACTR3B	ACTR3B	gene2886	5.82556	5.85659	5.91954	5.91954	-0.0310288	-0.150887	0.0888291	5.86848	-0.555806	0.58721	0.800583	-7.26926	-0.0939734	-0.214214	0.026267	5.86848	-1.67795	0.115768	0.322721	-6.07396	0.0629446	-0.0578921	0.183781	5.86848	1.11837	0.282433	0.644188	-6.23539	protein_coding	rna6532,XM_015852847.1	+	2264	2	6051266;6056907;6058804;6060477;6062238;6062485;6063880;6064558;6066299;6072443;6072995;6073704	6051441;6056962;6058928;6060587;6062333;6062592;6064023;6064731;6066391;6072568;6073078;6074674	NC_029517.1	6051266	6074674	6051266	6074674	5.83794	5.85875	5.90751	5.70782	5.88092	5.81242	5.8451
ACTR5	ACTR5	gene15811	6.03451	6.04172	6.02182	6.04172	-0.00720899	-0.284099	0.269681	6.03299	-0.0558974	0.956222	0.982149	-7.46726	0.0126894	-0.26725	0.292629	6.03299	0.09732	0.923867	0.965223	-7.46658	-0.0198984	-0.301556	0.261759	6.03299	-0.151678	0.881628	0.963471	-6.88541	protein_coding	rna38084,XM_015881397.1	+	4850	20	3204855;3206428;3206908;3207387;3209234;3211889;3212495;3213939;3215115	3205919;3206657;3207077;3207636;3209411;3212011;3212634;3214071;3217675	NC_029535.1	3204855	3217675	3204855	3217675	6.0628	6.23075	5.66409	6.1744	5.88233	5.91618	6.15871
ACTR6	ACTR6	gene577	6.3419	6.32555	6.22909	6.3419	0.0163514	-0.101858	0.134561	6.29859	0.29698	0.770889	0.901409	-7.47044	0.112811	-0.00731918	0.232941	6.29859	2.01616	0.0636073	0.224373	-5.61053	-0.0964594	-0.217409	0.0244901	6.29859	-1.71224	0.109139	0.455348	-5.52877	protein_coding	rna1334,XM_015859048.1	+	1528	1	43003363;43004116;43004956;43006672;43008115;43008796;43009275;43009556;43010286;43011314;43012073	43003618;43004233;43005024;43006795;43008250;43008852;43009373;43009634;43010457;43011452;43012351	NC_029516.1	43003363	43012351	43003363	43012351	6.39944	6.33818	6.27008	6.35689	6.37097	6.39398	6.26453
ACTR8	ACTR8	gene12923	5.48921	5.45563	5.34542	5.48921	0.0335795	-0.105391	0.17255	5.42994	0.518771	0.612109	0.815454	-7.21208	0.143788	0.0011463	0.286429	5.42994	2.16422	0.048422	0.188402	-5.18935	-0.110208	-0.254619	0.034202	5.42994	-1.63848	0.12383	0.480767	-5.46623	protein_coding	rna31060,rna31061,XM_015875177.1,XM_015875178.1	-	2506	12	5166923;5168147;5168425;5168627;5169282;5169843;5170251;5170721;5171203;5171434;5171854;5172217;5172487;5172743	5167534;5168310;5168517;5168891;5169422;5169938;5170404;5170853;5171296;5171607;5171958;5172327;5172657;5172935	NC_029527.1	5172935	5166923	5166923	5172935	5.53082	5.56345	5.43501	5.43295	5.51371	5.44537	5.36949
ACVR1	ACVR1	gene10430	6.27744	6.32311	6.31961	6.32311	-0.0456733	-0.163238	0.071891	6.30713	-0.834088	0.418385	0.682919	-7.1498	-0.042165	-0.160663	0.0763327	6.30713	-0.763954	0.457712	0.687852	-7.21279	-0.00350828	-0.122297	0.11528	6.30713	-0.0634082	0.950347	0.985809	-6.94552	protein_coding	rna24743,rna24744,XM_015869086.1,XM_015869087.1	+	2925	7	29785127;29793437;29802449;29804401;29804870;29807420;29809297;29810403;29813288;29817686;29818501	29785262;29793543;29802525;29804655;29805087;29807519;29809443;29810678;29813485;29817816;29819780	NC_029522.1	29785127	29819780	29785127	29819780	6.28103	6.23186	6.34441	6.25273	6.31782	6.32311	6.26137
ACVR1B	ACVR1B	gene18378	5.27387	5.32681	5.25438	5.32681	-0.0529493	-0.174649	0.0687506	5.28579	-0.934103	0.366251	0.640074	-6.86311	0.0194825	-0.104808	0.143773	5.28579	0.336538	0.74151	0.871012	-7.24715	-0.0724318	-0.197149	0.0522853	5.28579	-1.24689	0.233113	0.603294	-5.95884	protein_coding	rna43535,rna43536,XM_015886863.1,XM_015886864.1	-	3889	LGE22C19W28_E50C23	58759;61016;62175;63191;64097;64425;66611;69121;74162	59584;61146;62299;63347;64264;64655;66859;70730;74553	NC_029544.1	74553	58759	58759	74553	5.22289	5.38854	5.21919	5.27211	5.24904	5.28584	5.38699
ACVR1C	ACVR1C	gene10431	3.76834	4.28432	4.09984	4.28432	-0.51598	-1.00126	-0.0307026	4.04605	-2.2828	0.0387729	0.195439	-4.62259	-0.331508	-0.835464	0.172449	4.04605	-1.4123	0.179937	0.413017	-5.95659	-0.184472	-0.656702	0.287758	4.04605	-0.838691	0.415884	0.743191	-6.08888	protein_coding	rna24745,XM_015869234.1	+	2051	7	29823707;29829026;29832990;29834134;29834564;29835437;29835719;29836105;29836419	29823831;29829256;29833235;29834364;29834731;29835593;29835843;29836235;29837055	NC_029522.1	29823707	29837055	29823707	29837055	3.9411	3.45974	3.75307	3.87811	4.79302	4.62589	3.50477
ACVR2A	ACVR2A	gene10473	6.64038	6.81341	6.80123	6.81341	-0.173031	-0.264149	-0.081913	6.75152	-4.07704	0.00115566	0.0230162	-1.73785	-0.160853	-0.252547	-0.0691592	6.75152	-3.76629	0.00212172	0.02656	-2.36048	-0.0121782	-0.103365	0.0790087	6.75152	-0.286731	0.778563	0.923924	-6.97014	protein_coding	rna24855,rna24856,XM_015869262.1,XM_015869263.1	-	6124	7	31343047;31347352;31348953;31349387;31349959;31350877;31351649;31354767;31361932;31363393;31365724;31391976	31346484;31347482;31349091;31349501;31350104;31351020;31351792;31354790;31362086;31363502;31365931;31393345	NC_029522.1	31393345	31343047	31343047	31393345	6.68009	6.61692	6.59869	6.66311	6.85209	6.78805	6.8242
ACVR2B	ACVR2B	gene2866	2.2754	2.51306	2.46758	2.51306	-0.237657	-0.536071	0.0607573	2.41513	-1.70984	0.109592	0.345186	-5.10199	-0.19218	-0.496436	0.112076	2.41513	-1.35611	0.196763	0.433886	-5.57982	-0.0454771	-0.342661	0.251707	2.41513	-0.328543	0.747415	0.912573	-5.90362	protein_coding	rna6481,XM_015853039.1	-	2525	2	5083845;5086427;5087925;5089078;5093302;5094310;5095467;5097436;5098869;5102561;5168767	5084631;5086557;5088063;5089192;5093450;5094453;5095610;5097587;5098978;5102768;5169212	NC_029517.1	5169212	5083845	5083845	5169212	2.30763	1.85947	2.36628	2.51924	2.45906	2.51145	2.56409
ACVRL1	ACVRL1	gene18379	4.18074	4.15883	4.10076	4.18074	0.0219067	-0.23741	0.281224	4.1471	0.181373	0.858703	0.942138	-7.00133	0.079978	-0.185602	0.345558	4.1471	0.646547	0.528495	0.737318	-6.78969	-0.0580712	-0.327734	0.211591	4.1471	-0.462344	0.651014	0.870561	-6.32014	protein_coding	rna43537,XM_015886869.1	-	2000	LGE22C19W28_E50C23	80740;82326;83855;85484;85830;86284;86470;87094;88421;90885	81095;82456;84052;85759;85976;86383;86687;87318;88491;91162	NC_029544.1	91162	80740	80740	91162	3.8827	4.2313	4.39492	4.23124	4.23698	4.33501	4.13531
ACY1	ACY1	gene12835	3.1569	2.53562	2.67133	3.1569	0.621286	0.380885	0.861686	2.78787	5.54856	7.46126e-05	0.00380031	1.79083	0.485567	0.24688	0.724255	2.78787	4.36762	0.000659573	0.0116304	-0.37406	0.135719	-0.126787	0.398224	2.78787	1.11001	0.285896	0.647225	-5.39653	protein_coding	rna30820,XM_015874631.1	-	1576	12	1949438;1949958;1950224;1950384;1950533;1950872;1951069;1951230;1951467;1951778;1951949;1952113;1952583;1952832;1953320	1949887;1950018;1950303;1950452;1950677;1950921;1951142;1951286;1951556;1951854;1952043;1952217;1952647;1952946;1953362	NC_029527.1	1953362	1949438	1949438	1953362	3.11393	3.108	3.11859	3.27301	2.64318	2.42859	2.60454
ACYP1	ACYP1	gene8670	2.19442	2.02593	2.05351	2.19442	0.168488	-0.245227	0.582204	2.09348	0.874364	0.396828	0.666234	-6.02383	0.140909	-0.276512	0.55833	2.09348	0.724751	0.48067	0.704835	-6.14756	0.0275795	-0.405042	0.460201	2.09348	0.136868	0.893105	0.967381	-5.83032	protein_coding	rna20257,XM_015865100.1	-	724	5	34607372;34608060	34607939;34608215	NC_029520.1	34608215	34607372	34607372	34608215	1.79834	2.47111	2.45601	2.10219	1.93691	2.47062	2.06216
ACYP2	ACYP2	gene4704	5.48293	5.34041	5.45727	5.48293	0.142518	0.0175026	0.267533	5.42587	2.44755	0.0283403	0.162602	-4.68367	0.0256602	-0.0990145	0.150335	5.42587	0.441882	0.665396	0.827008	-7.25204	0.116857	-0.0110034	0.244718	5.42587	1.9622	0.0701523	0.382367	-4.96921	protein_coding	rna10650,XM_015856748.1	+	923	3	4786494;4787073;4788645;4823272	4786693;4787089;4788754;4823867	NC_029518.1	4786494	4823867	4786494	4823867	5.63178	5.37043	5.49092	5.43135	5.29631	5.37151	5.36164
ADA	ADA	gene15855	3.60058	3.46842	3.58456	3.60058	0.13216	-0.225413	0.489732	3.54871	0.793523	0.440856	0.701355	-6.49916	0.0160139	-0.340177	0.372205	3.54871	0.0965245	0.924487	0.965671	-6.83779	0.116146	-0.251005	0.483296	3.54871	0.679179	0.508216	0.795664	-6.01961	protein_coding	rna38171,XM_015881473.1	+	2701	20	4705483;4709671;4711169;4711366;4712618;4713916;4714442;4714626;4714890;4715068;4716212	4705610;4709732;4711291;4711509;4712733;4714034;4714513;4714727;4714957;4715197;4717848	NC_029535.1	4705483	4717848	4705483	4717848	3.41111	3.24683	3.73526	3.96045	3.6465	3.43214	3.45402
ADAL	ADAL	gene11923	4.37307	4.44664	4.35218	4.44664	-0.0735698	-0.327417	0.180278	4.39397	-0.622231	0.543898	0.772634	-6.8845	0.0208864	-0.239918	0.281691	4.39397	0.171939	0.865972	0.937054	-7.05879	-0.0944562	-0.355871	0.166958	4.39397	-0.775757	0.450937	0.764277	-6.19953	protein_coding	rna28657,rna28658,rna28659,XM_015872591.1,XM_015872592.1,XM_015872593.1	+	2047	10	5270796;5270915;5272703;5273231;5274048;5274663;5275601;5276427;5277010;5277553;5278339	5270887;5271072;5272843;5273291;5274135;5274744;5275727;5276507;5277148;5277653;5279315	NC_029525.1	5270796	5279315	5270796	5279315	4.24913	4.42701	4.66644	4.18252	4.61803	4.58822	4.34084
ADAM10	ADAM10	gene11934	6.82911	6.97007	6.81204	6.97007	-0.140969	-0.234281	-0.0476569	6.87018	-3.24348	0.00596039	0.0637331	-3.40749	0.0170639	-0.0776093	0.111737	6.87018	0.38697	0.704659	0.849734	-7.50858	-0.158033	-0.252394	-0.0636722	6.87018	-3.59568	0.00296934	0.123379	-2.18106	protein_coding	rna28695,rna28696,XM_015872402.1,XM_015872403.1	+	4692	10	5935433;5945881;5953951;5955028;5961914;5963381;5964741;5965408;5967202;5968861;5970235;5972066;5973388;5973797;5974725;5975334	5935757;5946031;5954069;5955186;5962017;5963530;5964833;5965591;5967365;5969044;5970385;5972249;5973496;5974017;5974851;5977600	NC_029525.1	5935433	5977600	5935433	5977600	6.82798	6.77135	6.83862	6.87546	6.98917	6.98091	6.88977
ADAM11	ADAM11	gene17734	6.60862	6.58327	6.36009	6.60862	0.0253452	-0.170713	0.221403	6.51771	0.277547	0.78546	0.907861	-7.5126	0.248526	0.0477083	0.449344	6.51771	2.65702	0.0189063	0.105595	-4.49519	-0.223181	-0.425304	-0.0210577	6.51771	-2.37064	0.032826	0.29111	-4.46578	protein_coding	rna42178,rna42179,rna42180,rna42181,XM_015885501.1,XM_015885502.1,XM_015885503.1,XR_001559605.1	+	3861	27	727745;729115;729506;729806;730938;731107;731256;731385;731821;731956;732386;732613;732800;732968;733457;733851;733994;734159;734540;734970;735101;735292;735994;736257;736462;736961	727899;729305;729582;729869;731023;731173;731304;731455;731895;732027;732543;732697;732890;733019;733556;733922;734086;734239;734590;735033;735200;735411;736162;736371;736552;738472	NC_029542.1	727745	738472	727745	738472	6.37405	6.81738	6.66918	6.58596	6.50414	6.65314	6.58993
ADAM12	ADAM12	gene9743	3.70742	3.71691	3.696	3.71691	-0.00948809	-0.240625	0.221648	3.7041	-0.0881323	0.931033	0.973785	-6.87682	0.0114228	-0.224008	0.246854	3.7041	0.104168	0.918529	0.962968	-6.87049	-0.0209109	-0.258867	0.217046	3.7041	-0.188669	0.853089	0.953352	-6.28716	protein_coding	rna22901,rna22902,rna22903,XM_015867592.1,XM_015867593.1,XM_015867594.1	-	3801	6	28964428;28966986;28970546;28970864;28971626;28974164;28976241;28978100;28978406;28985152;28985881;28990710;29008371;29013102;29014516;29015579;29016519;29020626;29029459;29032926;29074545;29100870;29104030;29111162;29115260	28965060;28967113;28970728;28970972;28971761;28974272;28976318;28978298;28978514;28985347;28985970;28990887;29008519;29013186;29014685;29015650;29016584;29020803;29029535;29033004;29074618;29101003;29104087;29111444;29115487	NC_029521.1	29115487	28964428	28964428	29115487	3.55517	3.55546	3.85555	3.84959	3.80347	3.90536	3.61448
ADAM17	ADAM17	gene5996	6.66642	6.66466	6.67113	6.67113	0.00175696	-0.112614	0.116128	6.66749	0.0329815	0.97416	0.989379	-7.56167	-0.00470969	-0.119739	0.110319	6.66749	-0.0879043	0.931211	0.968887	-7.56603	0.00646665	-0.10912	0.122054	6.66749	0.120115	0.906117	0.971679	-6.98912	protein_coding	rna13723,XM_015859402.1	-	3501	3	87822210;87824211;87824911;87825960;87826516;87827337;87827982;87828221;87828854;87830794;87831440;87832120;87832761;87833771;87834669;87836022;87836907;87837387;87846064	87823441;87824267;87824999;87826038;87826646;87827471;87828085;87828420;87829006;87830882;87831584;87832233;87832850;87833901;87834837;87836110;87837040;87837519;87846290	NC_029518.1	87846290	87822210	87822210	87846290	6.61357	6.63304	6.75418	6.66584	6.69099	6.65466	6.79026
ADAM19	ADAM19	gene13519	3.79205	3.6426	3.45542	3.79205	0.149447	-0.0324913	0.331385	3.63168	1.76355	0.0998444	0.327832	-5.39583	0.336627	0.145681	0.527574	3.63168	3.78497	0.00204526	0.0258378	-1.65964	-0.187181	-0.384216	0.00985512	3.63168	-2.03958	0.0609439	0.361483	-4.38811	protein_coding	rna32623,rna32624,XM_015876245.1,XM_015876246.1	+	5633	13	13038241;13041741;13049093;13049963;13051753;13052105;13053204;13054117;13054619;13054962;13055860;13056732;13057648;13058091;13058691;13059113;13059700;13059909;13060235;13060842;13062734;13063648	13039015;13041811;13049171;13050039;13051945;13052170;13053275;13054283;13054703;13055101;13056037;13056821;13057843;13058199;13058895;13059193;13059808;13060044;13060301;13061054;13062880;13066024	NC_029528.1	13038241	13066024	13038241	13066024	3.76908	3.74231	3.94091	3.72428	3.65312	3.50135	3.80589
ADAM22	ADAM22	gene3070	8.37876	8.7285	8.73737	8.73737	-0.349745	-0.444166	-0.255323	8.61471	-7.95251	1.57576e-06	0.000274345	4.95801	-0.358609	-0.453302	-0.263916	8.61471	-8.13072	1.21969e-06	0.000147797	5.2168	0.00886426	-0.0849597	0.102688	8.61471	0.20284	0.84221	0.948472	-7.15277	protein_coding	rna7036,rna7037,rna7038,rna7039,rna7040,rna7041,rna7042,rna7043,rna7044,rna7045,rna7046,rna7047,rna7048,XM_015853462.1,XM_015853463.1,XM_015853464.1,XM_015853465.1,XM_015853466.1,XM_015853467.1,XM_015853468.1,XM_015853469.1,XM_015853470.1,XM_015853471.1,XM_015853472.1,XM_015853473.1,XM_015853474.1	+	9811	2	18974361;18974563;18990565;19028880;19032485;19039720;19043655;19044324;19049407;19051073;19052876;19053921;19056190;19057249;19058608;19060541;19063476;19064058;19065840;19066141;19066479;19068239;19068958;19069757;19070888;19071923;19073245;19075927;19078145;19078671;19081720;19083930;19091351;19092399	18974480;18974714;18990641;19028946;19032866;19039802;19043718;19044393;19049477;19051147;19052947;19054087;19056274;19057339;19058659;19060640;19063547;19064150;19065920;19066191;19066542;19068344;19069074;19069925;19070996;19072013;19073262;19076121;19078245;19078737;19081830;19084016;19091474;19098825	NC_029517.1	18974361	19098825	18974361	19098825	8.38997	8.35733	8.37768	8.38934	8.69531	8.76809	8.69328
ADAM23	ADAM23	gene10041	6.66446	6.65578	6.57502	6.66446	0.00868364	-0.102021	0.119388	6.63138	0.168407	0.868697	0.946984	-7.54637	0.0894403	-0.0225872	0.201468	6.63138	1.71409	0.108792	0.310051	-6.139	-0.0807567	-0.193365	0.0318513	6.63138	-1.53969	0.146166	0.511858	-5.82706	protein_coding	rna23692,rna23693,rna23694,rna23695,rna23696,rna23697,rna23698,rna23699,rna23700,rna23701,XM_015868228.1,XM_015868229.1,XM_015868230.1,XM_015868231.1,XM_015868232.1,XM_015868233.1,XM_015868234.1,XM_015868235.1,XM_015868237.1,XM_015868238.1	-	7817	7	10837704;10844354;10847738;10850992;10854929;10856573;10857499;10858404;10858716;10859272;10860749;10861089;10861768;10863928;10866101;10867098;10867944;10870359;10872564;10873378;10874269;10874835;10877014;10877733;10880816;10886319;10896301;10897502	10840935;10846331;10847828;10851082;10855040;10856741;10857618;10858509;10858779;10859322;10860829;10861175;10861839;10864027;10866149;10867188;10868028;10870525;10872635;10873443;10874342;10874907;10877077;10877815;10880879;10886395;10896527;10897772	NC_029522.1	10897772	10837704	10837704	10897772	6.66789	6.64648	6.63836	6.70285	6.64193	6.73516	6.55681
ADAM28	ADAM28	gene16560	0.198782	-0.158953	-0.555446	0.198782	0.357735	-0.617783	1.33325	-0.185361	0.787319	0.44436	0.703682	-5.58969	0.754229	-0.284746	1.7932	-0.185361	1.55856	0.141652	0.361335	-4.75083	-0.396494	-1.47777	0.684784	-0.185361	-0.78727	0.444388	0.760087	-5.07506	protein_coding	rna39754,rna39755,rna39756,XM_015883015.1,XM_015883016.1,XM_015883017.1	-	4497	22	2190090;2191990;2192669;2193057;2193392;2193928;2194241;2194462;2195200;2195909;2196658;2197008;2197554;2198097;2198394;2198914;2199359;2199705;2200134;2200880;2202460;2203425;2203739;2204129;2206265	2191891;2192052;2192746;2193122;2193491;2194018;2194319;2194542;2195356;2196011;2196853;2197097;2197731;2198227;2198478;2199083;2199430;2199767;2200323;2200956;2202538;2203501;2203842;2204227;2206530	NC_029537.1	2206530	2190090	2190090	2206530	0.428224	-1.40588	0.750118	0.885158	0.496338	0.120809	-0.764691
ADAM33	ADAM33	gene7709	3.07676	3.40691	3.45162	3.45162	-0.330146	-0.738035	0.0777423	3.3147	-1.73776	0.104425	0.335824	-5.29655	-0.374852	-0.785926	0.0362231	3.3147	-1.95778	0.0707153	0.240216	-4.95848	0.0447053	-0.350201	0.439612	3.3147	0.243047	0.811532	0.93577	-6.19574	protein_coding	rna17789,rna17790,XM_015862995.1,XM_015862996.1	-	4177	4	81149766;81152045;81152830;81153355;81153969;81154685;81155057;81156100;81157232;81157921;81158769;81159318;81159736;81160905;81161659;81161830;81162416;81162598;81162948;81163357;81163746;81166157;81171653;81173648;81174905	81150968;81152062;81152993;81153600;81154059;81154835;81155165;81156177;81157436;81158029;81158964;81159407;81159913;81161047;81161743;81161996;81162487;81162663;81163134;81163433;81163821;81166233;81171735;81173841;81175016	NC_029519.1	81175016	81149766	81149766	81175016	2.6833	3.1837	3.01414	3.41603	3.82121	3.02535	3.22237
ADAM9	ADAM9	gene16625	6.35717	6.18518	6.19197	6.35717	0.171998	0.0640206	0.279975	6.2445	3.41992	0.00420298	0.0518357	-2.97984	0.165202	0.0563675	0.274037	6.2445	3.25892	0.00578089	0.0512365	-3.30299	0.00679566	-0.104112	0.117704	6.2445	0.131551	0.897232	0.968527	-6.91646	protein_coding	rna39868,rna39869,XM_015883146.1,XM_015883147.1	+	4730	22	3796549;3800694;3801781;3802859;3803664;3805003;3805345;3806243;3806794;3807081;3807751;3808119;3808383;3808674;3809009;3809661;3810241;3810637;3810885;3812302;3812918;3813355;3813903	3796725;3800796;3801878;3802923;3803742;3805079;3805537;3806308;3806865;3807250;3807832;3808252;3808554;3808766;3809204;3809766;3810424;3810717;3810990;3812440;3813020;3813482;3816008	NC_029537.1	3796549	3816008	3796549	3816008	6.27063	6.31837	6.38971	6.4469	6.13133	6.24354	6.18117
ADAMTS1	ADAMTS1	gene1572	5.15436	5.26815	5.21524	5.26815	-0.113791	-0.278125	0.0505421	5.2129	-1.48665	0.159515	0.417052	-6.19913	-0.0608766	-0.228291	0.106538	5.2129	-0.780698	0.448118	0.679785	-6.96992	-0.0529148	-0.21966	0.113831	5.2129	-0.681316	0.506904	0.795085	-6.48438	protein_coding	rna3682,XM_015880877.1	-	4866	1	92626840;92630039;92631089;92631367;92631677;92632245;92632819;92633415;92633876	92629663;92630214;92631264;92631553;92631963;92632412;92632951;92633761;92634443	NC_029516.1	92634443	92626840	92626840	92634443	4.97991	5.08721	5.29004	5.25771	5.23367	5.13503	5.38118
ADAMTS10	ADAMTS10	gene18138	4.73057	4.4343	4.18566	4.73057	0.296267	0.0930795	0.499454	4.45063	3.13048	0.00745422	0.0731276	-3.19045	0.544903	0.329639	0.760168	4.45063	5.43465	9.13442e-05	0.00307465	1.28379	-0.248637	-0.47342	-0.0238534	4.45063	-2.37479	0.0325674	0.29111	-4.01328	protein_coding	rna43003,rna43004,rna43005,rna43006,XM_015886627.1,XM_015886628.1,XM_015886629.1,XM_015886630.1	-	5829	28	1039799;1041598;1042593;1043170;1043536;1043836;1044351;1045223;1045604;1046018;1048282;1049047;1049343;1050506;1051889;1053663;1053903;1054881;1056848;1057455;1058755;1059487;1063716;1067585;1068146;1069928;1077144	1041473;1041754;1042769;1043374;1043665;1043962;1044514;1045303;1045727;1046163;1048384;1049110;1049488;1050613;1052030;1053809;1054008;1054924;1056993;1057538;1058972;1059646;1064080;1067911;1068164;1070251;1077483	NC_029543.1	1077483	1039799	1039799	1077483	4.70733	4.91744	4.62512	4.68581	4.61803	4.455	4.27553
ADAMTS12	ADAMTS12	gene18734	2.09201	1.42256	0.842581	2.09201	0.669446	0.317925	1.02097	1.45148	4.08874	0.00112968	0.022815	-0.715854	1.24943	0.855688	1.64317	1.45148	6.81281	8.90848e-06	0.000529164	3.7851	-0.579983	-1.00449	-0.155474	1.45148	-2.93328	0.0110034	0.197096	-2.60425	protein_coding	rna44222,XM_015848413.1	-	7633	Z	9317889;9322836;9328698;9330831;9334884;9338033;9343679;9350999;9352034;9356765;9365355;9370926;9371926;9372279;9376135;9378466;9381478;9383528;9385174;9387136;9409016;9460625;9466555	9320781;9322989;9328871;9330983;9336026;9338243;9343805;9351140;9352278;9356885;9365488;9371095;9372071;9372371;9376279;9378609;9381627;9383652;9385257;9387332;9409190;9460983;9466902	NC_029547.1	9466902	9317889	9317889	9466902	2.2472	2.1883	1.8962	2.03622	1.56813	1.55767	1.31872
ADAMTS13	ADAMTS13	gene14843	2.41987	2.39014	2.4909	2.4909	0.0297274	-0.263841	0.323296	2.43135	0.217407	0.831062	0.928283	-6.46825	-0.0710355	-0.364353	0.222282	2.43135	-0.519952	0.611308	0.793103	-6.3668	0.100763	-0.197329	0.398854	2.43135	0.725731	0.480088	0.780845	-5.68543	protein_coding	rna35687,rna35688,XM_015879053.1,XM_015879054.1	+	5932	17	5448134;5448832;5449709;5450192;5450714;5451261;5451431;5451884;5452346;5453030;5453858;5454304;5454568;5455153;5455498;5456424;5457193;5457535;5458089;5459501;5459834;5460740;5460956;5461295;5462022;5462541;5463167;5463793;5464308;5464765	5448524;5448898;5449989;5450333;5450850;5451344;5451555;5452030;5452480;5453180;5453962;5454455;5454631;5455279;5455643;5456544;5457273;5457716;5458224;5459630;5460023;5460857;5461085;5461474;5462226;5463159;5463312;5463969;5464492;5465842	NC_029532.1	5448134	5465842	5448134	5465842	2.30763	2.39353	2.42671	2.54318	2.0415	2.47062	2.49404
ADAMTS14	ADAMTS14	gene9264	3.46692	3.6934	3.68088	3.6934	-0.226481	-0.460385	0.00742263	3.61251	-2.07883	0.0567097	0.240476	-4.85024	-0.213957	-0.451725	0.0238112	3.61251	-1.93196	0.0740841	0.24677	-5.08884	-0.0125243	-0.244845	0.219796	3.61251	-0.115742	0.909518	0.973333	-6.29405	protein_coding	rna21642,rna21643,rna21644,rna21645,XM_015866440.1,XM_015866441.1,XM_015866442.1,XM_015866443.1	-	4447	6	9477398;9479114;9479466;9479699;9480029;9480720;9481006;9481479;9481689;9481994;9482213;9482488;9483139;9483407;9483863;9484117;9485577;9486830;9490666;9491619;9494497;9495231	9478641;9479224;9479598;9479906;9480161;9480885;9481169;9481562;9481812;9482127;9482388;9482636;9483252;9483539;9484006;9484222;9485733;9486913;9490856;9491757;9494906;9495373	NC_029521.1	9495373	9477398	9477398	9495373	3.53635	3.36536	3.34686	3.59279	3.75507	3.49458	3.84017
ADAMTS15	ADAMTS15	gene16955	3.5128	3.57847	3.09922	3.57847	-0.0656633	-0.400749	0.269423	3.39451	-0.420718	0.680416	0.853238	-6.73743	0.413578	0.0445191	0.782637	3.39451	2.40595	0.0306885	0.142196	-4.19755	-0.479241	-0.848413	-0.11007	3.39451	-2.78709	0.014665	0.222557	-3.05454	protein_coding	rna40639,XM_015883988.1	+	4970	24	1376696;1381497;1382388;1382881;1383476;1384174;1384458;1384940	1377752;1381629;1382555;1383164;1383653;1384355;1384633;1387731	NC_029539.1	1376696	1387731	1376696	1387731	3.41798	3.13686	3.71116	3.74508	3.90122	3.29073	3.71027
ADAMTS17	ADAMTS17	gene12135	4.13355	4.27376	4.25657	4.27376	-0.140211	-0.325457	0.0450346	4.21933	-1.62502	0.126688	0.37117	-5.74276	-0.123021	-0.311307	0.0652644	4.21933	-1.40277	0.182701	0.416648	-6.04677	-0.0171896	-0.203707	0.169328	4.21933	-0.197866	0.846024	0.950014	-6.45061	protein_coding	rna29219,rna29220,XM_015873158.1,XM_015873159.1	-	7315	10	15490463;15496891;15510657;15512854;15524425;15526139;15529897;15535553;15540854;15541692;15549839;15550332;15553460;15555218;15567517;15568376;15585031;15604649;15610194;15610993;15618864;15630281;15634626;15635497	15494315;15497068;15510809;15513058;15524560;15526298;15530054;15535633;15540928;15541812;15549966;15550498;15553605;15555319;15567667;15568516;15585136;15604692;15610351;15611076;15619036;15630446;15634972;15635778	NC_029525.1	15635778	15490463	15490463	15635778	4.23363	3.90211	4.12544	4.24225	4.17395	4.1958	4.36851
ADAMTS18	ADAMTS18	gene12581	2.75338	2.74905	2.94396	2.94396	0.00433283	-0.306556	0.315222	2.81212	0.029922	0.976556	0.990684	-6.59157	-0.190586	-0.496856	0.115685	2.81212	-1.33601	0.203085	0.442767	-5.73675	0.194918	-0.115069	0.504905	2.81212	1.35	0.198666	0.573226	-5.19022	protein_coding	rna30230,rna30231,rna30232,XM_015874170.1,XM_015874171.1,XM_015874172.1	-	5665	11	12153185;12157351;12158410;12158989;12161238;12165773;12166775;12174707;12176172;12176453;12177978;12183000;12183563;12184105;12185536;12188425;12188976;12190005;12190831;12193242;12216971;12219124;12219364	12155246;12157498;12158622;12159180;12161442;12165899;12166913;12174951;12176295;12176583;12178150;12183148;12183658;12184258;12185673;12188530;12189135;12190088;12191030;12193528;12217287;12219208;12219493	NC_029526.1	12219493	12153185	12153185	12219493	3.03569	2.48614	2.68357	2.77319	3.01605	2.877	2.43545
ADAMTS19	ADAMTS19	gene19177	3.52576	3.58157	3.67209	3.67209	-0.0558086	-0.269962	0.158345	3.59419	-0.559502	0.584754	0.799397	-6.67054	-0.146328	-0.360717	0.0680608	3.59419	-1.46538	0.165148	0.394326	-5.78952	0.0905195	-0.124877	0.305916	3.59419	0.902251	0.382346	0.718351	-5.87365	protein_coding	rna45262,XM_015849403.1	-	4721	Z	40307885;40311378;40326930;40328941;40330508;40333385;40334214;40339901;40340723;40341416;40344627;40346283;40349077;40354198;40355413;40361724;40374988;40386267;40387291;40388305;40394032;40420283;40421717	40309169;40311555;40327082;40329145;40330643;40333538;40334371;40339981;40340843;40341543;40344796;40346413;40349178;40354348;40355553;40361829;40375031;40386424;40387374;40388477;40394197;40420893;40421801	NC_029547.1	40421801	40307885	40307885	40421801	3.54893	3.625	3.53019	3.41603	3.5993	3.56092	3.46138
ADAMTS2	ADAMTS2	gene13305	5.49676	5.5371	5.38721	5.5371	-0.0403327	-0.17334	0.0926743	5.47251	-0.65104	0.525676	0.759991	-7.1414	0.109559	-0.0275091	0.246626	5.47251	1.71608	0.10842	0.309446	-5.92293	-0.149891	-0.287513	-0.0122697	5.47251	-2.33838	0.0349021	0.296953	-4.34351	protein_coding	rna32108,XM_015875604.1	-	8408	13	4268194;4276639;4277204;4277681;4280648;4281276;4282592;4283927;4284523;4285450;4287716;4289244;4296005;4297491;4298578;4300080;4301039;4310636;4321149;4372624;4432021;4433271	4272802;4276728;4277333;4277888;4280780;4281435;4282755;4284007;4284646;4285583;4287891;4289389;4296118;4297623;4298721;4300185;4301195;4310719;4321351;4372783;4432382;4434060	NC_029528.1	4434060	4268194	4268194	4434060	5.466	5.46828	5.46053	5.58488	5.48247	5.53227	5.48955
ADAMTS20	ADAMTS20	gene355	1.95267	3.20069	2.90989	3.20069	-1.24802	-1.67758	-0.818459	2.68625	-6.23766	2.27945e-05	0.00161339	2.97971	-0.957223	-1.40519	-0.50926	2.68625	-4.58771	0.00043377	0.00900044	0.120916	-0.290797	-0.664247	0.0826517	2.68625	-1.6718	0.116994	0.470037	-4.82034	protein_coding	rna841,XM_015854735.1	-	6839	1	27107116;27109403;27111620;27113065;27113627;27113816;27114068;27114330;27115732;27118290;27120335;27135830;27136690;27137139;27137634;27138997;27140421;27141326;27142146;27142989;27143866;27144900;27145142;27146373;27148577;27149829;27150063;27151285;27157248;27158729;27159219;27160410;27160812;27161644;27162459;27173073;27173156;27176689	27108758;27109507;27111711;27113198;27113721;27113910;27114197;27114530;27115902;27118463;27120502;27136006;27136851;27137426;27137798;27139104;27140543;27141490;27142310;27143199;27143992;27145029;27145308;27146468;27148694;27149965;27150244;27151430;27157352;27158870;27159365;27160515;27160852;27161768;27162542;27173154;27173324;27176851	NC_029516.1	27176851	27107116	27107116	27176851	1.59512	1.94896	1.66487	2.55501	3.1624	2.99688	3.18729
ADAMTS3	ADAMTS3	gene7168	5.96514	6.05462	6.14554	6.14554	-0.0894822	-0.211576	0.0326119	6.0547	-1.5735	0.138162	0.387115	-6.24703	-0.180398	-0.302526	-0.0582699	6.0547	-3.17133	0.0068755	0.0570757	-3.44086	0.0909158	-0.0311119	0.212943	6.0547	1.59958	0.132248	0.492296	-5.66474	protein_coding	rna16418,rna16419,rna16420,rna16421,rna16422,rna16423,rna16424,XM_015861759.1,XM_015861760.1,XM_015861762.1,XM_015861763.1,XM_015861764.1,XM_015861765.1,XM_015861766.1	-	6748	4	45018741;45026495;45027354;45027899;45028780;45029519;45031238;45032455;45032757;45034798;45035397;45036644;45037388;45038644;45039225;45040756;45041845;45044087;45045390;45054757;45081169;45092685;45092975;45095409;45121162;45122745;45132882;45133511;45136154	45021597;45026612;45027561;45028031;45028945;45029682;45031318;45032538;45032813;45034921;45035530;45036819;45037533;45038757;45039357;45040899;45041950;45044243;45045473;45054956;45081251;45092841;45093070;45095529;45121346;45123148;45132909;45133765;45136186	NC_029519.1	45136186	45018741	45018741	45136186	6.04293	5.91951	5.98114	5.91586	5.87951	6.10922	6.07841
ADAMTS5	ADAMTS5	gene1574	5.04409	4.75375	4.87375	5.04409	0.290342	0.0377987	0.542885	4.88855	2.46831	0.0272337	0.158947	-4.52258	0.170345	-0.0813607	0.42205	4.88855	1.45298	0.168507	0.39881	-6.18144	0.119997	-0.143372	0.383366	4.88855	0.978204	0.344751	0.693302	-6.13153	protein_coding	rna3685,XM_015881917.1	-	9105	1	92659693;92670060;92671081;92671665;92673308;92678723;92693862;92705003	92666722;92670235;92671256;92671848;92673591;92678890;92693994;92705956	NC_029516.1	92705956	92659693	92659693	92705956	5.27868	4.97716	4.92398	4.98579	4.45717	4.70137	5.05852
ADAMTS6	ADAMTS6	gene18835	3.99377	4.00682	3.93004	4.00682	-0.0130587	-0.209265	0.183147	3.97477	-0.142893	0.888433	0.957456	-6.95727	0.0637302	-0.137909	0.265369	3.97477	0.678572	0.508589	0.724076	-6.71395	-0.0767888	-0.280364	0.126786	3.97477	-0.809839	0.431727	0.753333	-6.04969	protein_coding	rna44447,rna44448,rna44449,rna44450,rna44451,XM_015848614.1,XM_015848615.1,XM_015848616.1,XM_015848618.1,XR_001551922.1	+	8183	Z	14423357;14424014;14428487;14429615;14437356;14442343;14443081;14443704;14475186;14478519;14492327;14502251;14514087;14520324;14523536;14530965;14532156;14532410;14533923;14536948;14538239;14538984;14550894;14553952;14560228;14561677;14565306	14423976;14424500;14428855;14429979;14437524;14442560;14443164;14443849;14475229;14478624;14492473;14502392;14514194;14520469;14523599;14531067;14532289;14532533;14534003;14537111;14538377;14539072;14551023;14554156;14560404;14561833;14568770	NC_029547.1	14423357	14568770	14423357	14568770	4.16995	3.8852	3.94091	3.96489	3.92875	4.11861	3.90098
ADAMTS7	ADAMTS7	gene12208	2.89136	3.25447	2.91638	3.25447	-0.363118	-0.716871	-0.00936391	3.02181	-2.2038	0.044976	0.211045	-4.49453	-0.0250286	-0.402022	0.351964	3.02181	-0.142537	0.888709	0.949448	-6.62702	-0.338089	-0.700535	0.0243568	3.02181	-2.00269	0.0651868	0.371598	-4.33398	protein_coding	rna29397,rna29398,XM_015873287.1,XM_015873288.1	+	7508	10	17852206;17852913;17856560;17860075;17861965;17862843;17864052;17865264;17869346;17869657;17870204;17873225;17873718;17875446;17876263;17879049;17881521;17881774;17884115;17886911;17887646;17888146;17888748;17889713;17895720	17852359;17853265;17856731;17860271;17862048;17862967;17864201;17865407;17869490;17869749;17870349;17873394;17873851;17875566;17876507;17879190;17881647;17881987;17885881;17887063;17887819;17888292;17888907;17890062;17897560	NC_029525.1	17852206	17897560	17852206	17897560	3.03569	2.68158	3.01414	2.82294	3.45528	3.15127	3.49045
ADAMTS8	ADAMTS8	gene16954	5.09101	4.92701	5.09409	5.09409	0.164	0.0177756	0.310225	5.03687	2.40796	0.030571	0.17018	-4.66054	-0.00307669	-0.147874	0.141721	5.03687	-0.045619	0.964265	0.98355	-7.26373	0.167077	0.0178499	0.316304	5.03687	2.40378	0.0308162	0.286847	-4.12877	protein_coding	rna40638,XM_015883990.1	-	5604	24	1356841;1361999;1362257;1362646;1363516;1364140;1364585;1364907;1369204	1360289;1362174;1362429;1362829;1363814;1364307;1364717;1365146;1369985	NC_029539.1	1369985	1356841	1356841	1369985	5.05235	4.94489	5.15812	5.19486	4.95443	4.88349	4.99654
ADAMTS9	ADAMTS9	gene13076	5.32773	5.35292	5.36062	5.36062	-0.0251925	-0.197096	0.146711	5.34824	-0.314639	0.757726	0.89458	-7.27151	-0.0328972	-0.206655	0.14086	5.34824	-0.406481	0.690601	0.842572	-7.23942	0.00770463	-0.167194	0.182603	5.34824	0.0945782	0.926005	0.979209	-6.74907	protein_coding	rna31478,rna31479,rna31480,rna31481,rna31482,rna31483,XM_015875257.1,XM_015875258.1,XM_015875259.1,XM_015875260.1,XR_001557996.1,XR_001557997.1	-	8911	12	11190049;11192995;11194926;11195948;11197124;11197353;11197597;11197928;11199717;11200962;11205802;11208701;11218989;11219753;11220595;11221054;11221357;11222087;11222993;11224118;11224995;11226381;11226807;11227048;11229216;11229587;11230145;11230383;11233685;11238119;11238509;11239503;11241288;11241499;11241932;11242152;11243130;11252655;11254078;11255573;11256084	11192851;11193089;11195030;11196039;11197279;11197447;11197691;11198060;11199911;11201132;11205963;11208868;11219165;11219914;11220879;11221221;11221461;11222206;11223157;11224282;11225205;11226507;11226936;11227214;11229311;11229704;11230281;11230564;11233830;11238226;11238650;11239649;11241393;11241539;11242053;11242235;11243416;11252767;11254237;11255970;11256355	NC_029527.1	11256355	11190049	11190049	11256355	5.33421	5.33143	5.39019	5.26133	5.59501	5.36596	5.25768
ADAMTSL1	ADAMTSL1	gene19036	4.29486	4.5934	4.58686	4.5934	-0.298538	-0.562732	-0.0343443	4.48603	-2.42606	0.0295309	0.166842	-4.48474	-0.292002	-0.559753	-0.0242509	4.48603	-2.34142	0.0347011	0.153241	-4.63695	-0.00653576	-0.265987	0.252916	4.48603	-0.0540835	0.957641	0.988602	-6.5584	protein_coding	rna44906,rna44907,rna44910,XM_015849101.1,XM_015849102.1,XM_015849103.1	+	6166	Z	29847523;29930737;30053892;30070126;30083482;30094142;30103607;30108872;30111632;30122427;30123460;30132680;30136612;30137978;30141237;30150946;30155080;30175646;30182145;30183735;30184858;30192233;30195522;30202198;30204173;30215975;30217519;30221415;30222857;30223877;30225430	29847710;29930856;30054377;30070253;30083527;30094378;30103733;30108946;30111789;30122538;30123598;30132730;30136816;30138125;30141321;30151247;30155209;30175856;30182324;30183888;30185998;30192360;30195650;30202377;30204307;30216175;30217699;30221622;30222966;30224097;30225679	NC_029547.1	29847523	30225679	29847523	30225679	4.29089	3.8965	4.3682	4.57402	4.56287	4.69842	4.48865
ADAMTSL2	ADAMTSL2	gene14848	5.79829	5.60934	5.79137	5.79829	0.188953	-0.0135184	0.391424	5.7321	2.00362	0.0650764	0.261254	-5.52085	0.00692189	-0.193586	0.20743	5.7321	0.0741171	0.941977	0.974333	-7.4233	0.182031	-0.0240422	0.388104	5.7321	1.89648	0.0789501	0.400488	-5.13933	protein_coding	rna35694,rna35695,rna35696,rna35697,rna35698,rna35699,rna35700,XM_015879323.1,XM_015879324.1,XM_015879325.1,XM_015879326.1,XM_015879327.1,XM_015879328.1,XR_001558710.1	+	5467	17	5508072;5509331;5510138;5510814;5511233;5513062;5513701;5514677;5515350;5516368;5520531;5521690;5522187;5523308;5524045;5524288;5525409;5526512	5508432;5509540;5510280;5510889;5512963;5513185;5513781;5514852;5515689;5516749;5520634;5521816;5522400;5523463;5524215;5524464;5525553;5527260	NC_029532.1	5508072	5527260	5508072	5527260	5.71502	5.66269	5.87398	5.93069	5.71373	5.58742	5.54603
ADAMTSL3	ADAMTSL3	gene12042	4.41087	4.29797	4.62627	4.62627	0.112898	-0.175638	0.401433	4.44132	0.840062	0.41514	0.679871	-6.70268	-0.215405	-0.494577	0.063768	4.44132	-1.65656	0.120079	0.329141	-5.78265	0.328302	0.0417088	0.614896	4.44132	2.45942	0.0277023	0.276749	-3.90255	protein_coding	rna28987,rna28988,rna28990,rna28991,rna28992,rna28993,XM_015873008.1,XM_015873009.1,XM_015873010.1,XM_015873011.1,XM_015873012.1,XR_001557485.1	+	7300	10	10228570;10229386;10230681;10258937;10306176;10308489;10315020;10328429;10337693;10343497;10344617;10347234;10348996;10352136;10353228;10354722;10360164;10367364;10368577;10369362;10370182;10374601;10377160;10377583;10388392;10391185;10391754;10394305;10396450;10397432;10399020;10399734	10228843;10229567;10230775;10259056;10306303;10308534;10315256;10328555;10337767;10343654;10344728;10347372;10349046;10352340;10353375;10354806;10360450;10367493;10368769;10369541;10370335;10375681;10377287;10377711;10388574;10391304;10391966;10394488;10396654;10397541;10399234;10401339	NC_029525.1	10228570	10401339	10228570	10401339	4.80228	4.05607	4.21384	4.51773	4.42659	4.18742	4.27553
ADAMTSL5	ADAMTSL5	gene18241	1.23584	0.5987	0.564217	1.23584	0.637136	0.166542	1.10773	0.803257	2.90677	0.011593	0.0951237	-2.78153	0.671619	0.192292	1.15095	0.803257	3.00826	0.00949082	0.069214	-2.5974	-0.0344831	-0.555031	0.486065	0.803257	-0.142223	0.888952	0.965984	-5.49215	protein_coding	rna43229,rna43230,rna43231,XM_015886322.1,XM_015886323.1,XM_015886324.1	-	1877	28	2282052;2282533;2282703;2283062;2283570;2284026;2284228;2284439;2284641;2284980;2285210;2286191	2282444;2282604;2282979;2283225;2283653;2284149;2284355;2284547;2284701;2285140;2285273;2286430	NC_029543.1	2286430	2282052	2282052	2286430	0.677584	1.43284	1.53363	1.33262	0.714518	0.740537	0.39758
ADAP1	ADAP1	gene13682	7.18911	7.34293	7.26522	7.34293	-0.153819	-0.285466	-0.0221726	7.2656	-2.50857	0.0252042	0.151857	-4.85258	-0.0761074	-0.208834	0.0566188	7.2656	-1.23111	0.23878	0.484566	-6.86218	-0.0777118	-0.209992	0.0545682	7.2656	-1.2613	0.228033	0.598428	-6.26458	protein_coding	rna32968,XM_015876523.1	-	2990	14	2298548;2300512;2300927;2301388;2301812;2304336;2305296;2323149;2326553;2327647;2334445	2300228;2300740;2300998;2301450;2301895;2304482;2305408;2323231;2326644;2327777;2334739	NC_029529.1	2334739	2298548	2298548	2334739	6.99865	7.20117	7.28979	7.2683	7.30343	7.40101	7.36091
ADAP2	ADAP2	gene15247	1.54069	1.74911	1.52637	1.74911	-0.208413	-0.72568	0.308854	1.60698	-0.865036	0.401754	0.669946	-5.91098	0.0143255	-0.525856	0.554507	1.60698	0.0569371	0.955409	0.980353	-6.25779	-0.222738	-0.754363	0.308887	1.60698	-0.899527	0.383745	0.719179	-5.3616	protein_coding	rna36729,rna36730,rna36731,rna36732,rna36733,rna36734,rna36735,XM_015879622.1,XM_015879623.1,XM_015879624.1,XM_015879625.1,XM_015879626.1,XM_015879627.1,XM_015879628.1	-	2967	18	7462104;7463190;7464040;7465330;7465509;7466271;7466718;7466931;7467699;7468049;7468522;7468674;7468824	7463013;7463267;7464102;7465413;7465655;7466380;7466803;7467022;7467829;7468366;7468616;7468752;7469597	NC_029533.1	7469597	7462104	7462104	7469597	0.967091	1.46354	1.91741	1.81804	1.91505	1.65807	1.96193
ADAR	ADAR	gene17261	5.76581	5.70284	5.82063	5.82063	0.062973	-0.0582871	0.184233	5.76345	1.11497	0.283838	0.563303	-6.77467	-0.0548158	-0.175757	0.0661251	5.76345	-0.9731	0.347193	0.591756	-6.93746	0.117789	-0.00492395	0.240502	5.76345	2.06082	0.0586184	0.357935	-4.88409	protein_coding	rna41249,rna41250,XM_015884552.1,XM_015884553.1	+	4379	25	1492963;1493363;1495219;1497986;1498244;1498766;1499068;1499482;1500513;1501214;1502565;1502767;1503040;1503611;1504166;1504554	1493111;1493553;1496726;1498172;1498401;1498907;1499282;1499638;1500684;1501307;1502690;1502900;1503222;1503723;1504293;1505275	NC_029540.1	1492963	1505275	1492963	1505275	5.84814	5.76943	5.73302	5.71311	5.69461	5.74411	5.66875
ADARB1	ADARB1	gene9820	7.01301	6.99199	6.95016	7.01301	0.0210164	-0.0636038	0.105637	6.98496	0.533223	0.602331	0.810762	-7.44946	0.0628419	-0.0224282	0.148112	6.98496	1.58226	0.136151	0.353433	-6.37549	-0.0418255	-0.127536	0.0438846	6.98496	-1.04769	0.31272	0.671712	-6.4703	protein_coding	rna23056,rna23057,rna23058,rna23059,rna23060,rna23061,rna23062,rna23063,rna23064,rna23065,rna23066,rna23067,XM_015867792.1,XM_015867794.1,XM_015867795.1,XM_015867796.1,XM_015867797.1,XM_015867798.1,XM_015867799.1,XM_015867800.1,XM_015867801.1,XM_015867802.1,XM_015867803.1,XR_001556320.1	-	6427	7	2107475;2111144;2113769;2116864;2125011;2126072;2126637;2130474;2141994;2144304;2145152;2147409;2147984;2150919;2157157;2162621;2172350	2110406;2111322;2113888;2117045;2125179;2126220;2126805;2130588;2142975;2144408;2145229;2147971;2148058;2150955;2157250;2162869;2172578	NC_029522.1	2172578	2107475	2107475	2172578	7.05262	7.02522	6.98334	6.99096	6.9494	6.98091	7.01823
ADARB2	ADARB2	gene2936	5.51824	5.65777	5.40824	5.65777	-0.139525	-0.334806	0.0557554	5.52825	-1.53398	0.147557	0.39933	-6.21993	0.110004	-0.0933301	0.313338	5.52825	1.16151	0.265061	0.512233	-6.66633	-0.249529	-0.451743	-0.0473158	5.52825	-2.64933	0.0191912	0.242715	-3.79422	protein_coding	rna6637,rna6638,XM_015853321.1,XM_015853322.1	-	4480	2	9398264;9402993;9406152;9416185;9430898;9437201;9452655;9489566;9498563;9683201	9400405;9403171;9406333;9416353;9431049;9437369;9452769;9490473;9498673;9683553	NC_029517.1	9683553	9398264	9398264	9683553	5.28433	5.55279	5.68897	5.55722	5.5725	5.86458	5.48052
ADAT1	ADAT1	gene12732	4.7055	4.6874	4.88112	4.88112	0.0180971	-0.176567	0.212761	4.75474	0.199594	0.844698	0.934408	-7.14092	-0.175628	-0.367749	0.0164929	4.75474	-1.96266	0.0700948	0.238483	-5.37827	0.193725	-0.0008893	0.38834	4.75474	2.13715	0.0509185	0.342072	-4.53783	protein_coding	rna30589,rna30590,rna30591,XM_015874314.1,XM_015874315.1,XM_015874316.1	+	3080	11	17758667;17759977;17763046;17764940;17766330;17767725;17768708;17770158;17772040	17759295;17760045;17763100;17765070;17766948;17767867;17768807;17770244;17773286	NC_029526.1	17758667	17773286	17758667	17773286	4.64135	4.52122	4.76336	4.87458	4.5838	4.84407	4.73021
ADAT2	ADAT2	gene5478	5.59767	5.52472	5.69209	5.69209	0.0729434	-0.151533	0.29742	5.60308	0.697655	0.496939	0.740426	-7.11812	-0.0944199	-0.317071	0.128231	5.60308	-0.910465	0.378151	0.62014	-6.96534	0.167363	-0.0591177	0.393844	5.60308	1.58655	0.135175	0.496314	-5.58717	protein_coding	rna12503,XM_015858281.1	+	1440	3	47407149;47407366;47412048;47412898;47414337;47414523	47407270;47407470;47412198;47413004;47414409;47415404	NC_029518.1	47407149	47415404	47407149	47415404	5.674	5.48146	5.72251	5.51243	5.38843	5.63285	5.6877
ADAT3	ADAT3	gene20264	3.55205	2.97795	2.84893	3.55205	0.574099	-0.165837	1.31404	3.12176	1.66578	0.118204	0.358517	-5.39899	0.703119	-0.0662426	1.47248	3.12176	1.96211	0.070164	0.238611	-4.91819	-0.12902	-0.964891	0.706851	3.12176	-0.331393	0.745309	0.911907	-6.01877	protein_coding	rna46971,XM_015851191.1	-	2024		339;1842;2818	1745;1959;3316	NW_015440123.1	3316	339	339	3316	4.36742	2.80657	3.68666	3.28726	3.37748	3.37428	2.92514
ADCK1	ADCK1	gene8710	4.20464	4.25919	4.23498	4.25919	-0.0545442	-0.242946	0.133858	4.23417	-0.621567	0.544322	0.772786	-6.83451	-0.0303345	-0.222138	0.161469	4.23417	-0.339552	0.739288	0.869747	-6.97195	-0.0242097	-0.216779	0.168359	4.23417	-0.269915	0.791205	0.929686	-6.42784	protein_coding	rna20340,rna20341,rna20342,XM_015865225.1,XM_015865226.1,XM_015865227.1	+	3013	5	35709092;35709895;35711155;35715618;35738880;35757437;35761231;35765622;35777421;35777815;35781713;35782435	35709667;35709914;35711295;35715701;35739083;35757595;35761389;35765738;35777570;35778012;35781906;35783445	NC_029520.1	35709092	35783445	35709092	35783445	4.12026	4.26219	4.23512	4.20896	4.23698	4.22882	4.16717
ADCK2	ADCK2	gene935	3.57954	3.48976	3.33134	3.57954	0.0897795	-0.233874	0.413433	3.46559	0.595554	0.561079	0.783811	-6.64074	0.248199	-0.0889262	0.585325	3.46559	1.58064	0.13652	0.353845	-5.58438	-0.15842	-0.503977	0.187137	3.46559	-0.984272	0.341864	0.691998	-5.73545	protein_coding	rna2166,XM_015866863.1	-	2617	1	55437435;55438785;55439411;55440978;55444093;55444596;55445140;55445968	55438273;55438838;55439539;55441229;55444188;55444724;55445286;55446938	NC_029516.1	55446938	55437435	55437435	55446938	3.65159	3.52668	3.61054	3.52826	3.20806	3.79392	3.70408
ADCK3	ADCK3	gene4804	6.62924	6.59219	6.58165	6.62924	0.0370523	-0.052313	0.126417	6.60077	0.890166	0.388578	0.660138	-7.14338	0.047591	-0.0424245	0.137606	6.60077	1.1351	0.275597	0.523117	-6.9031	-0.0105387	-0.101197	0.0801198	6.60077	-0.249577	0.806578	0.933588	-6.95311	protein_coding	rna10934,rna10935,rna10936,rna10937,rna10938,XM_015856972.1,XM_015856973.1,XM_015856974.1,XM_015856975.1,XM_015856977.1	-	3244	3	10736037;10737905;10738725;10738963;10740375;10741318;10743010;10744000;10745020;10746725;10750989;10752120;10753377;10754066;10757507;10758653;10759702	10737460;10737991;10738790;10739070;10740516;10741411;10743091;10744140;10745105;10746847;10751063;10752186;10753781;10754257;10757528;10758671;10759812	NC_029518.1	10759812	10736037	10736037	10759812	6.63878	6.62882	6.59293	6.65489	6.58856	6.60992	6.60246
ADCY1	ADCY1	gene3767	2.72896	2.80034	2.81519	2.81519	-0.0713859	-0.431108	0.288336	2.77814	-0.426059	0.676612	0.85194	-6.50086	-0.0862344	-0.450237	0.277768	2.77814	-0.508629	0.619018	0.798346	-6.46268	0.0148485	-0.349207	0.378904	2.77814	0.0875668	0.931474	0.980034	-6.04129	protein_coding	rna8595,XM_015854813.1	-	4357	2	73394128;73396346;73398811;73403924;73404409;73406801;73412922;73414904;73417297;73421373;73424651;73426514;73429589;73443572;73445037;73451402;73464227;73473383;73492793;73496217;73500670	73395937;73396470;73398925;73404022;73404555;73406917;73413048;73415160;73417386;73421457;73424748;73426708;73429744;73443713;73445195;73451529;73464338;73473501;73492942;73496291;73500720	NC_029517.1	73500720	73394128	73394128	73500720	2.72821	2.29456	2.91214	2.93578	2.75815	2.84541	2.61778
ADCY2	ADCY2	gene3496	6.00131	5.76451	5.84772	6.00131	0.236803	0.100216	0.373391	5.87078	3.72221	0.00231389	0.0363951	-2.31543	0.153589	0.0168288	0.290349	5.87078	2.41116	0.0303848	0.141264	-4.85851	0.0832146	-0.0576127	0.224042	5.87078	1.26864	0.225479	0.597032	-6.0469	protein_coding	rna8026,XM_015854447.1	+	5693	2	51219955;51236323;51281035;51312737;51346244;51347671;51348727;51354291;51354793;51355253;51356789;51359047;51363195;51366511;51372775;51381428;51388746;51393555;51394917;51401905;51408007;51409707;51411804;51414249;51414287;51415315	51220327;51236520;51281196;51312886;51346392;51347782;51348854;51354449;51354925;51355429;51356832;51359127;51363264;51366608;51372859;51381565;51388865;51393739;51395001;51402063;51408153;51409814;51411918;51414284;51414372;51417709	NC_029517.1	51219955	51417709	51219955	51417709	6.18764	5.9209	5.92463	5.96433	5.83364	5.75407	5.67509
ADCY3	ADCY3	gene6156	5.66499	5.5448	5.61741	5.66499	0.120193	-0.0331872	0.273573	5.60987	1.68242	0.114884	0.354555	-6.0083	0.0475834	-0.106237	0.201403	5.60987	0.664152	0.517498	0.73093	-7.16215	0.0726094	-0.0845352	0.229754	5.60987	0.992015	0.338206	0.689835	-6.30219	protein_coding	rna14080,rna14081,XM_015859657.1,XM_015859658.1	+	4869	3	96248281;96253467;96254919;96255394;96255784;96256481;96256728;96256969;96257236;96257449;96257712;96257981;96258335;96258670;96259140;96259612;96259840;96260019;96260308;96260739	96250437;96253616;96255049;96255505;96255911;96256639;96256890;96257127;96257378;96257610;96257799;96258097;96258594;96258754;96259298;96259758;96259953;96260145;96260432;96260921	NC_029518.1	96248281	96260921	96248281	96260921	5.64355	5.79681	5.66252	5.57038	5.72004	5.53392	5.52159
ADCY5	ADCY5	gene10246	7.0232	7.14909	7.26585	7.26585	-0.12589	-0.257392	0.00561097	7.14558	-2.05536	0.0592083	0.246399	-5.63734	-0.242649	-0.374009	-0.111289	7.14558	-3.96589	0.00143501	0.0204479	-2.0092	0.116758	-0.0142765	0.247793	7.14558	1.91305	0.0766429	0.397436	-5.33015	protein_coding	rna24244,XM_015868778.1	+	6447	7	19861963;19969490;19969565;19974678;19997074;19997357;20000913;20002033;20009087;20020986;20025524;20026859;20029762;20035619;20036636;20038563;20042097;20042951;20044279;20044888;20045769;20046386	19863254;19969562;19969638;19974799;19997185;19997484;20001071;20002174;20009227;20021008;20025668;20026956;20029849;20035735;20036800;20038738;20042123;20043083;20044542;20045092;20045893;20049023	NC_029522.1	19861963	20049023	19861963	20049023	6.98368	6.8446	7.0923	7.16454	7.17136	7.09557	7.13675
ADCY6	ADCY6	gene19713	4.18399	4.19983	4.06539	4.19983	-0.0158409	-0.220365	0.188683	4.14959	-0.166289	0.870333	0.947855	-7.01063	0.118594	-0.0934788	0.330666	4.14959	1.20061	0.250034	0.495822	-6.27404	-0.134435	-0.34847	0.0796007	4.14959	-1.3485	0.199137	0.573303	-5.53994	protein_coding	rna46253,XM_015850523.1	-	3966		27812;28276;30752;31810;33358;33707;35224;37211;37473;37728;39071;40330;40961;42029;43554;43805;46004;47399;47596;48364;48408;48469;48494;49862;50635;53859	28195;28400;30956;32076;33484;33736;35399;37369;37589;37815;39168;40477;40986;42157;43695;43963;46131;47513;47717;48405;48467;48492;48517;50526;50867;54031	NW_015439880.1	54031	27812	27812	54031	4.03346	4.40741	4.00177	4.29961	4.22814	4.24909	4.18951
ADCY7	ADCY7	gene12455	5.41777	5.53744	5.62442	5.62442	-0.119674	-0.292689	0.0533414	5.52456	-1.48504	0.159934	0.417604	-6.26279	-0.206652	-0.379863	-0.0334419	5.52456	-2.56148	0.0227568	0.117725	-4.50197	0.0869787	-0.0853359	0.259293	5.52456	1.08372	0.296996	0.656526	-6.2088	protein_coding	rna29971,rna29972,rna29973,rna29974,rna29975,rna29976,rna29977,rna29978,rna29979,rna29980,XM_015873493.1,XM_015873494.1,XM_015873495.1,XM_015873496.1,XM_015873497.1,XM_015873498.1,XM_015873499.1,XM_015873500.1,XM_015873501.1,XM_015873502.1	-	7516	11	5447900;5450826;5451591;5452442;5452916;5453736;5454417;5455323;5456151;5456630;5457716;5458908;5459694;5460616;5461128;5461598;5462015;5463267;5466429;5466835;5468538;5468955;5471186;5472092;5473288;5474253;5475137;5479075;5484635;5492135;5503009;5503228	5450705;5450950;5451705;5452549;5453062;5453891;5454498;5455486;5456189;5456716;5457853;5458992;5459791;5460688;5461208;5461641;5462200;5463399;5466587;5466962;5468649;5469103;5471335;5472253;5473391;5474453;5475673;5479472;5484948;5492300;5503163;5503341	NC_029526.1	5503341	5447900	5447900	5503341	5.53398	5.28062	5.2941	5.53947	5.64733	5.47492	5.53909
ADCY8	ADCY8	gene4469	4.97547	4.7866	4.60959	4.97547	0.188872	-0.0210942	0.398838	4.79114	1.93127	0.0741758	0.279919	-5.44982	0.365881	0.147291	0.584471	4.79114	3.59363	0.00298138	0.033254	-2.33083	-0.177009	-0.402549	0.0485308	4.79114	-1.68499	0.11438	0.465874	-5.23088	protein_coding	rna10177,rna10178,XM_015856336.1,XM_015856337.1	-	4642	2	127035944;127037712;127040220;127045906;127049632;127053466;127055184;127056987;127060080;127066543;127072867;127079393;127083567;127092601;127100077;127101875;127120874;127148021	127036544;127037826;127040312;127046052;127049790;127053547;127055356;127057076;127060281;127066643;127073064;127079663;127083725;127092728;127100188;127102005;127121023;127149750	NC_029517.1	127149750	127035944	127035944	127149750	4.97759	5.02682	5.05898	4.85319	4.65147	4.74482	4.80733
ADCY9	ADCY9	gene13997	5.70972	5.83057	5.95644	5.95644	-0.120847	-0.223526	-0.0181687	5.83199	-2.52686	0.0243307	0.148876	-4.61522	-0.246722	-0.349105	-0.14434	5.83199	-5.17379	0.000146146	0.00417673	0.505248	0.125875	0.0239294	0.227821	5.83199	2.65092	0.0191321	0.242509	-3.86375	protein_coding	rna33696,rna33697,XM_015877394.1,XM_015877395.1	-	5168	14	11085641;11090495;11091456;11094301;11096732;11099117;11102422;11106143;11110136;11132540	11087817;11090536;11091604;11094460;11096940;11099219;11102639;11106247;11110308;11134371	NC_029529.1	11134371	11085641	11085641	11134371	5.75626	5.69377	5.68124	5.70517	5.89774	5.77937	5.85492
ADCYAP1	ADCYAP1	gene4007	7.49555	7.2777	7.05072	7.49555	0.217856	-0.0800795	0.515792	7.27473	1.5699	0.138996	0.388119	-6.42326	0.444834	0.141781	0.747887	7.27473	3.1514	0.007152	0.0585634	-3.63105	-0.226978	-0.533822	0.0798666	7.27473	-1.58814	0.134814	0.495998	-5.8194	protein_coding	rna9156,rna9157,XM_015855385.1,XM_015855386.1	-	3360	2	91899089;91901792;91902188;91903620;91903983	91901423;91901887;91902322;91903752;91904643	NC_029517.1	91904643	91899089	91899089	91904643	7.7131	7.81682	6.98334	7.46953	7.41812	7.18716	7.3361
ADCYAP1R1	ADCYAP1R1	gene2779	7.30067	7.26905	7.27089	7.30067	0.031614	-0.0741832	0.137411	7.27984	0.64155	0.53164	0.764743	-7.41066	0.0297787	-0.0765047	0.136062	7.27984	0.601541	0.557198	0.756094	-7.44559	0.00183534	-0.104975	0.108645	7.27984	0.0368918	0.971098	0.991752	-7.0621	protein_coding	rna6291,rna6292,rna6293,rna6294,rna6295,rna6296,rna6297,rna6298,rna6299,rna6300,rna6301,XM_015852691.1,XM_015852692.1,XM_015852693.1,XM_015852695.1,XM_015852696.1,XM_015852697.1,XM_015852698.1,XM_015852699.1,XM_015852700.1,XM_015852701.1,XM_015852702.1	+	2756	2	1188237;1188946;1217437;1237755;1259058;1271234;1271882;1273268;1273881;1274428;1276373;1279655;1283786;1285118;1295752;1298522;1303855;1304182;1307643	1188632;1189526;1217606;1237860;1259165;1271266;1271923;1273371;1273978;1274560;1276526;1279715;1283855;1285209;1295805;1298605;1303984;1304223;1307940	NC_029517.1	1188237	1307940	1188237	1307940	7.32715	7.19775	7.3427	7.33197	7.24986	7.22857	7.26005
ADD1	ADD1	gene7596	8.35433	8.4999	8.36547	8.4999	-0.145575	-0.26324	-0.0279096	8.40651	-2.65621	0.0189359	0.128215	-4.66584	-0.0111424	-0.129754	0.107469	8.40651	-0.201687	0.843093	0.925511	-7.69945	-0.134432	-0.25278	-0.0160844	8.40651	-2.43875	0.028822	0.28039	-4.52043	protein_coding	rna17549,XM_015862606.1	-	2355	4	74707315;74707517;74711510;74713048;74718612;74719524;74722677;74723719;74724260;74724491;74724840;74725921;74729164;74729902;74730584;74754432	74707514;74707660;74711605;74713204;74718701;74719625;74722928;74723895;74724358;74724634;74724989;74726001;74729315;74730064;74730796;74754566	NC_029519.1	74754566	74707315	74707315	74754566	8.26695	8.22502	8.52728	8.39696	8.47303	8.46835	8.49819
ADD2	ADD2	gene16479	7.2347	7.1797	7.14119	7.2347	0.0550026	-0.0783547	0.18836	7.18576	0.885505	0.390999	0.662096	-7.21246	0.0935153	-0.0407632	0.227794	7.18576	1.49521	0.157294	0.383353	-6.51883	-0.0385126	-0.173645	0.0966195	7.18576	-0.611885	0.550527	0.816253	-6.8554	protein_coding	rna39620,XM_015883019.1	-	3839	22	828591;831062;831232;831467;831638;832159;832492;832802;832987;833575;833804;835172;836042;836800;837433	830386;831160;831388;831556;831757;832407;832668;832900;833130;833724;833884;835323;836180;836992;837625	NC_029537.1	837625	828591	828591	837625	7.20934	7.4633	7.12516	7.14805	7.17998	7.17609	7.23933
ADD3	ADD3	gene9593	8.53959	8.48158	8.53103	8.53959	0.0580178	-0.0347688	0.150804	8.51726	1.34246	0.201038	0.472048	-6.81483	0.00856668	-0.0843677	0.101501	8.51726	0.197907	0.845993	0.926612	-7.71236	0.0494511	-0.0439197	0.142822	8.51726	1.13708	0.274797	0.639377	-6.50072	protein_coding	rna22552,rna22553,rna22554,rna22555,rna22556,XM_015867162.1,XM_015867163.1,XM_015867164.1,XM_015867165.1,XM_015867166.1	+	4657	6	22678964;22696796;22708230;22738124;22741114;22753216;22754185;22754457;22755530;22756600;22756832;22757399;22757827;22759120;22760119;22760862;22761896;22763218	22679072;22696836;22708274;22738312;22741337;22753354;22754336;22754537;22755679;22756743;22756930;22757581;22758084;22759239;22760208;22760985;22761991;22765630	NC_029521.1	22678964	22765630	22678964	22765630	8.51519	8.4378	8.59283	8.60998	8.51587	8.42158	8.4569
ADGB	ADGB	gene5398	5.80269	5.83346	5.81464	5.83346	-0.0307691	-0.283802	0.222264	5.8179	-0.261073	0.797878	0.913351	-7.39161	-0.0119483	-0.268033	0.244137	5.8179	-0.100172	0.921643	0.964364	-7.42425	-0.0188207	-0.276101	0.23846	5.8179	-0.157056	0.877467	0.962558	-6.84426	protein_coding	rna12279,rna12280,rna12281,rna12282,rna12283,rna12284,rna12285,rna12286,XM_015858174.1,XM_015858175.1,XM_015858176.1,XM_015858177.1,XM_015858178.1,XM_015858179.1,XM_015858180.1,XM_015858181.1	+	6236	3	42188157;42196987;42198725;42200692;42201315;42201996;42203301;42204604;42206302;42207486;42209130;42211411;42212505;42213916;42217484;42220991;42222101;42223406;42224046;42226419;42226881;42227933;42230325;42230823;42232234;42232572;42237035;42238014;42240155;42241528;42244652;42245787;42247597;42248832;42250206;42251647;42252320	42188515;42197122;42198817;42200763;42201503;42202135;42203395;42204690;42206483;42207614;42209224;42211576;42212595;42214060;42217514;42221159;42222164;42223508;42224187;42226533;42227048;42228071;42230459;42230916;42232368;42232725;42237222;42238195;42240351;42241639;42245780;42245974;42247752;42248940;42250314;42251830;42252573	NC_029518.1	42188157	42252573	42188157	42252573	6.16229	5.86019	5.6227	5.56893	5.91161	5.66639	5.97678
ADGRA1	ADGRA1	gene9488	6.44523	6.53024	6.50384	6.53024	-0.0850086	-0.190772	0.0207547	6.49344	-1.72565	0.10664	0.339629	-6.098	-0.0586052	-0.165288	0.0480773	6.49344	-1.17942	0.258095	0.504955	-6.83603	-0.0264034	-0.133046	0.0802397	6.49344	-0.53156	0.603453	0.846264	-6.82788	protein_coding	rna22287,rna22288,rna22289,XM_015867228.1,XM_015867230.1,XM_015867231.1	-	7016	6	18816276;18823445;18847738;18855983;18856999;18865196;18866358;18873689;18921090;18924699;18927044;18927754;18930943;18941038;18954896;18955748;18963713;18967479;19014689;19020336;19057020	18820354;18823540;18847883;18856106;18857126;18865404;18866565;18873861;18921305;18924860;18927193;18927952;18931107;18941251;18955059;18955819;18963784;18967550;19014760;19020367;19057282	NC_029521.1	19057282	18816276	18816276	19057282	6.43628	6.57184	6.34735	6.42934	6.58596	6.4933	6.54213
ADGRA2	ADGRA2	gene16605	4.81091	5.13082	5.12099	5.13082	-0.319903	-0.579351	-0.0604554	5.0221	-2.64724	0.0192694	0.129262	-4.21149	-0.310073	-0.572801	-0.0473453	5.0221	-2.53386	0.0240043	0.121644	-4.42305	-0.00983019	-0.264588	0.244927	5.0221	-0.0828437	0.935161	0.981292	-6.69431	protein_coding	rna39823,XM_015883121.1	+	5612	22	3574536;3578987;3581588;3581741;3582055;3582226;3582468;3583045;3583600;3583889;3584156;3584395;3584677;3585030;3585357;3585591;3585838;3586110;3586400	3574833;3579058;3581659;3581812;3582126;3582389;3582681;3583209;3583801;3584038;3584317;3584604;3584878;3585238;3585484;3585714;3585983;3586199;3589259	NC_029537.1	3574536	3589259	3574536	3589259	4.66175	4.63683	5.02761	4.90954	5.23146	4.8626	5.33184
ADGRA3	ADGRA3	gene7501	5.93594	5.92986	5.97692	5.97692	0.00607205	-0.105699	0.117844	5.94675	0.116635	0.908824	0.964903	-7.4422	-0.0409818	-0.153283	0.0713193	5.94675	-0.783488	0.446533	0.678251	-7.13744	0.0470539	-0.0661422	0.16025	5.94675	0.892461	0.387389	0.722278	-6.47186	protein_coding	rna17325,rna17326,XM_015862794.1,XM_015862795.1	+	5700	4	67405849;67418022;67427452;67428804;67429554;67431253;67431914;67433076;67438666;67440879;67443548;67443960;67445198;67445564;67448849;67449499;67450570;67453568;67453848	67406362;67418093;67427523;67428875;67429625;67431413;67432127;67433240;67438867;67441028;67443709;67444163;67445411;67445772;67448973;67449622;67450715;67453663;67456573	NC_029519.1	67405849	67456573	67405849	67456573	5.92491	5.81775	6.02456	5.97097	5.86248	5.9574	5.93773
ADGRB1	ADGRB1	gene4516	7.42705	7.42759	7.34699	7.42759	-0.000539238	-0.0940673	0.0929888	7.4007	-0.0123784	0.9903	0.995741	-7.64022	0.0800555	-0.0142337	0.174345	7.4007	1.82286	0.0899782	0.277169	-6.05315	-0.0805948	-0.175201	0.014011	7.4007	-1.829	0.0890088	0.422057	-5.47979	protein_coding	rna10286,rna10287,rna10288,rna10289,rna10290,rna10291,rna10292,XM_015856456.1,XM_015856457.1,XM_015856458.1,XM_015856459.1,XM_015856460.1,XM_015856461.1,XM_015856462.1	+	8150	2	132904208;132978901;133016889;133024691;133030325;133032043;133035845;133038173;133041788;133043527;133044507;133045670;133050075;133050960;133053358;133056872;133058870;133086255;133104393;133105640;133111880;133116051;133120765;133127399;133131505;133136580;133143743;133144922;133147942;133151349;133153118;133154774;133166126	132905140;132979822;133017047;133024798;133030489;133032207;133036018;133038337;133041889;133043633;133044701;133045738;133050183;133051103;133053433;133056974;133058913;133086393;133104496;133105735;133111982;133116201;133120834;133127465;133131590;133136678;133143914;133145017;133147996;133152028;133153153;133154878;133168476	NC_029517.1	132904208	133168476	132904208	133168476	7.40572	7.50078	7.41301	7.3913	7.35711	7.38416	7.52796
ADGRB2	ADGRB2	gene16840	5.67567	5.70549	5.74657	5.74657	-0.0298247	-0.190322	0.130673	5.71011	-0.398962	0.696004	0.862463	-7.31761	-0.0709034	-0.232326	0.0905195	5.71011	-0.943033	0.361824	0.605533	-6.94967	0.0410787	-0.121219	0.203377	5.71011	0.543411	0.595486	0.842501	-6.6823	protein_coding	rna40349,rna40350,rna40351,XM_015883769.1,XM_015883770.1,XM_015883771.1	-	5272	23	4393793;4394482;4394622;4394859;4395166;4395947;4396125;4396289;4397117;4397635;4397807;4397964;4398271;4398604;4398911;4399182;4400004;4400152;4400328;4400686;4400903;4401098;4401248;4401785;4401970;4402139;4403001;4403885;4404755;4405856;4408984;4415238	4394369;4394535;4394726;4394894;4395791;4395986;4396220;4396460;4397215;4397720;4397873;4398033;4398421;4398706;4399014;4399308;4400047;4400254;4400403;4400832;4401011;4401166;4401442;4401891;4402071;4402303;4403165;4404049;4404919;4405939;4409797;4415486	NC_029538.1	4415486	4393793	4393793	4415486	5.74538	5.88024	5.4856	5.60065	5.75738	5.70943	5.75213
ADGRB3	ADGRB3	gene5877	6.78772	6.65681	6.56555	6.78772	0.130913	0.0336566	0.228169	6.67027	2.88995	0.0119832	0.09719	-4.07661	0.222171	0.123654	0.320688	6.67027	4.84175	0.000269272	0.00650506	-0.247647	-0.0912588	-0.19096	0.00844201	6.67027	-1.96517	0.0697764	0.381416	-5.18009	protein_coding	rna13434,XM_015859145.1	-	5630	3	75979128;75981904;75992436;76001841;76004996;76006452;76010868;76011394;76015025;76017324;76022197;76022842;76068542;76071308;76073169;76151683;76156877;76160510;76161233;76182221;76186481;76188111;76203170;76203782;76210053;76211091;76212955;76219912;76225072;76402851;76406410	75980014;75982008;75992471;76002484;76005035;76006547;76011039;76011492;76015110;76017390;76022266;76022992;76068644;76071411;76073295;76151726;76156979;76160585;76161379;76182329;76186549;76188305;76203276;76203883;76210217;76211255;76213119;76220073;76225182;76403828;76406554	NC_029518.1	76406554	75979128	75979128	76406554	6.80458	6.84095	6.77249	6.73569	6.76006	6.60364	6.6223
ADGRD1	ADGRD1	gene14161	4.51756	4.37263	4.5572	4.5572	0.144939	-0.217092	0.506969	4.47842	0.859536	0.404677	0.672158	-6.70989	-0.0396361	-0.396689	0.317417	4.47842	-0.238332	0.815113	0.910737	-7.09022	0.184575	-0.183042	0.552192	4.47842	1.07796	0.299469	0.658928	-5.94216	protein_coding	rna34104,rna34105,rna34106,rna34107,rna34108,XM_015878381.1,XM_015878382.1,XM_015878384.1,XM_015878385.1,XM_015878386.1	-	11221	15	2534936;2538997;2540869;2541941;2555605;2560640;2567622;2568564;2572298;2575700;2578460;2591481;2593504;2629920;2632079;2633402;2634103;2634935;2636173;2636464;2638247;2639146;2640217;2641884;2645051;2647952;2648085;2649781;2650208	2538333;2539089;2540910;2542067;2559619;2560731;2567688;2568630;2572451;2575811;2578563;2591604;2593577;2630061;2632154;2633512;2634220;2634994;2636328;2636528;2638501;2639325;2640339;2641979;2645134;2647988;2648815;2649949;2650556	NC_029530.1	2650556	2534936	2534936	2650556	4.57221	4.09581	4.46143	4.87929	4.55228	4.50641	4.22885
ADGRD2	ADGRD2	gene14938	4.1764	4.82523	4.696	4.82523	-0.64883	-0.921859	-0.3758	4.56314	-5.10207	0.000166567	0.00638176	0.658753	-0.519596	-0.799688	-0.239504	4.56314	-3.98281	0.00138838	0.0199903	-1.4803	-0.129234	-0.387811	0.129343	4.56314	-1.07303	0.301598	0.661193	-6.0225	protein_coding	rna35928,rna35929,rna35930,rna35931,rna35932,rna35933,rna35934,XM_015879425.1,XM_015879426.1,XM_015879427.1,XM_015879428.1,XM_015879429.1,XM_015879430.1,XM_015879432.1	+	11575	17	7878564;7885928;7886503;7886662;7886964;7887268;7888545;7889118;7889584;7891060;7891351;7891789;7892536;7892902;7893400;7893637;7894349;7894773;7895758;7896555;7897836;7902453;7902690;7903113;7903799;7905785;7906803;7909091	7885248;7886181;7886574;7886725;7887194;7887921;7888643;7889203;7889862;7891171;7891485;7891909;7892641;7892957;7893526;7893740;7894451;7894926;7895891;7896670;7897956;7902494;7902743;7903254;7903857;7905815;7907083;7910243	NC_029532.1	7878564	7910243	7878564	7910243	3.98802	4.00482	4.16589	4.51167	5.03771	4.87309	4.85282
ADGRF4	ADGRF4	gene6243	-0.113884	-1.04785	-0.0212981	-0.0212981	0.933968	0.0845656	1.78337	-0.397014	2.36071	0.033452	0.179023	-3.53525	-0.0925855	-0.850478	0.665307	-0.397014	-0.262277	0.796968	0.901545	-5.84484	1.02655	0.170185	1.88292	-0.397014	2.57363	0.0222282	0.254433	-3.22433	protein_coding	rna14276,XM_015859946.1	+	3532	3	100318823;100319827;100319991;100320704;100321105;100323176;100323303;100324412	100318946;100319863;100320151;100320988;100322469;100323217;100323362;100325869	NC_029518.1	100318823	100325869	100318823	100325869	0.126569	0.103136	-0.425732	-0.252346	-0.363484	-0.192349	-1.69758
ADGRF5	ADGRF5	gene6239	3.42866	3.50617	3.36191	3.50617	-0.0775112	-0.375771	0.220749	3.42882	-0.557949	0.585786	0.799912	-6.64284	0.0667539	-0.242893	0.376401	3.42882	0.462845	0.650664	0.818852	-6.66985	-0.144265	-0.453758	0.165228	3.42882	-1.00077	0.334101	0.687419	-5.72697	protein_coding	rna14267,rna14268,rna14269,XM_015859917.1,XM_015859918.1,XM_015859919.1	-	5680	3	100167949;100169911;100171794;100171941;100172904;100175233;100175548;100176784;100177800;100178722;100179040;100180265;100181064;100181800;100182391;100182894;100183197;100184155;100184902;100185893;100194294	100169270;100169995;100171853;100171982;100174268;100175406;100175741;100176933;100178018;100178940;100179204;100180498;100181276;100181942;100182449;100183021;100183373;100184325;100184974;100186019;100194653	NC_029518.1	100194653	100167949	100167949	100194653	3.18814	3.09825	3.61054	3.77572	3.52187	3.57383	3.54689
ADGRG1	ADGRG1	gene12391	6.74898	6.58137	6.64091	6.74898	0.16761	0.0342556	0.300965	6.65734	2.69847	0.0174394	0.122124	-4.43495	0.108061	-0.0256234	0.241745	6.65734	1.73545	0.104844	0.303357	-6.11597	0.0595494	-0.0761363	0.195235	6.65734	0.942254	0.362209	0.705958	-6.53207	protein_coding	rna29796,XM_015873788.1	+	2692	11	1925098;1928513;1928872;1929674;1929880;1930144;1930424;1930814;1931005;1931182;1931490;1932207;1932515;1932913	1925223;1928600;1929279;1929791;1930027;1930275;1930540;1930859;1931105;1931297;1931764;1932318;1932783;1933548	NC_029526.1	1925098	1933548	1925098	1933548	6.74094	6.86702	6.75196	6.64316	6.54029	6.54912	6.70291
ADGRG2	ADGRG2	gene1802	2.11798	2.29685	2.21573	2.29685	-0.178877	-0.549846	0.192092	2.21029	-1.03524	0.318293	0.597541	-5.89966	-0.0977546	-0.478147	0.282638	2.21029	-0.551735	0.589922	0.7789	-6.27031	-0.0811227	-0.456241	0.293996	2.21029	-0.4643	0.649647	0.869849	-5.78963	protein_coding	rna4224,rna4225,XM_015886244.1,XM_015886254.1	+	6431	1	108462331;108462689;108473944;108479200;108488893;108490381;108492019;108492200;108493138;108494009;108494685;108495839;108496682;108496836;108498478;108499159;108499696;108500996;108501506;108502563;108502931;108504004;108504158;108504733;108505488;108506782;108507215;108510048;108510806;108512604	108462587;108462993;108474062;108479820;108488919;108490407;108492063;108492232;108493179;108494056;108494752;108495912;108496721;108496870;108498560;108499219;108500429;108501194;108501662;108502712;108503053;108504049;108504261;108504857;108505756;108506881;108507489;108510149;108510958;108514612	NC_029516.1	108462331	108514612	108462331	108514612	1.88021	1.88237	2.39681	2.29785	2.28251	2.03938	2.2942
ADGRG3	ADGRG3	gene12392	2.14203	1.75005	1.94876	2.14203	0.391976	-0.0785175	0.862469	1.94761	1.78867	0.095554	0.320212	-4.87121	0.193263	-0.269594	0.656121	1.94761	0.896451	0.385329	0.62604	-5.98687	0.198712	-0.29519	0.692615	1.94761	0.863791	0.402414	0.733883	-5.43847	protein_coding	rna29797,XM_015873685.1	+	2473	11	1933770;1934118;1934220;1934476;1934683;1934912;1935104;1935328;1935887;1936579;1936785;1937293	1933977;1934147;1934382;1934584;1934823;1935034;1935143;1935428;1936460;1936672;1937071;1937895	NC_029526.1	1933770	1937895	1933770	1937895	2.06663	2.09335	2.56757	1.87576	1.82414	2.03938	2.0229
ADGRG5	ADGRG5	gene12390	-0.392599	-0.383877	-0.524433	-0.383877	-0.00872211	-0.706605	0.689161	-0.431056	-0.0268326	0.978976	0.991478	-5.81038	0.131835	-0.585654	0.849323	-0.431056	0.394493	0.699225	0.845998	-5.72251	-0.140557	-0.863434	0.582321	-0.431056	-0.417457	0.682743	0.885142	-5.23851	protein_coding	rna29793,rna29794,rna29795,XM_015873710.1,XM_015873713.1,XM_015873714.1	+	2607	11	1917015;1918730;1918935;1919062;1919612;1919765;1920146;1920390;1920600;1920824;1921035;1921374;1922027;1922394	1917464;1918786;1919021;1919485;1919690;1919897;1920274;1920506;1920746;1920942;1921300;1921473;1922295;1922623	NC_029526.1	1917015	1922623	1917015	1922623	-0.0142938	-0.714	0.028834	-0.858067	0.0109113	-0.844426	-0.299028
ADGRG6	ADGRG6	gene5485	3.71764	4.31508	4.24597	4.31508	-0.597434	-0.825074	-0.369793	4.09092	-5.63463	6.41111e-05	0.00340734	1.73527	-0.528326	-0.760603	-0.296049	4.09092	-4.88339	0.000249214	0.00606889	0.363709	-0.069108	-0.283456	0.14524	4.09092	-0.692204	0.50025	0.791858	-6.22851	protein_coding	rna12522,rna12523,rna12524,rna12525,XM_015858345.1,XM_015858346.1,XM_015858347.1,XM_015858348.1	-	6998	3	47785734;47791020;47792919;47795045;47798945;47800258;47802031;47803363;47806117;47807455;47809050;47811867;47815060;47815662;47817332;47819366;47820190;47828703;47828844;47830878;47838055;47841226;47846287;47852062;47889209;47894776;47895208	47788642;47791066;47793071;47795146;47799228;47800372;47802299;47803490;47806223;47807500;47809166;47812007;47815225;47815869;47817393;47819480;47820332;47828762;47828896;47830963;47838138;47841294;47846907;47852403;47889309;47895064;47895388	NC_029518.1	47895388	47785734	47785734	47895388	3.64575	3.45974	3.8334	3.90146	4.3349	4.42682	4.25873
ADGRL2	ADGRL2	gene10872	7.72373	7.79566	7.78301	7.79566	-0.0719305	-0.153833	0.00997235	7.76753	-1.88555	0.0805062	0.293132	-5.97494	-0.0592772	-0.141529	0.0229749	7.76753	-1.54727	0.144339	0.364991	-6.49563	-0.0126533	-0.0949299	0.0696233	7.76753	-0.330181	0.746204	0.912101	-7.04955	protein_coding	rna25898,rna25899,rna25900,rna25901,rna25902,rna25903,rna25904,rna25905,rna25906,rna25907,rna25908,rna25909,rna25910,rna25911,rna25912,rna25913,rna25914,rna25915,rna25916,XM_015870263.1,XM_015870264.1,XM_015870265.1,XM_015870266.1,XM_015870267.1,XM_015870268.1,XM_015870269.1,XM_015870270.1,XM_015870272.1,XM_015870273.1,XM_015870274.1,XM_015870275.1,XM_015870276.1,XM_015870277.1,XM_015870278.1,XM_…	-	8853	8	15270365;15273470;15274103;15275873;15276181;15279035;15279557;15283246;15284082;15284397;15285290;15293143;15294480;15295679;15296940;15298193;15298650;15300845;15303947;15305071;15306078;15306734;15315571;15317320;15321956;15341152;15393183;15413960;15423744;15443046;15443409;15573364;15645119	15272747;15273522;15275373;15275954;15276309;15279131;15279685;15283414;15284108;15284441;15285381;15293209;15294700;15295888;15297113;15298398;15298772;15301028;15303985;15305256;15306181;15307030;15316371;15317334;15322065;15341365;15393355;15414142;15424496;15443085;15443450;15573424;15645291	NC_029523.1	15645291	15270365	15270365	15645291	7.72631	7.73701	7.69647	7.73488	7.74019	7.78233	7.80932
ADGRL3	ADGRL3	gene7109	7.18667	7.17083	7.12143	7.18667	0.0158347	-0.0811947	0.112864	7.15964	0.350374	0.731329	0.88091	-7.55228	0.0652403	-0.0325172	0.162998	7.15964	1.43282	0.174095	0.405445	-6.60011	-0.0494056	-0.147602	0.0487905	7.15964	-1.08021	0.298502	0.657634	-6.45454	protein_coding	rna16283,rna16284,rna16285,rna16286,rna16287,rna16288,rna16289,rna16290,rna16291,rna16292,rna16293,rna16294,rna16295,XM_015861714.1,XM_015861715.1,XM_015861716.1,XM_015861717.1,XM_015861718.1,XM_015861719.1,XM_015861720.1,XM_015861721.1,XM_015861722.1,XM_015861723.1,XM_015861724.1,XM_015861725.1,XM_015861726.1	+	10168	4	42647008;42647635;42671952;42735040;42816970;42866113;42915827;42950649;42952416;42982880;43024087;43026421;43033103;43036953;43049704;43050666;43052004;43052917;43063711;43064984;43072769;43074238;43087079;43090362;43092851;43095554;43108192;43110071;43115779;43123927	42647112;42647749;42672066;42735105;42817219;42866326;42915936;42950663;42953216;42982960;43024392;43026524;43033288;43036991;43049887;43050788;43052212;43053093;43063920;43065204;43072835;43074329;43087105;43090530;43092976;43095650;43108624;43110199;43118728;43126373	NC_029519.1	42647008	43126373	42647008	43126373	7.11578	7.20344	7.17335	7.25341	7.19989	7.14831	7.24733
ADGRL4	ADGRL4	gene10876	4.97703	5.02942	4.89749	5.02942	-0.0523813	-0.243172	0.138409	4.96663	-0.589447	0.565053	0.786154	-7.05807	0.0795475	-0.11702	0.276115	4.96663	0.86884	0.399741	0.639611	-6.83307	-0.131929	-0.329201	0.0653432	4.96663	-1.43582	0.173254	0.546639	-5.64328	protein_coding	rna25921,rna25922,rna25923,rna25924,XM_015870366.1,XM_015870367.1,XM_015870368.1,XM_015870369.1	+	4389	8	16238849;16299830;16300600;16302754;16338385;16344614;16345328;16347659;16347913;16350187;16351390;16352593;16354297;16355524;16355844;16369972;16371619;16372295	16238959;16299904;16301191;16302903;16338537;16344769;16345398;16347832;16348096;16350303;16351583;16352763;16354500;16355744;16355910;16370063;16371787;16373782	NC_029523.1	16238849	16373782	16238849	16373782	4.84878	4.83473	5.15812	5.06028	5.02756	5.21961	4.90234
ADHFE1	ADHFE1	gene4179	3.1851	3.45589	3.35929	3.45589	-0.270787	-0.595179	0.0536054	3.3279	-1.79218	0.0949679	0.319378	-5.23366	-0.174183	-0.507588	0.159222	3.3279	-1.12166	0.281079	0.529541	-6.10958	-0.0966033	-0.420395	0.227189	3.3279	-0.640546	0.532273	0.807171	-6.00883	protein_coding	rna9508,rna9509,rna9510,rna9511,XM_015855735.1,XM_015855736.1,XM_015855737.1,XM_015855738.1	+	2936	2	104233986;104234097;104236569;104236785;104237148;104237454;104237947;104239122;104239742;104240680;104241267;104241506;104244713;104246677	104234085;104234277;104236612;104236838;104237302;104237650;104238024;104239227;104239894;104240778;104241345;104241602;104244870;104248111	NC_029517.1	104233986	104248111	104233986	104248111	3.06225	3.02811	2.9742	3.62119	3.32871	3.72615	3.45402
ADI1	ADI1	gene5972	3.96873	4.17447	3.9994	4.17447	-0.205739	-0.415778	0.00429988	4.05026	-2.10301	0.0542385	0.23505	-4.95319	-0.0306707	-0.249548	0.188207	4.05026	-0.300848	0.767999	0.884728	-6.91592	-0.175069	-0.39042	0.0402825	4.05026	-1.74536	0.103056	0.444636	-4.98397	protein_coding	rna13684,rna13685,rna13686,XM_015859379.1,XM_015859380.1,XM_015859381.1	-	1316	3	85510131;85511781;85512498;85513665;85515985	85510327;85512368;85512720;85513784;85516172	NC_029518.1	85516172	85510131	85510131	85516172	3.92189	4.17213	3.99181	3.8205	4.38744	4.15343	3.96452
ADIPOQ	ADIPOQ	gene11313	3.59173	3.44971	3.22093	3.59173	0.142019	-0.294548	0.578586	3.42065	0.698425	0.496472	0.74003	-6.56803	0.370796	-0.0900999	0.831692	3.42065	1.72726	0.106343	0.305942	-5.35358	-0.228777	-0.703636	0.246081	3.42065	-1.03436	0.31869	0.677175	-5.66603	protein_coding	rna27027,XM_015871312.1	-	1965	9	4040271;4041893;4044045	4041487;4042115;4044569	NC_029524.1	4044569	4040271	4040271	4044569	3.07099	3.38152	3.9868	3.91529	3.69861	3.55442	3.56067
ADIPOR1	ADIPOR1	gene17440	6.17562	6.14913	6.20142	6.20142	0.026487	-0.0644941	0.117468	6.17567	0.625038	0.542108	0.771588	-7.28459	-0.0257975	-0.117129	0.0655341	6.17567	-0.606431	0.554039	0.753973	-7.30629	0.0522845	-0.039843	0.144412	6.17567	1.21845	0.243401	0.613342	-6.17501	protein_coding	rna41632,XM_015884983.1	+	1924	26	1479569;1479739;1480538;1481156;1482087;1483368;1484473;1484916	1479652;1479919;1480654;1481327;1482273;1483555;1484666;1485716	NC_029541.1	1479569	1485716	1479569	1485716	6.14377	6.23409	6.15198	6.17536	6.17567	6.14209	6.13819
ADIPOR2	ADIPOR2	gene880	6.12228	6.37063	6.31349	6.37063	-0.248347	-0.438957	-0.0577376	6.26822	-2.7973	0.0143744	0.108066	-4.19057	-0.191204	-0.384076	0.00166746	6.26822	-2.1284	0.051751	0.196818	-5.41144	-0.057143	-0.247432	0.133146	6.26822	-0.644726	0.529639	0.805519	-6.733	protein_coding	rna2001,rna2002,XM_015865346.1,XM_015865355.1	-	1791	1	51689802;51691817;51693220;51694435;51694806;51696728;51708075;51726092;51726154	51690360;51692010;51693407;51694621;51694977;51696847;51708310;51726115;51726264	NC_029516.1	51726264	51689802	51689802	51726264	5.97701	5.90141	6.34343	6.25816	6.30946	6.2755	6.49807
ADIRF	ADIRF	gene9096	8.52909	7.72109	7.98484	8.52909	0.807994	0.642497	0.97349	8.07882	10.482	5.7548e-08	2.29389e-05	8.44755	0.544252	0.379899	0.708604	8.07882	7.10963	5.58258e-06	0.000393299	3.64494	0.263742	0.0941317	0.433353	8.07882	3.3385	0.00493803	0.152337	-2.76725	protein_coding	rna21254,XM_015866056.1	+	725	6	1862438;1864294;1864519	1862945;1864356;1864672	NC_029521.1	1862438	1864672	1862438	1864672	8.51719	8.61018	8.50665	8.48459	7.93877	7.72344	7.54625
ADK	ADK	gene9321	6.74894	6.77595	6.78865	6.78865	-0.0270166	-0.133368	0.0793343	6.77112	-0.545399	0.594154	0.805554	-7.41638	-0.0397112	-0.146594	0.0671712	6.77112	-0.797686	0.438515	0.672218	-7.24976	0.0126946	-0.0945069	0.119896	6.77112	0.25424	0.803046	0.933139	-6.97652	protein_coding	rna21829,rna21830,XM_015866530.1,XM_015866531.1	-	2894	6	12712583;12730988;12750602;12756384;12786721;12849585;12852314;12895620;12935962;12950414;12955378;12964404	12713696;12731074;12750716;12756419;12786891;12849693;12852486;12895698;12936015;12950488;12955503;12965158	NC_029521.1	12965158	12712583	12712583	12965158	6.81697	6.82922	6.62633	6.72395	6.79339	6.78943	6.79828
ADM	ADM	gene8217	-0.115424	0.802314	0.0494143	0.802314	-0.917738	-1.4046	-0.430874	0.244299	-4.04702	0.00122511	0.0238519	-0.716611	-0.164839	-0.699028	0.36935	0.244299	-0.662505	0.518521	0.731164	-5.67189	-0.752899	-1.24067	-0.265129	0.244299	-3.31395	0.00518402	0.153746	-2.09927	protein_coding	rna19035,XM_015864002.1	-	1490	5	13203751;13205175;13205582;13206255	13204736;13205312;13205692;13206509	NC_029520.1	13206509	13203751	13203751	13206509	-0.3455	0.0229653	-0.322638	0.17296	0.858908	0.693994	0.570912
ADNP	ADNP	gene16130	8.30535	8.26646	8.33705	8.33705	0.0388869	-0.0417646	0.119538	8.30291	1.03518	0.318323	0.597541	-7.15352	-0.0317026	-0.112424	0.0490191	8.30291	-0.843198	0.413443	0.651172	-7.34753	0.0705895	-0.0104667	0.151646	8.30291	1.86973	0.0828085	0.408284	-5.48537	protein_coding	rna38769,rna38770,rna38771,rna38772,rna38773,rna38774,XM_015881855.1,XM_015881856.1,XM_015881857.1,XM_015881858.1,XM_015881859.1,XM_015881860.1	+	6231	20	12045483;12046502;12049780;12053405;12054900;12056074;12061478;12062310;12063572	12045636;12047540;12049897;12053563;12054945;12056380;12061590;12062402;12067773	NC_029535.1	12045483	12067773	12045483	12067773	8.349	8.2585	8.29093	8.3213	8.27274	8.20218	8.244
ADNP2	ADNP2	gene3743	6.06727	6.00952	6.10706	6.10706	0.0577565	-0.0727113	0.188224	6.06042	0.950435	0.358183	0.632994	-7.00093	-0.039789	-0.170202	0.0906242	6.06042	-0.655038	0.523174	0.73363	-7.25674	0.0975456	-0.0344651	0.229556	6.06042	1.58644	0.1352	0.496314	-5.67607	protein_coding	rna8527,rna8528,rna8529,rna8530,rna8531,rna8532,XM_015854837.1,XM_015854838.1,XM_015854839.1,XM_015854840.1,XM_015854841.1,XM_015854843.1	+	5662	2	72418894;72422287;72424726;72424935;72427686;72428603;72431035	72419319;72422444;72424845;72426372;72427720;72428692;72434429	NC_029517.1	72418894	72434429	72418894	72434429	6.03066	5.98842	6.09957	6.14438	5.89076	6.1475	5.99591
ADO	ADO	gene9207	4.69765	4.74413	4.88507	4.88507	-0.0464772	-0.215724	0.122769	4.77579	-0.589584	0.564964	0.786103	-6.98687	-0.187423	-0.35569	-0.0191567	4.77579	-2.39139	0.0315533	0.144783	-4.63985	0.140946	-0.028107	0.309999	4.77579	1.79001	0.0953306	0.431165	-5.10392	protein_coding	rna21497,XM_015866271.1	+	3174	6	7131052	7134225	NC_029521.1	7131052	7134225	7131052	7134225	4.77578	4.61649	4.80095	4.59994	4.64484	4.66864	4.80154
ADORA2A	ADORA2A	gene14381	3.44223	3.79263	3.69241	3.79263	-0.350403	-0.581563	-0.119243	3.63964	-3.25446	0.0058321	0.0629193	-2.69512	-0.250188	-0.487889	-0.0124863	3.63964	-2.25974	0.0404947	0.168825	-4.53678	-0.100215	-0.328531	0.1281	3.63964	-0.942375	0.362149	0.705958	-5.86959	protein_coding	rna34619,rna34620,rna34621,rna34622,XM_015878415.1,XM_015878416.1,XM_015878417.1,XM_015878418.1	-	7866	15	7491315;7503726;7514087;7517774;7518396;7518572	7496955;7504612;7514707;7518167;7518476;7518813	NC_029530.1	7518813	7491315	7491315	7518813	3.45185	3.34901	3.43041	3.52225	3.62646	3.97027	3.97485
ADORA2B	ADORA2B	gene15590	4.81762	5.02474	5.02514	5.02514	-0.207123	-0.588948	0.174701	4.95386	-1.16464	0.263835	0.54502	-6.52989	-0.20752	-0.593592	0.178552	4.95386	-1.15403	0.268013	0.514488	-6.54442	0.000396672	-0.379793	0.380586	4.95386	0.00224004	0.998245	0.999412	-6.67169	protein_coding	rna37500,XM_015880429.1	+	3015	19	5202782;5209862	5203259;5212398	NC_029534.1	5202782	5212398	5202782	5212398	4.81795	4.66682	4.95509	4.82416	4.77189	5.25811	5.51983
ADPGK	ADPGK	gene11796	5.33319	5.26993	5.26881	5.33319	0.0632637	-0.047717	0.174244	5.29058	1.22386	0.241418	0.519495	-6.55537	0.0643806	-0.0479867	0.176748	5.29058	1.2301	0.239145	0.484982	-6.54924	-0.00111696	-0.115382	0.113149	5.29058	-0.0209868	0.983556	0.995917	-6.7321	protein_coding	rna28331,rna28332,XM_015872380.1,XM_015872382.1	-	3391	10	1101449;1104520;1105268;1105964;1106715;1107415;1110441	1103845;1104618;1105464;1106084;1106777;1107640;1110728	NC_029525.1	1110728	1101449	1101449	1110728	5.3789	5.37043	5.3042	5.28282	5.22259	5.2641	5.34184
ADPRH	ADPRH	gene1502	5.22349	5.06172	5.10964	5.22349	0.161771	0.00973387	0.313807	5.13225	2.28442	0.0386545	0.194972	-4.91386	0.11385	-0.0390902	0.26679	5.13225	1.59822	0.13255	0.347842	-6.03221	0.0479204	-0.109499	0.20534	5.13225	0.653562	0.524097	0.803817	-6.4657	protein_coding	rna3529,rna3530,XM_015879589.1,XM_015879599.1	-	2376	1	82743765;82745860;82752301;82753686;82754148	82745033;82746220;82752647;82753862;82754369	NC_029516.1	82754369	82743765	82743765	82754369	5.21107	5.20316	5.24669	5.23216	5.06278	5.10644	4.97356
ADPRHL2	ADPRHL2	gene16807	5.49658	5.47582	5.45735	5.49658	0.0207559	-0.140377	0.181888	5.47626	0.276556	0.786206	0.908181	-7.31663	0.0392271	-0.12419	0.202645	5.47626	0.515362	0.614427	0.795311	-7.21648	-0.0184712	-0.183617	0.146675	5.47626	-0.240133	0.813745	0.936539	-6.749	protein_coding	rna40279,rna40280,XM_015883254.1,XM_015883255.1	-	2542	23	3683507;3685438;3685624;3685901;3686547;3687239	3685078;3685538;3685808;3686108;3686643;3687617	NC_029538.1	3687617	3683507	3683507	3687617	5.61244	5.50563	5.3042	5.5528	5.56375	5.30726	5.44197
ADPRM	ADPRM	gene14989	4.36526	4.22202	4.07266	4.36526	0.143237	-0.0543252	0.3408	4.22203	1.5566	0.142116	0.392672	-5.86626	0.292605	0.0868689	0.49834	4.22203	3.05349	0.00867988	0.0653775	-3.24371	-0.149367	-0.361089	0.0623546	4.22203	-1.51466	0.152343	0.522704	-5.32885	protein_coding	rna36079,XM_015879514.1	+	1945	18	604687;605475;606768	605320;605591;607961	NC_029533.1	604687	607961	604687	607961	4.48657	4.46164	4.30118	4.22385	4.29314	4.01829	4.33685
ADRA1A	ADRA1A	gene16466	0.418962	1.13862	1.36423	1.36423	-0.719657	-1.20349	-0.235828	0.976264	-3.19344	0.00658107	0.0680898	-2.2516	-0.945265	-1.4227	-0.46783	0.976264	-4.25074	0.00082568	0.0136233	-0.362718	0.225608	-0.210859	0.662075	0.976264	1.10976	0.286001	0.647225	-5.0953	protein_coding	rna39599,rna39600,rna39601,XM_015883046.1,XM_015883047.1,XR_001559318.1	-	9914	22	172717;185959;188954;197820;201604;201970	176552;187568;191095;199778;201751;202188	NC_029537.1	202188	172717	172717	202188	0.533194	0.621603	0.373969	0.17296	0.990153	0.740537	1.31872
ADRA1B	ADRA1B	gene13414	2.93293	3.57889	3.18622	3.57889	-0.645965	-1.00101	-0.290922	3.23577	-3.90618	0.00161264	0.0289802	-1.33552	-0.253296	-0.633361	0.126769	3.23577	-1.43085	0.174647	0.406058	-5.67826	-0.39267	-0.743829	-0.0415099	3.23577	-2.40075	0.0309946	0.287492	-3.74445	protein_coding	rna32366,XM_015876066.1	-	2588	13	10044298;10057264	10045436;10058712	NC_029528.1	10058712	10044298	10044298	10058712	2.69466	3.108	3.14581	2.82294	3.98754	3.56092	3.46138
ADRA1D	ADRA1D	gene7682	4.00658	3.7839	4.01217	4.01217	0.222683	0.015476	0.42989	3.9351	2.30732	0.0370178	0.190291	-4.54666	-0.00558536	-0.208231	0.197061	3.9351	-0.059175	0.953658	0.979542	-6.969	0.228268	0.0158923	0.440644	3.9351	2.30762	0.0369964	0.30522	-4.0302	protein_coding	rna17737,XM_015863039.1	+	2996	4	80054542;80089214	80055876;80090874	NC_029519.1	80054542	80090874	80054542	80090874	3.92672	4.1297	4.00177	3.98251	3.48525	3.79943	3.88465
ADRA2A	ADRA2A	gene9606	4.47735	4.36328	4.25658	4.47735	0.114064	-0.0999112	0.32804	4.36317	1.14449	0.271816	0.552597	-6.42174	0.220767	-8.62763e-05	0.44162	4.36317	2.14613	0.0500779	0.19252	-4.95583	-0.106703	-0.333032	0.119627	4.36317	-1.01218	0.328808	0.6844	-5.96499	protein_coding	rna22587,XM_015867397.1	+	2905	6	23174098;23177000	23176181;23177820	NC_029521.1	23174098	23177820	23174098	23177820	4.59361	4.473	4.27265	4.55354	4.47968	4.50641	4.3488
ADRA2B	ADRA2B	gene16443	2.70298	2.55679	2.3998	2.70298	0.14619	-0.196411	0.488791	2.55592	0.916123	0.375278	0.648496	-6.13005	0.303181	-0.0533568	0.659718	2.55592	1.82567	0.0895344	0.2764	-4.96823	-0.156991	-0.524701	0.21072	2.55592	-0.916628	0.375023	0.71303	-5.5462	protein_coding	rna39560,XM_015882937.1	-	2206	22	13234	15439	NC_029537.1	15439	13234	13234	15439	2.53951	3.05859	2.47043	2.76303	2.58899	2.47062	2.66954
ADRA2C	ADRA2C	gene7583	4.82862	4.51176	4.58221	4.82862	0.316866	0.107038	0.526694	4.64063	3.24218	0.00597575	0.063829	-2.99345	0.246416	0.0357708	0.457061	4.64063	2.51155	0.0250597	0.124944	-4.39573	0.0704496	-0.150701	0.2916	4.64063	0.683937	0.505298	0.794534	-6.30809	protein_coding	rna17522,XM_015862949.1	-	4631	4	74074584	74079214	NC_029519.1	74079214	74074584	74074584	74079214	5.09798	4.80207	4.58922	4.80943	4.54874	4.36874	4.47053
ADRB1	ADRB1	gene9630	2.08968	2.19387	2.17566	2.19387	-0.104187	-0.513279	0.304904	2.15728	-0.546788	0.593225	0.805015	-6.26811	-0.0859784	-0.5021	0.330143	2.15728	-0.443603	0.664181	0.826586	-6.31725	-0.0182089	-0.432885	0.396467	2.15728	-0.0942759	0.92624	0.979221	-5.87378	protein_coding	rna22669,XM_015867370.1	+	1902	6	24545794	24547695	NC_029521.1	24545794	24547695	24545794	24547695	2.20015	2.2246	1.99929	1.94929	2.70818	1.65807	2.35869
ADRB2	ADRB2	gene13436	5.44011	5.18213	4.96357	5.44011	0.257976	-0.10332	0.619273	5.19596	1.533	0.147797	0.399585	-6.1569	0.476535	0.0985462	0.854523	5.19596	2.7067	0.0171614	0.0998628	-4.1493	-0.218558	-0.610304	0.173188	5.19596	-1.19781	0.251089	0.619622	-5.96209	protein_coding	rna32423,XM_015876329.1	-	5144	13	10573712;10595881	10577470;10597265	NC_029528.1	10597265	10573712	10573712	10597265	5.20314	5.38253	5.80166	5.38904	5.68818	5.16733	4.95021
ADRBK1	ADRBK1	gene7796	5.30673	5.18927	5.21098	5.30673	0.117468	-0.0133405	0.248276	5.23603	1.92801	0.0746123	0.280644	-5.54476	0.0957576	-0.0363108	0.227826	5.23603	1.55668	0.142096	0.361858	-6.11378	0.0217103	-0.113468	0.156889	5.23603	0.344812	0.735416	0.907415	-6.65308	protein_coding	rna17952,rna17953,rna17954,XM_015863175.1,XM_015863176.1,XM_015863177.1	+	2972	5	140757;141206;141788;142048;142241;142498;142804;143008;143319;143497;143673;144045;144217;144401;144546;144729;144863;145030;145300;145503;145716	141045;141282;141861;142149;142315;142559;142855;143099;143418;143575;143803;144142;144324;144467;144646;144795;144958;145192;145436;145616;146603	NC_029520.1	140757	146603	140757	146603	5.34145	5.35004	5.29207	5.24864	5.32974	5.25009	5.13416
ADRBK2	ADRBK2	gene14315	8.26558	8.21124	8.24133	8.26558	0.0543436	-0.0546241	0.163311	8.23948	1.07072	0.3026	0.580784	-7.11315	0.0242547	-0.0849708	0.13348	8.23948	0.476756	0.64097	0.811988	-7.59307	0.0300889	-0.0796508	0.139829	8.23948	0.588664	0.565564	0.825139	-6.95742	protein_coding	rna34489,rna34490,XM_015878344.1,XR_001558564.1	+	6858	15	6112268;6119266;6130969;6133021;6133532;6134770;6135481;6136112;6138682;6142001;6142594;6143204;6143980;6145825;6146106;6146682;6146929;6148115;6148850;6149918;6150443	6112579;6119342;6131042;6133122;6133606;6134831;6135532;6136203;6138781;6142079;6142724;6143298;6144087;6145891;6146206;6146748;6147024;6148277;6148986;6150031;6155196	NC_029530.1	6112268	6155196	6112268	6155196	8.36308	8.29229	8.22359	8.18431	8.22966	8.10852	8.21245
ADRM1	ADRM1	gene15910	6.24655	6.15718	6.14598	6.24655	0.0893701	-0.0372251	0.215965	6.18339	1.51565	0.152094	0.406164	-6.36087	0.100578	-0.0272598	0.228415	6.18339	1.68915	0.113565	0.319157	-6.11425	-0.0112075	-0.140762	0.118347	6.18339	-0.185731	0.855348	0.954328	-6.90083	protein_coding	rna38304,rna38305,XM_015881492.1,XM_015881493.1	+	1443	20	6990726;6991308;6991847;6992043;6992576;6994813;6995126;6995644;6996649;6997448	6990831;6991518;6991963;6992166;6992662;6994894;6995355;6995801;6996751;6997672	NC_029535.1	6990726	6997672	6990726	6997672	6.09851	6.3257	6.26698	6.29917	6.02182	6.1753	6.23155
ADSL	ADSL	gene710	4.75175	4.77268	4.81283	4.81283	-0.0209333	-0.188867	0.147001	4.77795	-0.267623	0.792933	0.910581	-7.14167	-0.0610788	-0.230212	0.108054	4.77795	-0.77533	0.45118	0.682297	-6.8726	0.0401455	-0.130239	0.21053	4.77795	0.505861	0.62091	0.856238	-6.48012	protein_coding	rna1618,XM_015860691.1	-	1603	1	45678741;45679147;45681417;45682042;45683601;45684123;45684923;45685416;45685625;45687361;45687947;45689179;45691556	45678887;45679323;45681506;45682132;45683748;45684192;45685013;45685462;45685796;45687440;45687991;45689382;45691796	NC_029516.1	45691796	45678741	45678741	45691796	4.92551	4.68647	4.61866	4.76175	4.86034	4.83069	4.73932
ADSS	ADSS	gene5212	6.30713	6.18249	6.10074	6.30713	0.124642	0.0214346	0.227849	6.19696	2.59286	0.0214155	0.138388	-4.576	0.206389	0.101453	0.311325	6.19696	4.22268	0.000871593	0.0141633	-1.38521	-0.0817473	-0.188305	0.0248107	6.19696	-1.64707	0.122035	0.479328	-5.60281	protein_coding	rna11846,XM_015857710.1	+	2411	3	31270001;31280003;31281258;31282073;31284372;31287319;31287647;31289032;31290138;31291053;31291783;31296544;31297447	31270379;31280105;31281326;31282123;31284438;31287426;31287728;31289158;31290292;31291177;31291880;31296693;31298343	NC_029518.1	31270001	31298343	31270001	31298343	6.22729	6.35158	6.30269	6.34842	6.29578	6.13775	6.14848
ADSSL1	ADSSL1	gene8884	6.8746	6.87148	6.95979	6.95979	0.00312057	-0.10943	0.115671	6.90154	0.0595268	0.953383	0.980843	-7.58418	-0.0851862	-0.19778	0.0274074	6.90154	-1.62435	0.126832	0.339421	-6.30803	0.0883068	-0.0247936	0.201407	6.90154	1.67631	0.116094	0.468925	-5.66618	protein_coding	rna20771,XM_015865476.1	+	4418	5	46889141;46898593;46899801;46900214;46900589;46901743;46902231;46902826;46904034;46904843;46906475;46907041;46907976	46889401;46898695;46899863;46900264;46900655;46901850;46902312;46902952;46904188;46904967;46906572;46907190;46911003	NC_029520.1	46889141	46911003	46889141	46911003	6.88735	6.779	6.90916	6.91901	6.89669	6.88252	6.73743
ADTRP	ADTRP	gene3652	3.20366	3.04011	2.9405	3.20366	0.163545	-0.350928	0.678018	3.06252	0.682494	0.506182	0.745903	-6.46061	0.263155	-0.268825	0.795134	3.06252	1.06204	0.306386	0.554924	-6.11099	-0.0996098	-0.648687	0.449468	3.06252	-0.389487	0.702839	0.893712	-6.02085	protein_coding	rna8332,XM_015854591.1	-	2076	2	66224478;66230248;66233766;66244363;66245833;66252899	66225382;66230399;66233881;66244464;66245967;66253564	NC_029517.1	66253564	66224478	66224478	66253564	3.64575	3.29029	2.63316	3.21456	2.98492	2.34069	3.56751
AEBP1	AEBP1	gene16450	1.71831	2.52418	2.27906	2.52418	-0.805876	-1.18825	-0.423505	2.17135	-4.52489	0.000488624	0.0134323	0.0448983	-0.560751	-0.959129	-0.162372	2.17135	-3.02203	0.0092363	0.0678498	-2.75589	-0.245125	-0.604943	0.114693	2.17135	-1.46261	0.165893	0.537724	-4.94387	protein_coding	rna39571,rna39572,rna39573,rna39574,XM_015882974.1,XM_015882975.1,XM_015882976.1,XM_015882977.1	+	3698	22	55610;56269;56824;57042;57194;57694;57876;58122;58265;58414;58714;58934;59096;59314;59473;60017;60318;60578;61055;61274;61444	55872;56724;56895;57113;57283;57783;57962;58199;58339;58523;58853;59018;59240;59402;59596;60213;60497;60920;61194;61373;62205	NC_029537.1	55610	62205	55610	62205	1.2081	1.52304	2.07677	2.053	2.44387	2.67615	2.47962
AEBP2	AEBP2	gene991	5.42194	5.35432	5.35239	5.42194	0.0676182	-0.0558601	0.191096	5.37661	1.1757	0.259528	0.540205	-6.63142	0.0695549	-0.0554301	0.19454	5.37661	1.1948	0.252226	0.498192	-6.61101	-0.00193668	-0.129011	0.125137	5.37661	-0.0327209	0.974364	0.993651	-6.75236	protein_coding	rna2320,rna2321,rna2322,rna2323,XM_015868210.1,XM_015868219.1,XM_015868226.1,XM_015868236.1	+	3459	1	59165421;59184661;59187617;59195457;59202128;59206101;59206806;59210467;59210843;59212176	59166160;59184868;59187724;59195643;59202252;59206205;59206873;59210580;59210909;59213912	NC_029516.1	59165421	59213912	59165421	59213912	5.46766	5.41234	5.39208	5.4136	5.44292	5.35103	5.33785
AEN	AEN	gene12089	3.14843	2.57858	2.71309	3.14843	0.569856	0.282343	0.857369	2.81266	4.25532	0.000818421	0.0186789	-0.577366	0.435346	0.150018	0.720674	2.81266	3.27579	0.00559099	0.0501105	-2.47491	0.13451	-0.177772	0.446792	2.81266	0.924767	0.37092	0.71073	-5.58222	protein_coding	rna29081,XM_015873097.1	-	1568	10	11789386;11790386;11790977;11791893	11790048;11790586;11791584;11791988	NC_029525.1	11791988	11789386	11789386	11791988	2.92431	3.05859	3.40058	3.21456	2.23036	2.74625	2.64389
AFAP1	AFAP1	gene7570	5.71497	5.86826	5.75993	5.86826	-0.153287	-0.361656	0.0550828	5.77838	-1.57941	0.136802	0.385227	-6.19676	-0.0449572	-0.257751	0.167837	5.77838	-0.453591	0.657149	0.822359	-7.3053	-0.108329	-0.319531	0.102872	5.77838	-1.10122	0.28957	0.650566	-6.23813	protein_coding	rna17496,rna17497,rna17498,rna17499,rna17500,rna17501,XM_015862712.1,XM_015862713.1,XM_015862715.1,XM_015862716.1,XM_015862717.1,XM_015862718.1	-	6325	4	73092467;73098962;73100922;73101755;73102478;73104450;73105855;73107647;73111428;73113190;73116423;73118989;73120054;73129975;73133054;73136495;73148398;73152665;73182259;73200154	73095956;73099168;73101083;73101945;73102642;73104564;73106112;73107764;73111573;73113401;73116572;73119073;73120146;73130154;73133265;73136603;73148495;73152793;73182347;73200269	NC_029519.1	73200269	73092467	73092467	73200269	5.71223	5.38854	5.86582	5.87045	5.90052	5.97697	5.78184
AFAP1L1	AFAP1L1	gene13433	4.57256	4.72933	4.71572	4.72933	-0.156763	-0.398146	0.0846195	4.67443	-1.39432	0.185185	0.453156	-6.18308	-0.143159	-0.387991	0.101673	4.67443	-1.25538	0.230108	0.473823	-6.3565	-0.0136041	-0.256296	0.229088	4.67443	-0.120348	0.905936	0.971552	-6.58764	protein_coding	rna32405,rna32406,XM_015876278.1,XM_015876279.1	-	3594	13	10486058;10487687;10488029;10488438;10488803;10489037;10489668;10489925;10490262;10490528;10490846;10491539;10492053;10492658;10493031;10493277;10493644;10493889;10503676	10487292;10487815;10488207;10488602;10488917;10489115;10489813;10490136;10490414;10490621;10490932;10491718;10492264;10492756;10493142;10493374;10493727;10494017;10503761	NC_029528.1	10503761	10486058	10486058	10503761	4.41627	4.473	5.01783	4.40791	4.68091	4.76185	4.77816
AFAP1L2	AFAP1L2	gene9634	6.33083	6.58234	6.43495	6.58234	-0.251504	-0.366252	-0.136756	6.44999	-4.7057	0.00034727	0.010648	-0.476723	-0.104118	-0.220836	0.0125999	6.44999	-1.9152	0.0763483	0.251292	-5.79268	-0.147386	-0.262768	-0.0320035	6.44999	-2.74246	0.0160035	0.230423	-3.78851	protein_coding	rna22677,rna22678,rna22679,rna22680,rna22681,rna22682,rna22683,XM_015867350.1,XM_015867351.1,XM_015867353.1,XM_015867354.1,XM_015867355.1,XM_015867356.1,XM_015867357.1	-	4746	6	24637187;24639594;24639850;24640499;24640810;24641078;24641491;24641915;24643747;24644442;24644859;24645593;24646218;24647016;24648837;24651673;24652721;24655299;24658621;24659225;24691080	24638904;24639722;24640031;24640666;24640987;24641314;24641602;24642060;24643958;24644546;24644943;24645682;24646397;24647221;24648920;24651763;24652834;24655390;24658698;24659353;24691489	NC_029521.1	24691489	24637187	24637187	24691489	6.19065	6.43333	6.39728	6.31055	6.50962	6.59654	6.59328
AFF1	AFF1	gene7074	6.65079	6.54139	6.57192	6.65079	0.109404	-0.0311501	0.249959	6.58896	1.67115	0.117124	0.357173	-6.19352	0.0788762	-0.0623192	0.220072	6.58896	1.19936	0.250504	0.496452	-6.83081	0.030528	-0.112343	0.173399	6.58896	0.458755	0.653526	0.871464	-6.87121	protein_coding	rna16164,rna16165,rna16166,rna16167,XM_015861530.1,XM_015861532.1,XM_015861533.1,XM_015861534.1	-	6628	4	40708556;40712397;40713209;40713341;40714217;40714699;40715110;40715650;40716503;40718514;40720047;40723346;40723985;40724153;40728715;40729150;40729720;40730679;40738097;40739441;40745705;40755114;40757895;40759485;40759957	40711133;40712614;40713252;40713434;40714288;40714835;40715173;40715741;40716752;40718611;40720952;40723505;40724022;40724207;40728766;40729186;40729806;40730723;40739005;40739561;40745817;40755371;40757957;40759584;40759993	NC_029519.1	40759993	40708556	40708556	40759993	6.72648	6.6697	6.76226	6.45245	6.6361	6.44493	6.60745
AFF2	AFF2	gene6691	6.33518	6.43021	6.3723	6.43021	-0.0950232	-0.281385	0.0913383	6.37859	-1.09471	0.292317	0.570702	-6.91038	-0.0371203	-0.225676	0.151436	6.37859	-0.422665	0.679028	0.835248	-7.43178	-0.0579029	-0.246221	0.130416	6.37859	-0.660135	0.519995	0.801829	-6.73164	protein_coding	rna15288,XM_015860794.1	-	13188	4	16822822;16836967;16840210;16843419;16843885;16847259;16850002;16850597;16852550;16859025;16861250;16862766;16902632;16918200;16953909;16954215;16957327;16977062;17062367;17068852	16832373;16837181;16840259;16843512;16843956;16847395;16850065;16850736;16852784;16859146;16862269;16862928;16902669;16918251;16953960;16954251;16957419;16977106;17063257;17068967	NC_029519.1	17068967	16822822	16822822	17068967	6.20562	6.18312	6.47804	6.46739	6.47642	6.40305	6.42089
AFF3	AFF3	gene1940	3.34179	3.52288	3.5337	3.5337	-0.181087	-0.501495	0.13932	3.46689	-1.21342	0.245259	0.52301	-6.05591	-0.191908	-0.516457	0.132641	3.46689	-1.26951	0.225175	0.467928	-5.99043	0.0108206	-0.308246	0.329887	3.46689	0.0728108	0.942998	0.9836	-6.25242	protein_coding	rna4563,XM_015850512.1	-	6297	1	119536412;119540204;119540557;119543075;119545116;119547215;119550005;119561568;119563898;119566678;119569058;119577221;119605588;119620275;119648668;119653940;119659557;119700601;119791710;119796698;119844712	119538917;119540418;119540606;119543168;119545187;119547351;119550068;119561695;119564099;119566802;119570110;119577386;119605628;119620326;119648719;119653976;119659643;119700645;119792510;119796818;119844960	NC_029516.1	119844960	119536412	119536412	119844960	3.3903	3.07856	3.38543	3.47946	3.87881	3.23493	3.37827
AFG3L2	AFG3L2	gene3957	6.77725	6.80638	6.81143	6.81143	-0.0291258	-0.12277	0.0645184	6.79807	-0.667763	0.515259	0.752833	-7.34244	-0.0341749	-0.128328	0.0599784	6.79807	-0.779286	0.448923	0.680558	-7.26752	0.00504909	-0.0893661	0.0994643	6.79807	0.114814	0.91024	0.973536	-7.00691	protein_coding	rna9005,rna9006,XM_015855238.1,XM_015855239.1	+	3241	2	87592015;87596553;87597130;87597797;87598779;87600727;87602362;87604093;87604903;87608104;87608959;87609203;87610107;87610753;87611749;87612883;87613748	87592199;87596652;87597198;87597912;87598931;87600801;87602486;87604366;87605040;87608257;87609066;87609328;87610217;87610868;87611949;87613077;87614742	NC_029517.1	87592015	87614742	87592015	87614742	6.79273	6.75826	6.76226	6.79423	6.82231	6.76642	6.84686
AFMID	AFMID	gene15134	2.9599	2.72707	2.80887	2.9599	0.232826	-0.171621	0.637273	2.83328	1.23593	0.237035	0.514446	-5.85602	0.151024	-0.253998	0.556047	2.83328	0.800558	0.436905	0.671674	-6.30056	0.0818016	-0.341817	0.50542	2.83328	0.414583	0.684797	0.886321	-5.94824	protein_coding	rna36442,XM_015879827.1	+	1407	18	4525711;4525948;4526147;4526331;4526565;4526724;4527134;4527492;4527785;4528303;4528573	4525860;4526038;4526251;4526379;4526650;4526796;4527231;4527570;4527920;4528407;4529007	NC_029533.1	4525711	4529007	4525711	4529007	3.34055	3.0178	2.68357	2.7933	3.01605	2.72326	2.83734
AFTPH	AFTPH	gene4623	6.72622	6.68228	6.68608	6.72622	0.0439349	-0.0431369	0.131007	6.69813	1.08332	0.297166	0.576261	-6.9645	0.0401421	-0.0474419	0.127726	6.69813	0.984012	0.341988	0.586592	-7.07413	0.00379275	-0.0844197	0.0920052	6.69813	0.0923102	0.927773	0.979492	-6.99433	protein_coding	rna10452,rna10453,rna10454,rna10455,rna10456,XM_015856518.1,XM_015856519.1,XM_015856520.1,XM_015856521.1,XM_015856522.1	-	3950	3	1696121;1702541;1706479;1708161;1712993;1715263;1715637;1716284;1729230;1734516;1741445	1697333;1702664;1706562;1708221;1713115;1715319;1715763;1716435;1731033;1734537;1741627	NC_029518.1	1741627	1696121	1696121	1741627	6.76404	6.71506	6.68705	6.73699	6.703	6.67652	6.61242
AGA	AGA	gene7014	5.67206	5.69954	5.57941	5.69954	-0.027485	-0.221767	0.166798	5.65046	-0.303729	0.765849	0.89896	-7.35192	0.0926537	-0.106512	0.29182	5.65046	0.998786	0.335029	0.580562	-6.87549	-0.120139	-0.3203	0.0800222	5.65046	-1.28863	0.218636	0.591584	-5.98728	protein_coding	rna16052,rna16053,rna16054,rna16055,rna16056,rna16057,rna16058,XM_015861460.1,XM_015861461.1,XM_015861462.1,XM_015861463.1,XR_001554925.1,XR_001554926.1,XR_001554927.1	+	4458	4	37497735;37498141;37498363;37499582;37500332;37501847;37502904;37503712;37504609;37506958;37507885;37513392;37514383;37519338	37497876;37498332;37498856;37499735;37500444;37501959;37503015;37503787;37504716;37507091;37508999;37514376;37514835;37519604	NC_029519.1	37497735	37519604	37497735	37519604	5.59436	5.80582	5.48383	5.80139	5.84669	5.60639	5.5443
AGAP1	AGAP1	gene9875	7.88638	7.9037	7.91385	7.91385	-0.0173239	-0.122414	0.0877664	7.90107	-0.353922	0.728727	0.879665	-7.61094	-0.0274715	-0.132906	0.0779634	7.90107	-0.559401	0.584822	0.775207	-7.52247	0.0101476	-0.0955281	0.115823	7.90107	0.206165	0.839662	0.947433	-7.094	protein_coding	rna23196,rna23197,rna23198,rna23199,rna23200,rna23201,rna23202,rna23203,rna23204,rna23205,rna23206,XM_015867751.1,XM_015867752.1,XM_015867753.1,XM_015867754.1,XM_015867755.1,XM_015867756.1,XM_015867757.1,XM_015867759.1,XM_015867760.1,XM_015867761.1,XM_015867762.1	+	11031	7	3652318;3699455;3723443;3728417;3729177;3737307;3739219;3739993;3741390;3754716;3763691;3768343;3799250;3810862;3825334;3840192;3862767;3869555;3870719;3875438;3903919;3904526	3652548;3700579;3723501;3728504;3729188;3737392;3739254;3740134;3741524;3754843;3763846;3768435;3799354;3811030;3825495;3840353;3862844;3869709;3870809;3875660;3904174;3911864	NC_029522.1	3652318	3911864	3652318	3911864	7.93886	7.79474	7.90402	7.90536	7.87651	7.83589	8.04251
AGAP2	AGAP2	gene18498	4.11792	4.31678	4.16445	4.31678	-0.198866	-0.42655	0.0288186	4.20267	-1.87522	0.0820034	0.296304	-5.36758	-0.0465299	-0.282548	0.189488	4.20267	-0.423265	0.678601	0.835045	-6.91639	-0.152336	-0.384807	0.0801354	4.20267	-1.40688	0.181504	0.556796	-5.49637	protein_coding	rna43743,XM_015886930.1	+	2289	LGE22C19W28_E50C23	1458155;1458632;1463859;1464081;1464372;1464479;1464977;1465685;1466011;1466192;1466870;1467591	1458566;1458672;1463990;1464155;1464476;1464830;1465123;1465836;1466101;1466414;1467119;1467899	NC_029544.1	1458155	1467899	1458155	1467899	4.14117	4.42311	3.90949	4.02138	4.21925	4.28486	4.39566
AGAP3	AGAP3	gene2730	6.4505	6.52033	6.47343	6.52033	-0.069824	-0.206017	0.0663688	6.48218	-1.10072	0.289783	0.568714	-6.91851	-0.0229251	-0.16052	0.11467	6.48218	-0.357713	0.725951	0.861754	-7.4747	-0.0468989	-0.184599	0.0908012	6.48218	-0.731229	0.476829	0.779314	-6.69483	protein_coding	rna6191,rna6192,rna6193,XM_015852789.1,XM_015852790.1,XM_015852791.1	-	3835	2	186121;187370;189383;189890;190387;198374;201298;212391;216324;220897;222104;224349;230439;233625;235243;235601;235906;236942;254242	187218;187625;189605;189980;190541;198535;201471;212556;216428;220989;222222;224504;230566;233759;235384;235686;235993;237000;254640	NC_029517.1	254640	186121	186121	254640	6.34821	6.67463	6.37445	6.41482	6.48386	6.49924	6.61737
AGBL1	AGBL1	gene12097	3.94126	3.678	3.64766	3.94126	0.263256	-0.00671552	0.533227	3.75115	2.09356	0.0551925	0.236895	-4.88876	0.293599	0.0176453	0.569552	3.75115	2.28425	0.0386671	0.164142	-4.55301	-0.0303431	-0.319728	0.259042	3.75115	-0.225118	0.825175	0.94107	-6.26604	protein_coding	rna29095,rna29096,rna29097,rna29098,rna29099,XM_015873149.1,XM_015873150.1,XM_015873151.1,XM_015873152.1,XM_015873153.1	-	3370	10	12352337;12372564;12375848;12381211;12384021;12384505;12385153;12386721;12388270;12390163;12391185;12394490;12403621;12422222;12424148;12424769;12425631;12455983;12493821;12498912;12499151;12500648;12500872;12501088	12352494;12372717;12375992;12381298;12384169;12384591;12385236;12387319;12388386;12390236;12391365;12394698;12403658;12422315;12424279;12424915;12425694;12456080;12493884;12499062;12499207;12500761;12501009;12501315	NC_029525.1	12501315	12352337	12352337	12501315	4.09477	3.80956	3.81656	4.01712	3.36947	3.73767	3.86258
AGBL2	AGBL2	gene7858	2.72443	2.33345	2.41407	2.72443	0.390978	0.0288245	0.753132	2.49365	2.31785	0.0362875	0.188235	-4.15319	0.310364	-0.0528708	0.673599	2.49365	1.83446	0.0881539	0.273564	-4.95927	0.0806142	-0.307318	0.468546	2.49365	0.44615	0.662385	0.875798	-5.82746	protein_coding	rna18112,rna18113,XM_015863072.1,XM_015863073.1	+	2759	5	553224;553497;553824;554129;554307;554539;555408;555647;555884;556051;556222	553419;553746;554042;554230;554457;555306;555570;555773;555981;556148;556808	NC_029520.1	553224	556808	553224	556808	2.66031	3.17445	2.59417	2.51924	2.06154	2.21447	2.63089
AGBL3	AGBL3	gene596	0.788244	0.834969	0.411863	0.834969	-0.0467251	-0.741437	0.647987	0.685154	-0.144401	0.887264	0.956664	-6.06746	0.376381	-0.367842	1.1206	0.685154	1.0858	0.296105	0.545833	-5.45535	-0.423106	-1.171	0.324784	0.685154	-1.21461	0.244818	0.614384	-4.88278	protein_coding	rna1390,XM_015859477.1	-	3933	1	43626133;43626681;43626811;43627382;43628797;43631219;43632265;43634707;43635361;43635589;43636239;43637385;43638906;43640108;43642647;43643736;43644761;43645322	43626679;43626809;43626839;43627560;43628845;43631276;43632333;43634773;43635440;43635683;43636365;43637547;43639688;43640204;43642751;43643912;43644821;43646439	NC_029516.1	43646439	43626133	43626133	43646439	1.35852	1.43284	0.176933	0.233081	1.22148	0.6459	0.515417
AGBL5	AGBL5	gene6102	3.06011	3.16048	3.13206	3.16048	-0.100366	-0.373339	0.172606	3.11832	-0.789395	0.443186	0.703073	-6.37859	-0.07195	-0.350079	0.206179	3.11832	-0.555404	0.587478	0.776843	-6.53435	-0.0284165	-0.306169	0.249336	3.11832	-0.219653	0.829346	0.942605	-6.11648	protein_coding	rna13948,rna13949,rna13950,XM_015859610.1,XM_015859611.1,XM_015859612.1	-	3515	3	95383189;95383527;95383935;95384089;95385420;95386275;95386533;95386791;95388880;95389316;95389913;95390202;95391940;95392278;95392546	95383440;95383833;95383981;95384207;95386149;95386444;95386720;95386926;95389049;95389793;95390091;95390379;95392106;95392449;95392767	NC_029518.1	95392767	95383189	95383189	95392767	2.98107	3.37346	2.8583	3.04882	3.1248	3.26708	3.34682
AGFG1	AGFG1	gene11386	6.28041	6.33169	6.20556	6.33169	-0.0512816	-0.149828	0.0472652	6.27316	-1.11723	0.282901	0.562128	-6.87481	0.0748488	-0.0255528	0.17525	6.27316	1.60055	0.132032	0.346961	-6.25253	-0.12613	-0.226738	-0.025523	6.27316	-2.69163	0.0176737	0.236487	-3.85006	protein_coding	rna27207,rna27208,rna27209,rna27210,rna27211,rna27212,rna27213,rna27214,rna27215,rna27216,rna27217,XM_015871357.1,XM_015871358.1,XM_015871359.1,XM_015871360.1,XM_015871362.1,XM_015871363.1,XM_015871364.1,XM_015871365.1,XM_015871366.1,XM_015871367.1,XM_015871368.1	+	2850	9	7935104;7943385;7953426;7954109;7955308;7959297;7960028;7961036;7963332;7964179;7964524;7966900;7968330;7969512;7969963	7935614;7943478;7953541;7954271;7955464;7959416;7960099;7961245;7963515;7964258;7964616;7966947;7968488;7969603;7970713	NC_029524.1	7935104	7970713	7935104	7970713	6.18965	6.30784	6.35222	6.27614	6.29578	6.28338	6.35721
AGGF1	AGGF1	gene18786	5.26632	5.1958	5.11533	5.26632	0.0705195	-0.0794223	0.220461	5.1937	1.00974	0.329934	0.607327	-6.77269	0.150991	-0.00245831	0.304441	5.1937	2.11257	0.0532894	0.199875	-5.2252	-0.0804719	-0.236658	0.0757143	5.1937	-1.10618	0.287492	0.648398	-6.08537	protein_coding	rna44327,XM_015848633.1	+	3216	Z	11942789;11943671;11944216;11945092;11945817;11952627;11954480;11955552;11956754;11957197;11957618;11957930;11959366;11959969	11943150;11943764;11944421;11945238;11946005;11952981;11954591;11955603;11956855;11957362;11957700;11958057;11959465;11961088	NC_029547.1	11942789	11961088	11942789	11961088	5.14635	5.42993	5.22133	5.27926	5.16819	5.20309	5.15927
AGK	AGK	gene928	5.68453	5.67356	5.62885	5.68453	0.0109698	-0.197042	0.218982	5.66364	0.113223	0.911478	0.965736	-7.39297	0.05568	-0.155674	0.267034	5.66364	0.565604	0.580711	0.772403	-7.22863	-0.0447102	-0.258087	0.168666	5.66364	-0.449868	0.659766	0.874397	-6.71426	protein_coding	rna2150,XM_015866723.1	-	1315	1	55054190;55056073;55059578;55062162;55063363;55065084;55067176;55068039;55069731;55071753;55072741;55073932;55075072;55077782;55082295	55054327;55056157;55059648;55062259;55063510;55065141;55067255;55068108;55069825;55071785;55072833;55074007;55075151;55077821;55082444	NC_029516.1	55082444	55054190	55054190	55082444	5.48902	5.65274	6.00859	5.6035	5.59157	5.66186	5.67509
AGL	AGL	gene10765	6.79316	6.80776	6.7559	6.80776	-0.0145928	-0.148215	0.11903	6.78458	-0.234468	0.818052	0.923026	-7.54862	0.0372579	-0.0975613	0.172077	6.78458	0.593323	0.562529	0.758635	-7.39681	-0.0518507	-0.18715	0.0834489	6.78458	-0.822779	0.424574	0.749448	-6.65909	protein_coding	rna25602,rna25603,rna25604,rna25605,XM_015870103.1,XM_015870104.1,XM_015870105.1,XM_015870106.1	-	6653	8	10354522;10357185;10357406;10357997;10358712;10359476;10359965;10360486;10360977;10362440;10364357;10365611;10366443;10366807;10367199;10367459;10367666;10368488;10368715;10369174;10369831;10370562;10371032;10372132;10372726;10373409;10373598;10373847;10374425;10374787;10378292;10379008;10380037;10382439;10382676;10382867	10356132;10357318;10357493;10358094;10358923;10359588;10360100;10360597;10361202;10362542;10364532;10365744;10366579;10366937;10367333;10367571;10367790;10368638;10368867;10369275;10369994;10370685;10371155;10372319;10372865;10373506;10373700;10373967;10374536;10374968;10378495;10379174;10380247;10382644;10382773;10383087	NC_029523.1	10383087	10354522	10354522	10383087	6.81827	6.69094	6.78985	6.86778	6.76618	6.96262	6.72907
AGMO	AGMO	gene3154	4.66376	4.1735	4.373	4.66376	0.490257	0.166723	0.81379	4.40032	3.25333	0.00584516	0.0629706	-2.90342	0.29076	-0.0271208	0.608641	4.40032	1.96379	0.0699511	0.238154	-5.29989	0.199497	-0.142704	0.541697	4.40032	1.25164	0.231428	0.601482	-5.69769	protein_coding	rna7266,XM_015853865.1	-	4838	2	25516005;25587846;25589039;25596120;25596694;25597870;25598075;25600470;25610318;25615520;25668796;25681191;25687759	25519457;25587951;25589121;25596236;25596828;25597949;25598140;25600536;25610413;25615623;25668947;25681321;25688006	NC_029517.1	25688006	25516005	25516005	25688006	4.83858	4.15812	4.72176	4.88164	4.12242	4.01829	4.38796
AGO2	AGO2	gene4499	5.90775	5.93715	5.89319	5.93715	-0.0293938	-0.203513	0.144725	5.91119	-0.362438	0.722495	0.876402	-7.37749	0.0145655	-0.162002	0.191133	5.91119	0.177109	0.861987	0.934864	-7.43031	-0.0439593	-0.221263	0.133344	5.91119	-0.532302	0.602952	0.845797	-6.72635	protein_coding	rna10253,XM_015856389.1	-	13291	2	131131152;131142096;131142600;131143635;131144305;131145150;131146945;131148726;131149780;131150675;131150985;131151278;131152199;131154323;131154594;131156013;131160229;131164545;131178823	131141772;131142295;131142701;131143769;131144499;131145240;131147104;131148910;131149913;131150797;131151104;131151425;131152286;131154457;131154730;131156194;131160349;131164740;131179040	NC_029517.1	131179040	131131152	131131152	131179040	5.98397	5.58106	6.02578	6.01872	5.98557	5.88285	5.90301
AGO3	AGO3	gene16809	6.45201	6.39858	6.35156	6.45201	0.0534227	-0.100555	0.2074	6.39965	0.744894	0.468788	0.721326	-7.23958	0.100445	-0.0552815	0.256172	6.39965	1.38481	0.188012	0.423289	-6.57279	-0.0470227	-0.204133	0.110087	6.39965	-0.642582	0.530989	0.806224	-6.73949	protein_coding	rna40282,rna40283,rna40284,XM_015883233.1,XM_015883234.1,XR_001559351.1	-	10162	23	3691911;3699622;3700128;3700641;3701126;3701636;3702729;3703149;3703769;3704112;3704592;3704999;3705295;3706746;3708067;3708896;3709713;3710667;3715056	3699335;3699821;3700229;3700802;3701320;3701726;3702888;3703333;3703902;3704234;3704711;3705146;3705382;3706880;3708203;3709104;3709833;3710838;3715310	NC_029538.1	3715310	3691911	3691911	3715310	6.52804	6.24407	6.46639	6.55685	6.50322	6.38302	6.27501
AGO4	AGO4	gene16811	6.95945	6.91383	6.97124	6.97124	0.0456184	-0.0422399	0.133477	6.94783	1.11476	0.283923	0.563326	-6.95657	-0.0117904	-0.099836	0.0762551	6.94783	-0.287506	0.777982	0.890873	-7.56035	0.0574089	-0.0312197	0.146037	6.94783	1.39069	0.186261	0.562096	-6.06654	protein_coding	rna40286,rna40287,XM_015883235.1,XM_015883236.1	-	5560	23	3737265;3740285;3740712;3741593;3741930;3742469;3743225;3743815;3744109;3744460;3744658;3745182;3745445;3745660;3746177;3746445;3747016;3749441;3750314	3740186;3740484;3740813;3741727;3742245;3742628;3743409;3743948;3744237;3744579;3744805;3745269;3745579;3745796;3746358;3746565;3747181;3749541;3750392	NC_029538.1	3750392	3737265	3737265	3750392	6.99521	6.92331	6.90186	7.01364	6.93114	6.88576	6.94726
AGPAT2	AGPAT2	gene14876	2.27036	2.58252	2.39708	2.58252	-0.312165	-0.603281	-0.0210493	2.41387	-2.3022	0.0373777	0.191136	-4.1548	-0.126727	-0.429558	0.176104	2.41387	-0.898451	0.384298	0.625163	-6.06203	-0.185438	-0.478392	0.107516	2.41387	-1.35902	0.195861	0.570896	-5.09178	protein_coding	rna35749,XM_015879343.1	+	2536	17	6235989;6239396;6239633;6239891;6241057;6241850	6236239;6239529;6239808;6239986;6241129;6243655	NC_029532.1	6235989	6243655	6235989	6243655	2.16791	1.9705	2.33508	2.56674	2.65642	2.45674	2.70718
AGPAT3	AGPAT3	gene1693	6.90689	7.01337	6.95331	7.01337	-0.106476	-0.216643	0.00369102	6.95777	-2.07503	0.0571075	0.241689	-5.59133	-0.0464236	-0.157534	0.0646865	6.95777	-0.897036	0.385027	0.625752	-7.18245	-0.0600525	-0.171003	0.0508983	6.95777	-1.16205	0.264848	0.631161	-6.34814	protein_coding	rna3982,rna3983,rna3984,XM_015883777.1,XM_015883783.1,XM_015883787.1	+	8157	1	99227715;99228241;99265267;99297594;99302114;99302460;99305025;99306063;99307608;99309588;99310266	99227817;99228598;99265387;99297820;99302283;99302621;99305178;99306165;99307683;99309786;99316749	NC_029516.1	99227715	99316749	99227715	99316749	6.87304	6.84022	6.98146	6.93154	6.95276	6.96078	7.00947
AGPAT4	AGPAT4	gene5364	6.11749	6.23805	6.41824	6.41824	-0.120557	-0.289303	0.0481893	6.25753	-1.53385	0.147588	0.399342	-6.33186	-0.300748	-0.468351	-0.133145	6.25753	-3.85253	0.00179129	0.0235767	-2.12866	0.180191	0.0131784	0.347204	6.25753	2.31637	0.0363887	0.303012	-4.54333	protein_coding	rna12185,rna12186,XM_015858053.1,XM_015858057.1	+	4123	3	40649016;40649414;40663658;40683991;40691034;40692689;40698088;40699304;40704899;40710833	40649147;40649789;40663888;40684160;40691195;40692842;40698190;40699379;40705097;40713352	NC_029518.1	40649016	40713352	40649016	40713352	6.14169	5.95505	6.25765	6.11073	6.15017	6.24354	6.36214
AGPAT5	AGPAT5	gene5934	7.44183	6.96683	6.98829	7.44183	0.475001	0.337407	0.612595	7.1321	7.41175	3.51089e-06	0.000462431	4.21279	0.453547	0.315359	0.591734	7.1321	7.04656	6.15943e-06	0.000422158	3.61822	0.0214547	-0.120306	0.163215	7.1321	0.324932	0.750088	0.914046	-6.97698	protein_coding	rna13595,XM_015859300.1	-	3682	3	80816700;80820148;80832634;80841789;80849946;80855233;80855546;80870240	80819262;80820271;80832795;80841879;80850035;80855348;80855615;80870705	NC_029518.1	80870705	80816700	80816700	80870705	7.58848	7.43937	7.31148	7.42553	7.09017	6.92029	6.94069
AGPS	AGPS	gene10104	4.93674	4.93114	4.89999	4.93674	0.00559946	-0.147109	0.158308	4.92123	0.0787241	0.938378	0.976228	-7.22027	0.0367495	-0.11855	0.192049	4.92123	0.508049	0.619413	0.798543	-7.08405	-0.0311501	-0.188086	0.125786	4.92123	-0.426149	0.676548	0.882448	-6.54923	protein_coding	rna23873,rna23874,XM_015868396.1,XM_015868397.1	-	2935	7	13995116;13996897;13997445;13998873;13999946;14002777;14003894;14006023;14008485;14009037;14010113;14015093;14016515;14017573;14018564;14018716;14021467;14024273;14035024;14051422	13996181;13996996;13997534;13998934;14000015;14002889;14003970;14006074;14008612;14009145;14010238;14015173;14016594;14017644;14018638;14018836;14021557;14024362;14035237;14051539	NC_029522.1	14051539	13995116	13995116	14051539	4.96826	4.77173	5.047	4.95041	4.84308	4.97879	4.93971
AGR2	AGR2	gene3162	0.793242	-0.163225	0.576421	0.793242	0.956467	0.109464	1.80347	0.401234	2.42443	0.0296231	0.16715	-3.52952	0.216821	-0.558602	0.992244	0.401234	0.600326	0.557985	0.756391	-5.86447	0.739646	-0.13979	1.61908	0.401234	1.8057	0.0927406	0.427119	-4.18035	protein_coding	rna7282,XM_015853871.1	-	899	2	26215955;26216726;26217244;26217701;26218016;26218151;26218302;26220003	26216278;26216809;26217307;26217774;26218068;26218214;26218433;26220106	NC_029517.1	26220106	26215955	26215955	26220106	1.44177	0.103136	0.796661	0.768119	0.609549	-0.592887	-0.633447
AGR3	AGR3	gene3163	2.05031	1.74841	1.98041	2.05031	0.301899	-0.290221	0.894018	1.93585	1.09465	0.29234	0.570702	-5.75885	0.0698981	-0.510299	0.650095	1.93585	0.258651	0.799708	0.90283	-6.35425	0.232001	-0.379914	0.843915	1.93585	0.813997	0.42942	0.752391	-5.48274	protein_coding	rna7283,XM_015853675.1	-	1015	2	26242051;26243291;26244414;26245204;26245910;26246467;26248543	26242592;26243374;26244477;26245280;26245962;26246530;26248673	NC_029517.1	26248673	26242051	26242051	26248673	2.15152	2.20657	2.36628	1.53723	1.72712	1.17265	2.13761
AGRN	AGRN	gene16263	7.70044	7.67229	7.6567	7.70044	0.0281506	-0.111989	0.16829	7.67641	0.431271	0.672908	0.850542	-7.56276	0.0437365	-0.0970457	0.184519	7.67641	0.666993	0.515736	0.729398	-7.43643	-0.0155859	-0.15697	0.125798	7.67641	-0.236677	0.816372	0.93771	-7.06759	protein_coding	rna39118,rna39119,rna39120,rna39121,rna39122,rna39123,XM_015882680.1,XM_015882681.1,XM_015882682.1,XM_015882683.1,XM_015882684.1,XM_015882686.1	-	10365	21	2292854;2295963;2296447;2299003;2299419;2299760;2300335;2300652;2300979;2301422;2301641;2302205;2302550;2303162;2304093;2304639;2304986;2306585;2307450;2307705;2308210;2308588;2308879;2309173;2310316;2310633;2310867;2312272;2312959;2313872;2317533;2317824;2319067;2320183;2326677;2327597;2333049;2348114;2352419	2295427;2296066;2296671;2299090;2299608;2299876;2300346;2300763;2301143;2301518;2301775;2302434;2302765;2303354;2304455;2304758;2305100;2306712;2307584;2308088;2308315;2308712;2309022;2309337;2310429;2310738;2311012;2312472;2313153;2314093;2317739;2318048;2319291;2320398;2326724;2329092;2333069;2348375;2352856	NC_029536.1	2352856	2292854	2292854	2352856	7.58276	7.65295	7.88564	7.68261	7.56835	7.71071	7.77945
AGRP	AGRP	gene12325	4.697	5.44061	5.15889	5.44061	-0.743609	-1.60124	0.114025	5.09252	-1.86152	0.0840263	0.299624	-5.59967	-0.461888	-1.35556	0.431783	5.09252	-1.10965	0.286047	0.535082	-6.59219	-0.28172	-1.10611	0.542665	5.09252	-0.73369	0.475375	0.778266	-6.45571	protein_coding	rna29647,rna29648,XM_015873898.1,XM_015873899.1	+	1393	11	1209492;1210238;1210573;1211488	1210082;1210480;1210661;1211957	NC_029526.1	1209492	1211957	1209492	1211957	4.91341	4.41528	4.94995	4.50559	5.75276	6.1636	4.81597
AGT	AGT	gene5299	9.29195	8.89056	8.73802	9.29195	0.401393	0.214182	0.588604	8.97327	4.60323	0.000421224	0.0121529	-0.887863	0.553934	0.365096	0.742771	8.97327	6.29788	2.06148e-05	0.000979509	2.23403	-0.152541	-0.344259	0.0391776	8.97327	-1.70823	0.109897	0.457003	-5.76932	protein_coding	rna12041,rna12042,rna12043,rna12044,rna12045,rna12046,XM_015857943.1,XM_015857944.1,XM_015857945.1,XM_015857946.1,XM_015857947.1,XM_015857948.1	-	3256	3	36353760;36355979;36356711;36359264;36361463;36363920	36355446;36356123;36356975;36360083;36361702;36364018	NC_029518.1	36364018	36353760	36353760	36364018	9.05117	9.26498	9.35094	9.49877	8.99366	8.89455	8.71075
AGTPBP1	AGTPBP1	gene19119	7.09089	7.23383	7.22698	7.23383	-0.142931	-0.251168	-0.0346929	7.18387	-2.83512	0.0133465	0.103566	-4.2283	-0.136089	-0.244868	-0.0273102	7.18387	-2.68598	0.0178692	0.102254	-4.52046	-0.00684123	-0.115281	0.101599	7.18387	-0.135447	0.894207	0.967786	-7.04926	protein_coding	rna45092,rna45093,rna45094,rna45095,rna45096,rna45097,rna45098,rna45099,rna45100,rna45101,rna45102,rna45103,rna45104,rna45105,rna45106,rna45107,rna45108,rna45109,rna45110,rna45111,XM_015849216.1,XM_015849217.1,XM_015849218.1,XM_015849220.1,XM_015849221.1,XM_015849222.1,XM_015849223.1,XM_015849224.1,XM_015849225.1,XM_015849226.1,XM_015849227.1,XM_015849228.1,XM_015849229.1,XM_015849231.1,XM_015849…	-	9095	Z	36828053;36847310;36852817;36856323;36856731;36857789;36858723;36860145;36860981;36862686;36862925;36863182;36866613;36867800;36868939;36872317;36872918;36875445;36876923;36878593;36878986;36879456;36879936;36881011;36881701;36884683;36887882;36890092;36890388;36892277;36893146;36893535;36896444;36896824;36896987	36831749;36847470;36852993;36856454;36856860;36857969;36858876;36860289;36861068;36862834;36863011;36863265;36867322;36867916;36869030;36872494;36873126;36875482;36877016;36878724;36879132;36879519;36880003;36881205;36881831;36884760;36887952;36890176;36891098;36892410;36893207;36893588;36896742;36896916;36897134	NC_029547.1	36897134	36828053	36828053	36897134	7.11895	7.10648	7.00271	7.13333	7.37773	7.18558	7.18867
AGTR1	AGTR1	gene11434	1.34733	1.1374	0.577489	1.34733	0.209928	-0.241932	0.661788	1.01693	0.997452	0.335654	0.611876	-5.68821	0.769839	0.272118	1.26756	1.01693	3.32077	0.00511453	0.0476996	-2.03799	-0.559911	-1.0726	-0.0472265	1.01693	-2.34473	0.0344834	0.295507	-3.49295	protein_coding	rna27370,rna27371,XM_015871940.1,XM_015871941.1	+	2584	9	10619569;10624665;10636589	10619731;10624769;10638904	NC_029524.1	10619569	10638904	10619569	10638904	1.41455	0.959772	1.35854	1.60706	1.11045	0.829346	1.68848
AGTR2	AGTR2	gene6404	-0.546292	-0.502927	-0.648984	-0.502927	-0.0433645	-0.689842	0.603113	-0.563568	-0.144014	0.887564	0.956795	-5.77348	0.102693	-0.562451	0.767836	-0.563568	0.331473	0.745249	0.87296	-5.7171	-0.146057	-0.813374	0.52126	-0.563568	-0.469911	0.645732	0.867643	-5.20107	protein_coding	rna14616,XM_015860243.1	+	5921	4	2937754;2942409	2940755;2945327	NC_029519.1	2937754	2945327	2937754	2945327	-0.65584	-0.462461	-0.536763	-0.523648	-0.164175	-1.32985	-0.299028
AGTRAP	AGTRAP	gene16393	3.91108	4.11093	4.04376	4.11093	-0.199851	-0.519893	0.120191	4.02267	-1.34068	0.201602	0.47263	-6.07523	-0.132675	-0.460701	0.195351	4.02267	-0.868373	0.399987	0.639836	-6.57199	-0.0671757	-0.390175	0.255824	4.02267	-0.446514	0.662128	0.875738	-6.31174	protein_coding	rna39411,rna39412,XM_015882369.1,XM_015882370.1	-	1579	21	4899983;4902127;4902388;4903206;4903523;4906912	4900865;4902165;4902586;4903317;4903557;4907222	NC_029536.1	4907222	4899983	4899983	4907222	3.81665	4.27089	3.77648	3.81559	4.11764	4.179	4.38796
AGXT2	AGXT2	gene18744	2.16529	2.40452	2.16096	2.40452	-0.239235	-0.655909	0.177439	2.24233	-1.23269	0.238207	0.515814	-5.70525	0.00432725	-0.432473	0.441128	2.24233	0.0212693	0.983334	0.992971	-6.42572	-0.243562	-0.670838	0.183713	2.24233	-1.22385	0.241422	0.612001	-5.19788	protein_coding	rna44239,XM_015848311.1	-	2678	Z	9712780;9714727;9715853;9716993;9717736;9718582;9719571;9720619;9721693;9722926;9724273;9724709;9725059;9725835	9713983;9714825;9716002;9717081;9717868;9718674;9719671;9720712;9721786;9723020;9724396;9724893;9725144;9725965	NC_029547.1	9725965	9712780	9712780	9725965	2.03122	1.90491	2.20308	2.48256	2.54696	2.38531	2.11912
AHCTF1	AHCTF1	gene5197	6.23686	6.26015	6.34361	6.34361	-0.0232931	-0.163051	0.116465	6.27913	-0.357828	0.725866	0.878391	-7.43609	-0.106755	-0.246646	0.0331355	6.27913	-1.63842	0.123843	0.334817	-6.20566	0.0834623	-0.0569975	0.223922	6.27913	1.27574	0.223028	0.595277	-6.12761	protein_coding	rna11822,rna11823,rna11824,rna11825,XM_015857584.1,XM_015857585.1,XM_015857586.1,XM_015857587.1	+	7773	3	30392814;30396357;30400236;30401479;30407665;30409353;30410727;30412190;30416949;30419046;30419258;30419861;30420716;30421319;30421493;30421743;30422549;30423356;30424414;30424696;30425989;30426865;30427208;30427443;30429161;30429394;30430026;30430712;30431657;30433119;30434668;30435533;30436255;30439031;30442053;30443093;30443928	30393014;30396434;30400362;30401732;30407845;30409560;30410843;30412274;30417099;30419178;30419439;30419922;30420844;30421409;30421582;30421883;30422653;30423449;30424537;30424752;30426135;30427052;30427352;30427574;30429308;30429544;30430133;30430907;30431860;30433545;30434770;30435639;30436436;30440867;30442180;30443199;30444780	NC_029518.1	30392814	30444780	30392814	30444780	6.26493	6.09764	6.16645	6.40342	6.34055	6.24152	6.12897
AHCY	AHCY	gene15773	6.76876	6.63953	6.78396	6.78396	0.129223	-0.00545174	0.263898	6.73076	2.06005	0.0587004	0.245076	-5.58787	-0.0151984	-0.149459	0.119062	6.73076	-0.243038	0.811538	0.909066	-7.55168	0.144422	0.00850568	0.280338	6.73076	2.28132	0.0388811	0.310626	-4.65631	protein_coding	rna38009,XM_015881383.1	+	2283	20	1389857;1391495;1394200;1395885;1399159;1400743;1401814;1402803;1408684;1411197	1389982;1391685;1394275;1396037;1399271;1400950;1401901;1402920;1408878;1412211	NC_029535.1	1389857	1412211	1389857	1412211	6.92461	6.81366	6.60115	6.73374	6.62772	6.55238	6.65236
AHCYL1	AHCYL1	gene17465	8.4821	7.86764	7.63114	8.4821	0.614465	0.402703	0.826228	7.99372	6.22978	2.3097e-05	0.00161377	2.17794	0.850957	0.636176	1.06574	7.99372	8.50622	7.19775e-07	0.000106097	5.80194	-0.236492	-0.456387	-0.0165964	7.99372	-2.30901	0.0368998	0.305088	-4.7046	protein_coding	rna41667,rna41668,rna41669,rna41670,XM_015885041.1,XM_015885042.1,XM_015885043.1,XM_015885044.1	+	2132	26	1679693;1682058;1682455;1688133;1688675;1689454;1689749;1690068;1690946;1691135;1691374;1692729;1693287;1693641;1693821;1694473;1695526;1695842;1696072	1679988;1682267;1682477;1688244;1688818;1689554;1689851;1690162;1691052;1691251;1691437;1692817;1693357;1693735;1693919;1694541;1695604;1695962;1696208	NC_029541.1	1679693	1696208	1679693	1696208	8.28115	8.57063	8.57958	8.50073	8.0648	7.78649	7.77834
AHCYL2	AHCYL2	gene32	7.22636	6.76379	6.82625	7.22636	0.462567	0.273597	0.651538	6.93936	5.25541	0.000126036	0.00528826	0.509421	0.400111	0.210751	0.589471	6.93936	4.53647	0.000478002	0.00958979	-0.873619	0.0624565	-0.132208	0.257121	6.93936	0.688834	0.502304	0.793038	-6.76421	protein_coding	rna77,rna82,rna83,rna84,XM_015854660.1,XM_015854743.1,XM_015854808.1,XM_015854892.1	+	4120	1	758599;764579;776452;779321;781425;783773;784217;785484;786169;787015;787427;789400;790166;790884;791085;791471;791677;791816;792491;793710	758985;764635;776547;779404;781533;783916;784317;785586;786263;787121;787543;789463;790254;790954;791179;791569;791745;791894;792611;795742	NC_029516.1	758599	795742	758599	795742	7.09074	7.40469	7.38282	7.03965	6.65105	6.85238	6.75924
AHDC1	AHDC1	gene16717	4.84573	5.04184	4.87916	5.04184	-0.196106	-0.349472	-0.0427391	4.92344	-2.74526	0.0159161	0.115405	-4.02158	-0.0334305	-0.191934	0.125073	4.92344	-0.452823	0.657688	0.822694	-7.09895	-0.162675	-0.319044	-0.00630673	4.92344	-2.23356	0.0425373	0.323871	-4.41433	protein_coding	rna40060,XM_015883679.1	-	8239	23	1801372;1802548;1803319;1808440;1809815;1818948	1801638;1803200;1808351;1808480;1809947;1821059	NC_029538.1	1821059	1801372	1801372	1821059	4.92792	4.93123	4.76629	4.7643	4.97571	4.9666	5.19503
AHI1	AHI1	gene5524	4.65308	4.60203	4.78009	4.78009	0.0510469	-0.235806	0.3379	4.67685	0.382063	0.708213	0.869241	-7.06748	-0.127011	-0.41069	0.156667	4.67685	-0.96126	0.352904	0.596609	-6.69283	0.178058	-0.110862	0.466979	4.67685	1.32315	0.207215	0.580947	-5.72	protein_coding	rna12615,rna12616,rna12617,rna12618,rna12619,XM_015858433.1,XM_015858434.1,XM_015858435.1,XM_015858436.1,XM_015858437.1	+	6077	3	50285431;50288209;50289184;50290195;50292496;50293344;50294380;50294877;50296740;50297307;50298041;50299693;50300177;50302430;50303675;50304301;50307412;50308807;50312933;50324495;50341812;50346893;50349212;50350562;50361318;50364139	50285588;50288308;50289309;50290316;50293100;50293501;50294587;50295069;50296835;50297492;50298196;50299825;50300300;50302659;50303778;50304419;50307542;50308947;50313135;50324603;50341870;50346958;50349374;50350662;50361397;50366344	NC_029518.1	50285431	50366344	50285431	50366344	4.57221	4.66021	4.76921	4.61978	4.65806	4.80355	4.57261
AHNAK2	AHNAK2	gene8891	5.91435	5.67858	5.54373	5.91435	0.235773	-0.05517	0.526715	5.71	1.73985	0.104048	0.33556	-5.95884	0.370622	0.0714909	0.669753	5.71	2.66008	0.018794	0.105201	-4.35614	-0.134849	-0.442688	0.172989	5.71	-0.940482	0.363085	0.70626	-6.35692	protein_coding	rna20792,XM_015865418.1	-	12854	5	47117063;47123724;47124682;47125428;47127424;47128051;47129356;47132140;47133031;47133731;47134513;47135172;47146971;47155392	47123361;47124288;47125030;47126555;47127973;47129198;47131240;47132306;47133172;47133787;47134602;47135242;47147094;47155670	NC_029520.1	47155670	47117063	47117063	47155670	5.71781	5.55635	6.22186	6.14242	5.6914	5.87895	5.59202
AHR	AHR	gene3164	5.47876	5.26162	5.33528	5.47876	0.217142	-0.0121434	0.446428	5.35669	2.03326	0.0616526	0.252597	-5.3985	0.143482	-0.0864808	0.373445	5.35669	1.33957	0.201953	0.441221	-6.43865	0.0736599	-0.16414	0.31146	5.35669	0.665034	0.51695	0.799985	-6.5091	protein_coding	rna7284,XM_015853813.1	+	3432	2	26400172;26406746;26437837;26441100;26443392;26447747;26448893;26450588;26451473;26452422;26457148	26400639;26406933;26437949;26441189;26443515;26447877;26449095;26450697;26451614;26453688;26457743	NC_029517.1	26400172	26457743	26400172	26457743	5.4068	5.28707	5.67347	5.53947	5.18198	5.3752	5.08497
AHRR	AHRR	gene3877	2.03194	1.60021	1.25132	2.03194	0.431734	-0.0785089	0.941978	1.63011	1.81662	0.0909742	0.312468	-4.79737	0.78062	0.232944	1.3283	1.63011	3.06014	0.00856657	0.0649764	-2.61184	-0.348886	-0.929279	0.231508	1.63011	-1.29058	0.217978	0.591584	-4.94349	protein_coding	rna8833,rna8834,rna8835,rna8836,XM_015855104.1,XM_015855105.1,XM_015855106.1,XM_015855107.1	-	9712	2	80140748;80150243;80151147;80152005;80153138;80154693;80156023;80171837;80200859;80208642;80223860;80224152;80224855	80148204;80150384;80151265;80152201;80153271;80154819;80156112;80171937;80201040;80208713;80223987;80224635;80225333	NC_029517.1	80225333	80140748	80140748	80225333	1.99492	2.29456	1.8528	2.00208	2.24795	1.8822	0.992738
AHSA1	AHSA1	gene8702	6.75656	6.96808	7.02419	7.02419	-0.211521	-0.312615	-0.110428	6.91659	-4.49217	0.000519976	0.0139153	-0.937532	-0.267631	-0.368934	-0.166327	6.91659	-5.67201	6.00426e-05	0.00219148	1.2772	0.0561094	-0.0444584	0.156677	6.91659	1.19785	0.251074	0.619622	-6.30891	protein_coding	rna20330,XM_015865195.1	+	1348	5	35579684;35579958;35580278;35580711;35582386;35582784;35583276;35583891;35584358	35579847;35580148;35580360;35580828;35582474;35582918;35583377;35583942;35584771	NC_029520.1	35579684	35584771	35579684	35584771	6.67794	6.82922	6.76957	6.75312	6.93928	6.97849	6.902
AHSA2	AHSA2	gene4714	5.91042	6.14908	6.17306	6.17306	-0.23866	-0.353378	-0.123943	6.07819	-4.4666	0.000545919	0.0143311	-0.877019	-0.262633	-0.378072	-0.147194	6.07819	-4.8845	0.000248698	0.00606606	-0.0781115	0.0239722	-0.0898171	0.137762	6.07819	0.452305	0.658052	0.873883	-6.81322	protein_coding	rna10681,XM_015856761.1	-	1990	3	5360123;5361433;5362259;5363568;5364174;5364595;5365319;5367109;5367358	5361214;5361484;5362360;5363690;5364259;5364709;5365404;5367299;5367500	NC_029518.1	5367500	5360123	5360123	5367500	5.91887	5.89016	5.98617	5.85019	6.26695	6.03297	6.14506
AHSG	AHSG	gene11566	0.0965131	0.226379	-0.724563	0.226379	-0.129866	-0.763365	0.503634	-0.137197	-0.440123	0.666639	0.847112	-5.82938	0.821076	0.0997748	1.54238	-0.137197	2.44395	0.0285367	0.135627	-3.42827	-0.950942	-1.66863	-0.233256	-0.137197	-2.84475	0.0130965	0.214882	-2.84542	protein_coding	rna27692,XM_015871934.1	+	1451	9	14147840;14149501;14150800;14151654;14152114;14152983;14153546	14148116;14149611;14150884;14151817;14152227;14153063;14154164	NC_029524.1	14147840	14154164	14147840	14154164	-0.441715	-0.35143	0.60074	0.549109	0.167031	0.120809	0.39758
AIDA	AIDA	gene4931	6.77655	6.71058	6.68635	6.77655	0.0659682	-0.0530483	0.184985	6.72431	1.19002	0.254039	0.533768	-6.85042	0.0902013	-0.0297227	0.210125	6.72431	1.61485	0.128887	0.342775	-6.30004	-0.0242331	-0.14515	0.0966835	6.72431	-0.430276	0.673615	0.881566	-6.90277	protein_coding	rna11193,rna11194,rna11195,XM_015857185.1,XM_015857186.1,XM_015857189.1	+	3800	3	15670320;15672063;15672889;15678518;15680511;15683827;15684265;15686634;15688406;15690377;15690970;15691587	15670573;15672133;15672958;15678571;15680565;15683890;15684371;15686645;15688528;15690499;15691087;15694335	NC_029518.1	15670320	15694335	15670320	15694335	6.88982	6.79643	6.61501	6.80108	6.67645	6.66977	6.8048
AIF1L	AIF1L	gene14808	6.84243	6.72036	6.537	6.84243	0.122067	-0.156366	0.4005	6.69979	0.941247	0.362707	0.636386	-7.11629	0.305429	0.0216609	0.589197	6.69979	2.31085	0.0367713	0.158863	-5.15627	-0.183362	-0.470203	0.10348	6.69979	-1.37243	0.191747	0.566464	-6.0525	protein_coding	rna35581,XM_015879164.1	+	2382	17	4665255;4669133;4672175;4673292;4674869	4665385;4669199;4672216;4673454;4676847	NC_029532.1	4665255	4676847	4665255	4676847	6.79669	6.55769	6.96117	7.04175	6.93182	6.47449	6.82277
AIFM1	AIFM1	gene6316	6.48612	6.34042	6.39015	6.48612	0.145698	0.0464791	0.244917	6.40537	3.15271	0.00713351	0.0710396	-3.52678	0.0959712	-0.0036038	0.195546	6.40537	2.06926	0.0577164	0.210354	-5.5446	0.0497266	-0.0514171	0.15087	6.40537	1.05554	0.309244	0.669351	-6.38536	protein_coding	rna14417,XM_015859998.1	+	1942	4	1534239;1535635;1536335;1536985;1537229;1538429;1539218;1539962;1540950;1541208;1541405;1541573;1542153;1542538;1543168;1543801	1534345;1535762;1536425;1537097;1537359;1538519;1539302;1540038;1541058;1541315;1541493;1541713;1542295;1542662;1543364;1544007	NC_029519.1	1534239	1544007	1534239	1544007	6.60832	6.46686	6.45736	6.41157	6.31469	6.3876	6.31923
AIFM2	AIFM2	gene9250	2.26846	2.17547	2.20199	2.26846	0.0929903	-0.161504	0.347485	2.21545	0.784483	0.445967	0.704822	-6.12765	0.0664735	-0.190445	0.323392	2.21545	0.555492	0.587419	0.776843	-6.28681	0.0265168	-0.236786	0.28982	2.21545	0.216217	0.831971	0.943842	-5.85486	protein_coding	rna21611,rna21612,XM_015866447.1,XM_015866448.1	-	1777	6	9064376;9064617;9065462;9066207;9066575;9066967;9067141;9068269;9069085	9064584;9065073;9065662;9066359;9066683;9067059;9067260;9068384;9069403	NC_029521.1	9069403	9064376	9064376	9069403	2.18412	2.27739	2.38162	2.24042	2.02118	2.37059	2.13761
AIFM3	AIFM3	gene14465	6.03812	5.88783	6.07213	6.07213	0.150293	-0.0504551	0.351041	5.99878	1.60736	0.130526	0.376372	-6.18867	-0.0340075	-0.232967	0.164952	5.99878	-0.366974	0.719184	0.857957	-7.40504	0.184301	-0.0188654	0.387467	5.99878	1.9476	0.0720257	0.386459	-5.11133	protein_coding	rna34816,rna34817,rna34818,rna34819,XM_015878283.1,XM_015878284.1,XM_015878285.1,XM_015878287.1	+	3513	15	8949494;8953490;8953968;8957670;8959569;8960075;8960313;8960953;8961789;8962928;8963752;8965028;8965613;8965974;8966494;8967005;8967336;8967680;8968232;8968726;8970428;8970643;8970874	8949576;8953696;8954120;8957883;8959678;8960184;8960357;8961049;8961901;8963014;8963843;8965158;8965728;8966045;8966557;8967081;8967453;8967778;8968307;8968807;8970532;8970663;8972114	NC_029530.1	8949494	8972114	8949494	8972114	6.03737	5.76173	6.19605	6.14242	6.08436	5.87895	5.77742
AIG1	AIG1	gene5480	5.40979	5.35855	5.40159	5.40979	0.0512395	-0.134451	0.23693	5.38723	0.592435	0.563107	0.78525	-7.14807	0.00819591	-0.178696	0.195088	5.38723	0.0941523	0.926337	0.966404	-7.33555	0.0430436	-0.146607	0.232694	5.38723	0.487281	0.633681	0.862341	-6.63433	protein_coding	rna12507,XM_015858349.1	-	1517	3	47442660;47446454;47454133;47513570;47521103;47556378	47443341;47446617;47454248;47513671;47521258;47556674	NC_029518.1	47556674	47442660	47442660	47556674	5.64355	5.17329	5.39775	5.40382	5.24904	5.46975	5.38892
AIM1	AIM1	gene5709	3.37358	2.81605	3.262	3.37358	0.557525	0.188295	0.926754	3.14626	3.24185	0.00597962	0.063829	-2.57836	0.11158	-0.235979	0.459139	3.14626	0.689258	0.502045	0.720147	-6.51117	0.445945	0.0629176	0.828972	3.14626	2.49963	0.0256416	0.268266	-3.50407	protein_coding	rna13022,XM_015858653.1	-	6472	3	61939278;61943355;61945679;61946762;61948801;61952512;61952923;61954741;61954964;61962000;61962239;61963044;61964048;61964389;61967665;61968772;61970306;61970518;61972804;61973068;61979985;62001910	61940481;61943517;61945837;61946885;61948940;61952641;61953032;61954773;61955090;61962145;61962365;61963186;61964083;61964515;61967804;61968928;61970424;61970565;61972980;61974526;61981453;62002043	NC_029518.1	62002043	61939278	61939278	62002043	3.21206	3.00742	3.61704	3.62119	2.73338	3.01592	2.53648
AIMP1	AIMP1	gene6966	5.07717	5.10049	5.19422	5.19422	-0.0233273	-0.14645	0.0997951	5.12361	-0.406774	0.69039	0.859608	-7.17508	-0.117051	-0.240211	0.00611017	5.12361	-2.04045	0.0608469	0.218038	-5.33506	0.0937232	-0.0303286	0.217775	5.12361	1.62207	0.127323	0.48603	-5.43204	protein_coding	rna15947,rna15948,rna15949,rna15950,rna15951,XM_015861432.1,XM_015861433.1,XM_015861434.1,XM_015861435.1,XM_015861436.1	-	2241	4	34013467;34015839;34016985;34018628;34020130;34021047;34031352;34037859;34038240	34014623;34016007;34017199;34018783;34020243;34021180;34031498;34037877;34038369	NC_029519.1	34038369	34013467	34013467	34038369	5.09155	5.02939	5.1243	5.06235	5.15426	5.10644	5.00664
AIMP2	AIMP2	gene13654	4.42625	4.47469	4.58459	4.58459	-0.0484409	-0.199904	0.103022	4.49466	-0.686643	0.503642	0.744511	-6.85091	-0.158338	-0.309456	-0.00722033	4.49466	-2.24955	0.0412789	0.17074	-4.81884	0.109897	-0.0419715	0.261766	4.49466	1.55361	0.142823	0.5066	-5.37764	protein_coding	rna32901,rna32902,XM_015876630.1,XM_015876631.1	-	1120	14	1067682;1068634;1069140;1069775	1068196;1068865;1069346;1069940	NC_029529.1	1069940	1067682	1067682	1069940	4.29463	4.45783	4.46504	4.49028	4.41106	4.58822	4.47417
AIP	AIP	gene7865	5.63175	5.57755	5.57277	5.63175	0.0542001	-0.0832237	0.191624	5.59438	0.846766	0.411519	0.677161	-7.01001	0.0589808	-0.0800239	0.197985	5.59438	0.910974	0.377891	0.620022	-6.95514	-0.00478068	-0.145788	0.136227	5.59438	-0.0727899	0.943014	0.9836	-6.80126	protein_coding	rna18124,rna18125,rna18126,XM_015863082.1,XM_015863083.1,XM_015863085.1	-	1574	5	577539;578360;578578;578826;579203;579462	578284;578501;578754;579014;579382;579601	NC_029520.1	579601	577539	577539	579601	5.55751	5.67586	5.66565	5.63309	5.54963	5.6739	5.64308
AJAP1	AJAP1	gene16188	6.929	7.04605	6.96764	7.04605	-0.11705	-0.230831	-0.00326866	6.98099	-2.20864	0.0445702	0.209855	-5.36454	-0.038636	-0.1535	0.0762278	6.98099	-0.722161	0.482211	0.705953	-7.32894	-0.0784135	-0.193059	0.0362314	6.98099	-1.46846	0.164323	0.536749	-5.97021	protein_coding	rna38936,rna38937,XM_015882591.1,XM_015882592.1	-	6310	21	664214;671795;672860;673888;683434;699295;699819	668776;671924;673102;673975;684011;699488;700332	NC_029536.1	700332	664214	664214	700332	6.99119	7.00319	6.87161	6.85289	7.07238	6.99418	7.09418
AK1	AK1	gene14735	5.7185	5.7482	5.70746	5.7482	-0.0296991	-0.223067	0.163669	5.7261	-0.329749	0.746524	0.889172	-7.35329	0.0110365	-0.185244	0.207317	5.7261	0.12072	0.905647	0.956718	-7.40208	-0.0407356	-0.238062	0.15659	5.7261	-0.443215	0.664455	0.877327	-6.7337	protein_coding	rna35386,rna35387,rna35388,XM_015879381.1,XM_015879382.1,XM_015879383.1	+	1024	17	3629215;3630217;3630446;3630876;3632265;3632662;3632938;3633200;3633502	3629296;3630239;3630586;3630918;3632300;3632825;3633054;3633391;3633727	NC_029532.1	3629215	3633727	3629215	3633727	5.70523	5.79379	5.82149	5.56893	5.53895	5.58901	5.94693
AK2	AK2	gene16869	5.80523	5.85216	5.85564	5.85564	-0.0469342	-0.164116	0.0702478	5.83831	-0.859911	0.404477	0.672095	-7.04506	-0.0504057	-0.16869	0.0678782	5.83831	-0.914912	0.375892	0.618739	-7	0.00347153	-0.115182	0.122125	5.83831	0.0628154	0.950811	0.985894	-6.86129	protein_coding	rna40408,rna40409,XM_015883556.1,XM_015883557.1	-	3448	23	4671699;4672547;4675170;4675824;4675999;4677600;4678112	4672532;4674596;4675242;4675918;4676109;4677725;4678270	NC_029538.1	4678270	4671699	4671699	4678270	5.82507	5.80433	5.80023	5.79142	5.97505	5.80833	5.78917
AK3	AK3	gene18983	5.68816	5.71403	5.64669	5.71403	-0.0258673	-0.141916	0.0901816	5.68282	-0.478559	0.639719	0.832316	-7.28269	0.0414739	-0.0767013	0.159649	5.68282	0.753482	0.463777	0.692921	-7.10237	-0.0673412	-0.186145	0.0514626	5.68282	-1.21696	0.243951	0.613815	-6.08168	protein_coding	rna44744,XM_015848906.1	-	1395	Z	24700358;24702075;24704552;24710972;24714892	24700805;24702193;24704724;24711091;24715426	NC_029547.1	24715426	24700358	24700358	24715426	5.61842	5.65107	5.721	5.75856	5.65229	5.67689	5.73097
AK4	AK4	gene11120	4.94772	4.82136	5.28076	5.28076	0.126359	-0.0678712	0.320589	5.01636	1.39674	0.184473	0.452065	-6.23774	-0.333046	-0.518528	-0.147564	5.01636	-3.85502	0.00178259	0.0235199	-1.89495	0.459405	0.268784	0.650026	5.01636	5.17427	0.000146016	0.0373998	1.09293	protein_coding	rna26540,rna26541,XM_015870813.1,XM_015870814.1	+	2837	8	25448123;25450261;25453254;25454878;25455898;25456633	25448354;25450417;25453373;25455050;25456016;25458668	NC_029523.1	25448123	25458668	25448123	25458668	4.9706	4.93671	4.75749	5.10722	4.97834	4.59773	4.87504
AK5	AK5	gene10889	6.62322	6.28754	6.17505	6.62322	0.335681	0.098754	0.572608	6.36165	3.04185	0.00888186	0.0806556	-3.74725	0.448171	0.206682	0.68966	6.36165	3.98448	0.00138389	0.0199635	-1.88044	-0.11249	-0.360576	0.135597	6.36165	-0.973499	0.347002	0.695288	-6.44537	protein_coding	rna25999,XM_015870253.1	-	3131	8	16809378;16818226;16821433;16822534;16828509;16829313;16842213;16848704;16866164;16876824;16877065;16882612;16883790;16885508	16810755;16818414;16821549;16822697;16828553;16829355;16842289;16848794;16866355;16876937;16877234;16882779;16883976;16885703	NC_029523.1	16885703	16809378	16809378	16885703	6.67866	6.6885	6.5579	6.57002	6.63943	6.37382	5.99718
AK6	AK6	gene19376	5.3956	5.39544	5.34726	5.3956	0.000162332	-0.170078	0.170402	5.37895	0.00204724	0.998396	0.998927	-7.33644	0.0483451	-0.124905	0.221596	5.37895	0.599105	0.558776	0.756783	-7.14343	-0.0481828	-0.223022	0.126657	5.37895	-0.591667	0.563607	0.824429	-6.57384	protein_coding	rna45709,XM_015849791.1	-	3053	Z	57164497;57167295;57167547;57168197;57168578	57167144;57167440;57167605;57168289;57168684	NC_029547.1	57168684	57164497	57164497	57168684	5.52923	5.46259	5.20416	5.38241	5.28571	5.46803	5.54603
AK7	AK7	gene8808	4.10314	3.854	3.80423	4.10314	0.249141	-0.00242948	0.500711	3.9225	2.12623	0.0519596	0.229114	-4.88405	0.298919	0.0410036	0.556834	3.9225	2.48829	0.0262075	0.128384	-4.23514	-0.0497778	-0.319659	0.220104	3.9225	-0.395993	0.698144	0.891333	-6.26208	protein_coding	rna20560,XM_015865256.1	+	2811	5	42148174;42148381;42149116;42150303;42150824;42153130;42153736;42154321;42155877;42156697;42157528;42158080;42159183;42160243;42160652;42163836;42164491;42165319	42148297;42148557;42149224;42150397;42150934;42153213;42153824;42154411;42155954;42156846;42157656;42158248;42159311;42160302;42160849;42164056;42164649;42165956	NC_029520.1	42148174	42165956	42148174	42165956	4.34596	4.22684	3.92529	3.92443	3.87881	3.76044	3.81741
AK8	AK8	gene14826	2.8975	2.79525	2.72409	2.8975	0.102245	-0.264096	0.468585	2.81239	0.599212	0.558706	0.783005	-6.43734	0.173402	-0.203367	0.55017	2.81239	0.988105	0.34005	0.585045	-6.11341	-0.0711569	-0.458266	0.315953	2.81239	-0.394646	0.699114	0.891727	-5.9533	protein_coding	rna35642,rna35643,rna35644,XM_015879181.1,XM_015879182.1,XM_015879183.1	-	1770	17	5202620;5204863;5212302;5226305;5238722;5240538;5243436;5244150;5245861;5252217;5256857;5257630;5261701;5262351;5262855	5202879;5204943;5212437;5226446;5238811;5240669;5243633;5244221;5245942;5252285;5256970;5257679;5261785;5262460;5263003	NC_029532.1	5263003	5202620	5202620	5263003	2.70593	3.24683	3.09084	2.61272	3.09595	2.42859	2.91445
AK9	AK9	gene5682	3.25607	3.11917	3.68246	3.68246	0.136905	-0.187338	0.461148	3.35729	0.906513	0.380165	0.651743	-6.30271	-0.426386	-0.72838	-0.124391	3.35729	-3.0313	0.0090688	0.0671056	-3.08825	0.563291	0.24915	0.877431	3.35729	3.84976	0.00180107	0.104926	-1.11611	protein_coding	rna12968,XM_015858716.1	+	5357	3	60814954;60815403;60817018;60818514;60818652;60821144;60822677;60823352;60824374;60825913;60827210;60827426;60828047;60828815;60829636;60832171;60832659;60840774;60841780;60842824;60843642;60846741;60847373;60848271;60848920;60850184;60851864;60852814;60853257;60854896;60856119;60856918;60857969;60858148;60858645;60860180	60815043;60815532;60817081;60818566;60818748;60821256;60822856;60823477;60824448;60826011;60827349;60827606;60828191;60828948;60829792;60832285;60832726;60840980;60841901;60843036;60843902;60846859;60847592;60848333;60849126;60850402;60852077;60853015;60853403;60855116;60856315;60857087;60858067;60858250;60858759;60860470	NC_029518.1	60814954	60860470	60814954	60860470	3.24334	3.67176	3.22452	2.9448	3.3533	3.1164	2.90369
AKAP1	AKAP1	gene15686	6.40139	6.43088	6.48579	6.48579	-0.0294876	-0.109474	0.0504989	6.43926	-0.791494	0.442	0.702148	-7.20198	-0.0844025	-0.164622	-0.00418277	6.43926	-2.25891	0.0405582	0.169005	-5.21887	0.0549149	-0.0255814	0.135411	6.43926	1.46467	0.16534	0.537656	-5.90915	protein_coding	rna37761,rna37762,XM_015881102.1,XM_015881103.1	-	4478	19	7712042;7713814;7714666;7716178;7716871;7717372;7718303;7719010;7720232;7722203;7734228;7735292	7713698;7713879;7714739;7716245;7717021;7717549;7718430;7719136;7720365;7723886;7734326;7735403	NC_029534.1	7735403	7712042	7712042	7735403	6.41755	6.37397	6.38876	6.42291	6.42997	6.42992	6.4554
AKAP10	AKAP10	gene15611	6.3306	6.22827	6.23804	6.3306	0.102326	0.011161	0.19349	6.26514	2.40981	0.030463	0.169766	-4.91788	0.0925569	0.000720142	0.184394	6.26514	2.1638	0.0484597	0.1885	-5.35997	0.00976886	-0.0833292	0.102867	6.26514	0.225283	0.825049	0.94107	-6.90627	protein_coding	rna37566,rna37567,rna37568,XM_015880373.1,XM_015880374.1,XM_015880375.1	+	3799	19	5533550;5534525;5536451;5537368;5537875;5539584;5539901;5540311;5540974;5541803;5542418;5543984;5544920;5545546;5546050;5546764	5533777;5534742;5536498;5537550;5538426;5539682;5539985;5540434;5541110;5541947;5542591;5544093;5545002;5545598;5546145;5548227	NC_029534.1	5533550	5548227	5533550	5548227	6.35001	6.26491	6.33261	6.37033	6.24412	6.29415	6.14962
AKAP11	AKAP11	gene2198	7.29938	7.22884	7.21859	7.29938	0.0705386	-0.119057	0.260134	7.24771	0.798775	0.437905	0.699087	-7.29184	0.0807936	-0.109799	0.271386	7.24771	0.910116	0.378328	0.62014	-7.20358	-0.0102549	-0.202128	0.181618	7.24771	-0.114748	0.910292	0.973536	-7.05129	protein_coding	rna5098,rna5099,rna5100,rna5101,rna5102,XM_015851729.1,XM_015851730.1,XM_015851731.1,XM_015851732.1,XM_015851733.1	+	11138	1	148915547;148918603;148919219;148923884;148927654;148928630;148930530;148931235;148937466;148941896;148942734;148943324;148946395;148946645	148915699;148918645;148919326;148924000;148927701;148928764;148930794;148935888;148937621;148942009;148942780;148943484;148946634;148951541	NC_029516.1	148915547	148951541	148915547	148951541	7.42204	7.10405	7.16839	7.49085	7.30553	7.38279	7.0257
AKAP12	AKAP12	gene5424	8.45711	8.34091	8.29006	8.45711	0.116209	-0.0322354	0.264653	8.3621	1.68074	0.115216	0.354886	-6.33822	0.167058	0.0178359	0.31628	8.3621	2.40358	0.0308275	0.142622	-5.13926	-0.0508489	-0.201064	0.099366	8.3621	-0.726765	0.479474	0.780253	-6.86984	protein_coding	rna12345,rna12346,rna12347,rna12348,XM_015858138.1,XM_015858139.1,XM_015858140.1,XM_015858141.1	+	9139	3	43958184;43965739;43968732;43971369;43971817;43980118;43984512;43987062	43958454;43965777;43968918;43971620;43971869;43983893;43986422;43989711	NC_029518.1	43958184	43989711	43958184	43989711	8.40669	8.25082	8.4748	8.68841	8.35495	8.33181	8.3186
AKAP13	AKAP13	gene12099	7.08302	7.1868	7.14864	7.1868	-0.103783	-0.248521	0.0409538	7.13939	-1.53948	0.146218	0.397554	-6.44362	-0.0656216	-0.211332	0.0800888	7.13939	-0.9669	0.350176	0.594098	-7.13655	-0.0381618	-0.1837	0.107376	7.13939	-0.562959	0.582462	0.834678	-6.88597	protein_coding	rna29101,rna29102,rna29103,rna29104,rna29105,rna29106,rna29107,rna29108,rna29109,rna29110,rna29111,rna29112,rna29113,XM_015873119.1,XM_015873121.1,XM_015873122.1,XM_015873123.1,XM_015873124.1,XM_015873125.1,XM_015873126.1,XM_015873127.1,XM_015873128.1,XM_015873129.1,XM_015873130.1,XM_015873132.1,XM_015873133.1	-	14817	10	12520075;12525768;12526166;12527968;12528906;12529851;12530402;12532214;12533022;12533511;12533678;12535049;12536481;12537346;12537572;12538320;12538771;12539336;12540211;12541640;12542425;12545015;12550179;12550880;12554410;12557990;12559101;12561539;12564428;12567054;12572823;12576217;12585144;12603716;12606963;12607785;12613443;12621708;12631005;12641536;12656055;12666768	12525364;12525884;12526478;12528417;12528956;12529895;12530472;12532375;12533201;12533593;12533859;12535125;12536729;12537463;12537697;12538570;12538917;12539448;12540346;12541706;12542492;12545186;12550284;12550922;12554535;12558098;12559284;12561601;12564481;12567424;12572959;12576298;12585764;12603792;12607538;12610614;12613632;12621891;12631301;12641683;12656099;12666873	NC_029525.1	12666873	12520075	12520075	12666873	7.00209	6.94183	7.28367	7.10345	7.20553	7.26932	7.14306
AKAP14	AKAP14	gene6650	3.29997	3.36655	3.317	3.36655	-0.0665842	-0.402299	0.269131	3.32929	-0.425819	0.676782	0.85194	-6.67277	-0.0170331	-0.360741	0.326675	3.32929	-0.106397	0.916793	0.96208	-6.75237	-0.0495511	-0.39417	0.295068	3.32929	-0.308702	0.762143	0.918449	-6.14954	protein_coding	rna15203,rna15204,XM_015860721.1,XM_015860722.1	-	890	4	15378057;15378433;15379095;15379419;15379595	15378180;15378485;15379277;15379510;15380032	NC_029519.1	15380032	15378057	15378057	15380032	3.17198	3.56257	3.14581	3.33605	3.13429	3.09865	3.62763
AKAP17A	AKAP17A	gene1883	6.06808	6.18424	6.23629	6.23629	-0.116154	-0.219419	-0.0128884	6.16266	-2.41492	0.0301667	0.168798	-4.88487	-0.168212	-0.27185	-0.0645746	6.16266	-3.4847	0.00369744	0.0383072	-2.83979	0.0520588	-0.0512558	0.155373	6.16266	1.08183	0.297807	0.657022	-6.33302	protein_coding	rna4435,rna4436,rna4437,XM_015848553.1,XM_015848560.1,XM_015848571.1	-	5691	1	116235814;116240473;116241563;116243840	116239647;116240713;116241711;116245306	NC_029516.1	116245306	116235814	116235814	116245306	6.17857	6.06047	6.02701	6.00585	6.14314	6.24556	6.13589
AKAP5	AKAP5	gene8907	4.4174	4.69298	4.82873	4.82873	-0.275587	-0.540287	-0.0108868	4.64522	-2.23527	0.042401	0.204668	-4.8552	-0.411335	-0.674897	-0.147774	4.64522	-3.35072	0.00481999	0.045938	-2.77193	0.135749	-0.120757	0.392254	4.64522	1.13622	0.275141	0.639594	-5.95575	protein_coding	rna20831,rna20832,rna20833,rna20834,XM_015865459.1,XM_015865460.1,XM_015865461.1,XM_015865462.1	-	7045	5	48127121;48133636;48134330;48134842	48133370;48134236;48134391;48134973	NC_029520.1	48134973	48127121	48127121	48134973	4.46019	4.58891	4.157	4.46229	4.67767	4.60718	4.6062
AKAP6	AKAP6	gene8573	7.25588	6.98874	7.1021	7.25588	0.267144	0.110825	0.423463	7.11473	3.66908	0.00256912	0.0389145	-2.5865	0.153784	-0.00237801	0.309945	7.11473	2.11427	0.0531221	0.199564	-5.55447	0.11336	-0.0454468	0.272167	7.11473	1.53255	0.147905	0.51407	-5.8866	protein_coding	rna20020,rna20021,XM_015864979.1,XM_015864980.1	-	13537	5	30169773;30173036;30177110;30200573;30217442;30221110;30249135;30255321;30306486;30307869;30321894;30339309;30343936;30356865;30374997;30422814;30430791	30172024;30176712;30180585;30200788;30217666;30221256;30249255;30255469;30306652;30307965;30322016;30341081;30344187;30357074;30375354;30423025;30430872	NC_029520.1	30430872	30169773	30169773	30430872	7.3844	7.07141	7.20497	7.35372	7.0926	7.04953	6.79464
AKAP7	AKAP7	gene5557	4.63843	4.5325	4.29104	4.63843	0.105933	-0.114744	0.32661	4.48919	1.03062	0.320382	0.599337	-6.58908	0.34739	0.11484	0.57994	4.48919	3.20719	0.00640429	0.0546249	-3.00869	-0.241457	-0.479372	-0.00354251	4.48919	-2.17893	0.047113	0.332792	-4.37576	protein_coding	rna12678,rna12679,rna12680,XM_015858570.1,XM_015858571.1,XM_015858572.1	-	3192	3	52030084;52032108;52056644;52068771;52078093;52084531;52088380;52092051;52093258;52097258	52031370;52032306;52057030;52068915;52078205;52084691;52088516;52092196;52093413;52097718	NC_029518.1	52097718	52030084	52030084	52097718	4.59664	4.63346	4.92921	4.42089	4.57686	4.51981	4.69318
AKAP8	AKAP8	gene18570	5.63712	5.65983	5.47012	5.65983	-0.0227056	-0.196052	0.150641	5.59012	-0.281218	0.782701	0.906869	-7.35141	0.166999	-0.0123411	0.346338	5.59012	1.99922	0.0655987	0.228735	-5.49899	-0.189704	-0.370113	-0.00929551	5.59012	-2.25759	0.0406593	0.315716	-4.50672	protein_coding	rna43870,rna43871,rna43872,rna43873,rna43874,rna43875,rna43876,rna43877,rna43878,XM_015887161.1,XM_015887162.1,XM_015887164.1,XM_015887165.1,XM_015887166.1,XM_015887167.1,XM_015887168.1,XR_001559768.1,XR_001559769.1	-	3474	W	4468;4859;7053;8774;9075;10145;10921;11678;12098;12443;13352;14489;15607;15833;15973;20305	4622;6214;7148;8904;9168;10286;11017;11711;12147;12584;13919;14759;15702;15895;16011;20444	NC_029546.1	20444	4468	4468	20444	5.54501	5.8845	5.51722	5.61626	5.58812	5.59377	5.66715
AKAP8L	AKAP8L	gene18572	6.76958	6.7405	6.53236	6.76958	0.0290822	-0.120068	0.178233	6.68102	0.418627	0.681908	0.854543	-7.47971	0.237221	0.0849895	0.389452	6.68102	3.3456	0.00486915	0.0461533	-3.1839	-0.208139	-0.361301	-0.0549763	6.68102	-2.9176	0.0113485	0.199633	-3.47192	protein_coding	rna43880,XM_015887169.1	-	2711	W	23698;25063;25508;26147;26356;27638;28508;28719;28866;29393;30992;31615;36180	24783;25158;25638;26252;26497;27746;28544;28774;28989;29852;31226;31647;36275	NC_029546.1	36275	23698	23698	36275	6.77143	6.93705	6.65977	6.71542	6.61337	6.7622	6.70291
AKAP9	AKAP9	gene3089	7.18673	7.45207	7.56546	7.56546	-0.265339	-0.435471	-0.0952065	7.40129	-3.34841	0.0048421	0.0560924	-3.2409	-0.378735	-0.548737	-0.208732	7.40129	-4.78305	0.000300425	0.00697096	-0.431185	0.113396	-0.0551587	0.28195	7.40129	1.44438	0.170873	0.543616	-6.05036	protein_coding	rna7091,rna7092,rna7093,rna7094,rna7095,rna7096,rna7097,rna7098,rna7099,XM_015853352.1,XM_015853353.1,XM_015853354.1,XM_015853355.1,XM_015853356.1,XM_015853357.1,XM_015853359.1,XM_015853360.1,XM_015853361.1	+	13091	2	20418472;20444874;20450217;20455909;20456368;20459106;20459994;20460968;20464930;20465816;20466320;20466548;20466978;20467516;20469261;20470197;20471232;20472051;20474210;20474895;20475695;20480157;20483954;20486490;20487923;20489235;20490325;20490878;20491207;20491738;20492153;20494167;20496448;20496854;20497771;20498549;20499178;20499962;20500785;20501619;20502488;20503339;20505298;20506087;205…	20418684;20445128;20450261;20455962;20456538;20459261;20460191;20463415;20465143;20465895;20466458;20466645;20467089;20467729;20469357;20470289;20471591;20472275;20474350;20474998;20475903;20480368;20484116;20486702;20487961;20489467;20490444;20491054;20491311;20491890;20492332;20495252;20496594;20497366;20497834;20498667;20499369;20500150;20500929;20501838;20502638;20504007;20505506;20506195;205…	NC_029517.1	20418472	20511801	20418472	20511801	7.14765	7.19718	7.09172	7.30684	7.68959	7.43413	7.2436
AKIP1	AKIP1	gene8231	2.15636	2.25263	2.29718	2.29718	-0.0962722	-0.406146	0.213602	2.23681	-0.667023	0.515717	0.753185	-6.20941	-0.14082	-0.452685	0.171044	2.23681	-0.969447	0.348948	0.593369	-5.97025	0.0445483	-0.266983	0.356079	2.23681	0.307011	0.763402	0.918666	-5.854	protein_coding	rna19080,XM_015864072.1	-	1522	5	13783331;13784673;13785086;13785302	13783768;13784723;13785199;13786220	NC_029520.1	13786220	13783331	13783331	13786220	1.93871	2.34489	2.114	2.24042	2.33284	2.42859	2.0814
AKIRIN2	AKIRIN2	gene5775	7.32266	7.32625	7.17104	7.32625	-0.00359127	-0.11972	0.112538	7.27366	-0.0663946	0.948013	0.978615	-7.62891	0.151618	0.0340427	0.269193	7.27366	2.7686	0.0152059	0.0922032	-4.3715	-0.155209	-0.273179	-0.037239	7.27366	-2.82468	0.0136228	0.217109	-3.71317	protein_coding	rna13178,XM_015858899.1	+	1694	3	69562137;69573106;69573733;69577524;69577903	69562780;69573249;69573882;69577595;69578586	NC_029518.1	69562137	69578586	69562137	69578586	7.24889	7.49847	7.2396	7.30815	7.30448	7.31424	7.29188
AKNA	AKNA	gene14704	4.24029	4.16955	3.95142	4.24029	0.0707395	-0.130379	0.271858	4.12052	0.755154	0.462806	0.717351	-6.7315	0.288874	0.0770351	0.500713	4.12052	2.92771	0.0111248	0.0760768	-3.45194	-0.218135	-0.434253	-0.00201657	4.12052	-2.167	0.0481722	0.335786	-4.30755	protein_coding	rna35312,rna35313,rna35314,rna35315,XM_015878731.1,XM_015878732.1,XM_015878733.1,XM_015878734.1	-	4765	17	1526647;1527869;1528113;1528316;1529143;1529398;1529593;1529930;1530116;1530426;1530666;1530978;1531320;1531458;1531730;1532089;1532568;1533350;1536171	1527763;1528025;1528223;1528764;1529313;1529521;1529816;1530036;1530341;1530599;1530875;1531081;1531379;1531615;1531880;1532163;1533250;1533680;1536303	NC_029532.1	1536303	1526647	1526647	1536303	4.09477	4.35925	4.24355	4.2748	4.2889	4.16627	4.30447
AKNAD1	AKNAD1	gene10519	2.95267	3.02978	2.65897	3.02978	-0.0771132	-0.349084	0.194857	2.88199	-0.60874	0.552551	0.778123	-6.47187	0.293697	0.00088747	0.586506	2.88199	2.15347	0.0493993	0.191173	-4.50568	-0.37081	-0.66408	-0.0775403	2.88199	-2.71462	0.0168982	0.233325	-3.09546	protein_coding	rna25010,XM_015869337.1	-	4090	8	1209981;1212350;1212618;1213581;1213780;1214175;1215530;1216208;1216751;1217567;1218037;1218636;1218806;1219057;1220238;1221327	1211697;1212419;1212699;1213691;1213893;1214257;1215633;1216301;1216908;1217702;1218170;1218695;1218957;1219174;1221152;1221368	NC_029523.1	1221368	1209981	1209981	1221368	2.85512	2.91049	3.19007	2.87104	2.70818	3.0716	3.10509
AKR1A1	AKR1A1	gene10954	5.21029	5.25575	5.1878	5.25575	-0.045462	-0.192179	0.101255	5.21917	-0.665262	0.516808	0.753934	-7.06622	0.0224876	-0.127351	0.172326	5.21917	0.322214	0.752102	0.876476	-7.23617	-0.0679496	-0.218412	0.0825128	5.21917	-0.96958	0.348884	0.695884	-6.24032	protein_coding	rna26146,rna26147,XM_015870141.1,XM_015870142.1	+	1710	8	18757001;18758958;18759981;18763880;18764378;18765649;18766362;18767467;18768370;18770694	18757129;18759068;18760075;18763999;18764529;18765844;18766561;18767539;18768456;18771240	NC_029523.1	18757001	18771240	18757001	18771240	5.07426	5.24793	5.288	5.23767	5.41008	5.12191	5.22562
AKR1D1	AKR1D1	gene946	0.758004	0.448372	0.111494	0.758004	0.309633	-0.455413	1.07468	0.44873	0.868929	0.399693	0.668215	-5.65701	0.646511	-0.165556	1.45858	0.44873	1.70926	0.109702	0.31172	-4.66032	-0.336878	-1.18621	0.51245	0.44873	-0.851573	0.408934	0.738294	-5.13154	protein_coding	rna2191,XM_015867119.1	-	1292	1	55720624;55724856;55725670;55726264;55727990;55730113;55734942;55739525;55754864	55720785;55724938;55725835;55726373;55728112;55730190;55735058;55739692;55755148	NC_029516.1	55755148	55720624	55720624	55755148	0.481664	1.04343	1.80807	-0.172175	0.0910816	0.377967	0.675881
AKR7A2	AKR7A2	gene16332	5.50549	5.44942	5.61422	5.61422	0.0560719	-0.099457	0.211601	5.52311	0.774032	0.451922	0.709943	-7.04211	-0.108731	-0.26298	0.0455187	5.52311	-1.5134	0.152659	0.377161	-6.2455	0.164803	0.00810779	0.321498	5.52311	2.25805	0.0406236	0.315716	-4.50043	protein_coding	rna39301,XM_015882307.1	-	1303	21	4067736;4068269;4068745;4069010;4069311;4069831;4070553	4068185;4068398;4068844;4069106;4069415;4070018;4070785	NC_029536.1	4070785	4067736	4067736	4070785	5.65086	5.56522	5.40716	5.40219	5.48433	5.4663	5.50566
AKT1	AKT1	gene8886	6.88557	6.84392	6.80732	6.88557	0.0416507	-0.0474561	0.130757	6.84579	1.00354	0.33281	0.609562	-7.06536	0.0782585	-0.0115484	0.168065	6.84579	1.87088	0.0826386	0.263023	-5.92269	-0.0366078	-0.127008	0.0537921	6.84579	-0.869422	0.399433	0.7322	-6.62442	protein_coding	rna20773,XM_015865475.1	-	3605	5	46920285;46922680;46927271;46932562;46936817;46938203;46938996;46940662;46940895;46942227;46945507;46952247;46982324;46988691	46921968;46922782;46927358;46932776;46936945;46938328;46939064;46940727;46941026;46942374;46945618;46952375;46982495;46989122	NC_029520.1	46989122	46920285	46920285	46989122	6.83248	6.95336	6.8559	6.90233	6.81274	6.85634	6.82919
AKT3	AKT3	gene5216	7.48724	7.50184	7.45694	7.50184	-0.0145969	-0.115066	0.0858726	7.48177	-0.311925	0.759744	0.895585	-7.5941	0.0303032	-0.0707912	0.131398	7.48177	0.643555	0.530376	0.738726	-7.43513	-0.0449	-0.146264	0.0564636	7.48177	-0.95102	0.357896	0.703025	-6.61543	protein_coding	rna11853,rna11854,rna11855,rna11856,XM_015857620.1,XM_015857621.1,XM_015857622.1,XM_015857623.1	+	5420	3	31463338;31463668;31474097;31474939;31525569;31539702;31551451;31552735;31557765;31560093;31561690;31569464;31570578;31583610;31585951;31594533;31596779	31463446;31463769;31474118;31475093;31525644;31539827;31551562;31552879;31557896;31560158;31561758;31569586;31570706;31583824;31586038;31594635;31600426	NC_029518.1	31463338	31600426	31463338	31600426	7.49898	7.39825	7.50741	7.54114	7.53246	7.43015	7.45009
AKTIP	AKTIP	gene12439	5.63114	5.52273	5.59353	5.63114	0.108407	-0.00269035	0.219503	5.58228	2.09497	0.0550488	0.236479	-5.34211	0.0376079	-0.0738076	0.149024	5.58228	0.7247	0.4807	0.704835	-7.11246	0.0707986	-0.0429097	0.184507	5.58228	1.33677	0.202841	0.576724	-5.91086	protein_coding	rna29904,rna29905,rna29906,XM_015873636.1,XM_015873637.1,XM_015873638.1	+	1952	11	3997187;3999279;4000562;4002208;4002355;4003697;4003857;4004169;4004664;4006210	3997313;3999380;4000767;4002272;4002455;4003785;4003955;4004276;4004724;4007203	NC_029526.1	3997187	4007203	3997187	4007203	5.6214	5.67422	5.65306	5.58199	5.47128	5.61735	5.47689
ALAD	ALAD	gene14668	3.75157	3.65268	3.57884	3.75157	0.0988868	-0.112041	0.309814	3.66074	1.00654	0.331419	0.608634	-6.35948	0.172728	-0.0440862	0.389542	3.66074	1.71041	0.109485	0.311432	-5.45817	-0.0738411	-0.296533	0.148851	3.66074	-0.7119	0.488346	0.785883	-6.02093	protein_coding	rna35209,XM_015878637.1	+	1215	17	793127;794999;795307;796473;797058;797562;797875;798075;798330;798720;798942;799143	793259;795146;795357;796569;797193;797645;797963;798130;798417;798806;799071;799258	NC_029532.1	793127	799258	793127	799258	3.70873	3.77938	3.85005	3.68177	3.48525	3.8374	3.75288
ALAS1	ALAS1	gene12822	5.94337	5.57369	5.51127	5.94337	0.369686	0.274349	0.465022	5.67591	8.32526	9.26171e-07	0.000189577	5.76591	0.432098	0.334837	0.529359	5.67591	9.53823	1.83123e-07	3.78473e-05	7.44864	-0.0624124	-0.163847	0.0390221	5.67591	-1.32102	0.207904	0.581879	-5.92659	protein_coding	rna30799,rna30800,XM_015874610.1,XM_015874611.1	+	2116	12	1773602;1774330;1775420;1775665;1776366;1777115;1777446;1778613;1779344;1779957	1773885;1774527;1775575;1775887;1776550;1777294;1777610;1778881;1779506;1780249	NC_029527.1	1773602	1780249	1773602	1780249	5.9237	5.96313	5.93897	5.94873	5.51371	5.59219	5.62025
ALB	ALB	gene7174	0.559573	0.702877	0.386821	0.702877	-0.143304	-0.582962	0.296354	0.555721	-0.699792	0.495644	0.739631	-5.79195	0.172752	-0.290716	0.63622	0.555721	0.800253	0.437076	0.671674	-5.68353	-0.316056	-0.777095	0.144983	0.555721	-1.47181	0.163428	0.536044	-4.6038	protein_coding	rna16436,XM_015861523.1	+	2063	4	45344063;45345666;45346343;45347336;45348270;45349744;45350800;45351819;45352510;45353469;45353707;45354361;45355114;45356263;45356530	45344195;45345726;45346475;45347550;45348402;45349841;45350929;45352033;45352642;45353566;45353845;45354584;45355246;45356319;45356690	NC_029519.1	45344063	45356690	45344063	45356690	0.372729	0.91605	0.841748	0.17296	0.812366	0.491177	0.820271
ALCAM	ALCAM	gene1409	8.34511	8.25938	8.24587	8.34511	0.0857356	-0.0120248	0.183496	8.28315	1.88288	0.0808908	0.294249	-6.01833	0.0992437	0.00110085	0.197386	8.28315	2.17105	0.0478104	0.186983	-5.54661	-0.0135081	-0.112212	0.0851961	8.28315	-0.293821	0.773251	0.922131	-7.09575	protein_coding	rna3317,XM_015877581.1	+	4274	1	77568998;77649583;77652162;77656743;77657200;77658130;77663018;77664711;77668406;77669370;77669584;77671150;77671994;77672352;77679475;77680980	77569138;77649683;77652381;77656807;77657287;77658312;77663145;77664840;77668518;77669505;77669717;77671282;77672032;77672469;77679591;77683407	NC_029516.1	77568998	77683407	77568998	77683407	8.35214	8.24283	8.34037	8.44124	8.28531	8.28719	8.18854
ALDH18A1	ALDH18A1	gene9780	5.85653	5.89301	6.03156	6.03156	-0.0364833	-0.198726	0.12576	5.92728	-0.482784	0.636791	0.831076	-7.31532	-0.175033	-0.336591	-0.0134746	5.92728	-2.32603	0.0357291	0.156027	-5.0176	0.13855	-0.0237205	0.30082	5.92728	1.83312	0.0883629	0.421553	-5.29001	protein_coding	rna22975,rna22976,rna22977,rna22978,XM_015867568.1,XM_015867569.1,XM_015867570.1,XM_015867571.1	+	3594	6	31334494;31339185;31344157;31347378;31349160;31349398;31351109;31351789;31353148;31354607;31358979;31359680;31361131;31362476;31362710;31363055;31365798;31367320;31368397	31334576;31339505;31344280;31347601;31349309;31349502;31351267;31351879;31353272;31354751;31359052;31359779;31361351;31362613;31362905;31363176;31365984;31367415;31369329	NC_029521.1	31334494	31369329	31334494	31369329	6.01035	6.02232	5.62915	5.76875	5.81606	5.88544	5.93905
ALDH1A1	ALDH1A1	gene19072	4.57982	5.00079	2.95063	5.00079	-0.420972	-1.01536	0.173417	4.17504	-1.52057	0.150864	0.404234	-6.04573	1.62919	0.76024	2.49814	4.17504	4.02533	0.00127795	0.018959	-1.17033	-2.05016	-2.90215	-1.19818	4.17504	-5.16631	0.000148147	0.0373998	1.21794	protein_coding	rna44987,XM_015849148.1	-	2172	Z	32236820;32238758;32241011;32243099;32246132;32246687;32248417;32249918;32251964;32253127;32256543;32259046;32267166	32237436;32238832;32241168;32243263;32246316;32246789;32248530;32250046;32252025;32253256;32256683;32259150;32267353	NC_029547.1	32267353	32236820	32236820	32267353	4.51569	4.83473	4.5726	4.42734	4.81974	5.64514	5.52511
ALDH1A2	ALDH1A2	gene11938	4.47011	5.00331	4.92514	5.00331	-0.533201	-0.855836	-0.210566	4.79546	-3.54817	0.00326144	0.0449101	-2.40607	-0.455026	-0.784149	-0.125903	4.79546	-2.96826	0.0102702	0.0727265	-3.53363	-0.0781748	-0.387806	0.231457	4.79546	-0.542059	0.596392	0.843002	-6.50305	protein_coding	rna28702,XM_015872431.1	+	3807	10	6098653;6121670;6122027;6123673;6129956;6132634;6132895;6142050;6144412;6144887;6145475;6146424;6149628	6098869;6121774;6122167;6123802;6130017;6132762;6133008;6142152;6144596;6145051;6145632;6146498;6151850	NC_029525.1	6098653	6151850	6098653	6151850	4.30207	4.11527	4.60891	4.8119	5.08742	5.10422	4.94234
ALDH1A3	ALDH1A3	gene12141	6.2441	5.5584	5.47018	6.2441	0.685697	0.26068	1.11071	5.75545	3.46379	0.00385355	0.0493038	-2.82074	0.773919	0.338542	1.2093	5.75545	3.81641	0.00192283	0.024787	-2.11256	-0.0882221	-0.552511	0.376066	5.75545	-0.407957	0.689542	0.888666	-6.70231	protein_coding	rna29243,XM_015873450.1	+	4176	10	15806139;15809499;15814557;15816825;15817446;15820218;15823030;15826240;15826876;15830916;15833087;15834394;15834912	15806284;15809603;15814697;15816954;15817507;15820346;15823143;15826342;15827060;15831080;15833244;15834468;15837574	NC_029525.1	15806139	15837574	15806139	15837574	6.61879	5.69377	6.38401	6.25182	5.89913	5.81786	5.2703
ALDH1L2	ALDH1L2	gene840	6.71938	6.72422	6.56564	6.72422	-0.00484085	-0.134823	0.125142	6.66945	-0.079958	0.937415	0.976079	-7.56549	0.15374	0.0215459	0.285935	6.66945	2.49689	0.0257774	0.126976	-4.8149	-0.158581	-0.291334	-0.0258287	6.66945	-2.56468	0.0226163	0.256031	-4.13669	protein_coding	rna1891,rna1892,XM_015864546.1,XM_015864554.1	+	5273	1	49659819;49665423;49667742;49670858;49671653;49672492;49673549;49673998;49675619;49676408;49677346;49678624;49679882;49680715;49680910;49681367;49682214;49682557;49683297;49683431;49684210;49685556;49686720;49687789	49660238;49665564;49667976;49671023;49671754;49672581;49673683;49674123;49675710;49676555;49677465;49678751;49680032;49680785;49681015;49681454;49682307;49682653;49683419;49683529;49684375;49685661;49686919;49689856	NC_029516.1	49659819	49689856	49659819	49689856	6.62771	6.62288	6.8497	6.7754	6.7431	6.75584	6.637
ALDH2	ALDH2	gene14266	7.92103	8.0929	8.09931	8.09931	-0.171864	-0.31095	-0.0327789	8.03809	-2.65295	0.0190566	0.128506	-4.6428	-0.178278	-0.317809	-0.0387476	8.03809	-2.74318	0.0159813	0.0950779	-4.48254	0.00641391	-0.13266	0.145488	8.03809	0.0990153	0.922545	0.978026	-7.12521	protein_coding	rna34370,XM_015877785.1	+	1972	15	5377741;5378719;5379568;5379917;5380512;5381504;5382088;5382571;5382877;5383364;5383660;5384544;5385088	5378058;5378823;5379708;5379996;5380623;5381632;5382201;5382673;5383061;5383528;5383817;5384658;5385334	NC_029530.1	5377741	5385334	5377741	5385334	7.69023	7.99615	8.06746	7.93479	8.0961	8.15705	8.09699
ALDH3A2	ALDH3A2	gene15615	6.08152	6.06617	6.03208	6.08152	0.0153495	-0.132567	0.163266	6.0605	0.222793	0.826949	0.92681	-7.44883	0.0494465	-0.100298	0.199191	6.0605	0.70894	0.490124	0.711934	-7.21286	-0.034097	-0.185069	0.116875	6.0605	-0.484892	0.635332	0.86316	-6.77686	protein_coding	rna37575,rna37576,rna37577,XM_015880380.1,XM_015880381.1,XM_015880382.1	+	2889	19	5602393;5603243;5603567;5604412;5604760;5605006;5605264;5605881;5606123;5606868;5607311	5602798;5603474;5603652;5604620;5604877;5605147;5605430;5605980;5606358;5606991;5608379	NC_029534.1	5602393	5608379	5602393	5608379	6.04071	6.0377	6.21116	6.03991	6.077	6.02829	6.23799
ALDH3B1	ALDH3B1	gene7848	2.86758	2.62788	2.62205	2.86758	0.239706	-0.0318346	0.511246	2.70253	1.89526	0.0791227	0.290264	-4.91279	0.24553	-0.0304595	0.521519	2.70253	1.91002	0.0770607	0.252813	-4.88713	-0.00582423	-0.2943	0.282652	2.70253	-0.0433465	0.966044	0.991172	-5.99239	protein_coding	rna18083,rna18084,rna18085,XM_015863079.1,XM_015863080.1,XM_015863081.1	-	4410	5	467228;468587;468813;469103;469571;469912;470085;470301;471105;471445;473872;474065;474523;474991;475303;475509;475724;477345;477623;478427	467613;468686;468979;469489;469652;469997;470205;470411;471267;472498;473971;474231;474909;475072;475388;475629;475834;477507;477785;478799	NC_029520.1	478799	467228	467228	478799	2.79306	2.70746	2.95381	2.99775	2.73338	2.88738	2.42042
ALDH4A1	ALDH4A1	gene16327	5.41813	5.55118	5.7495	5.7495	-0.133054	-0.327621	0.061512	5.57315	-1.4682	0.164391	0.42492	-6.28811	-0.331368	-0.523796	-0.13894	5.57315	-3.69715	0.00243094	0.0290619	-2.31201	0.198313	0.00696882	0.389658	5.57315	2.22516	0.0432127	0.324313	-4.58197	protein_coding	rna39288,XM_015882677.1	-	2855	21	3947731;3949064;3950026;3950312;3950963;3951697;3951986;3952307;3953294;3953464;3953815;3954112;3954243;3954408;3955879	3948853;3949182;3950147;3950464;3951010;3951893;3952059;3952494;3953368;3953613;3953970;3954159;3954335;3954501;3956093	NC_029536.1	3956093	3947731	3947731	3956093	5.42055	5.4143	5.56169	5.28814	5.54073	5.56981	5.67667
ALDH5A1	ALDH5A1	gene3718	8.82122	8.82447	8.8739	8.8739	-0.00324823	-0.093135	0.0866386	8.83995	-0.0775845	0.939268	0.9768	-7.7391	-0.0526808	-0.142705	0.0373437	8.83995	-1.25637	0.229761	0.473367	-6.9546	0.0494326	-0.040822	0.139687	8.83995	1.1759	0.259454	0.626829	-6.4801	protein_coding	rna8473,XM_015854768.1	+	4249	2	70832476;70832569;70833006;70833756;70834095;70834492;70835221;70836117;70837477;70838132;70838333	70832566;70832882;70833089;70833926;70834211;70834635;70835364;70836275;70837646;70838190;70841128	NC_029517.1	70832476	70841128	70832476	70841128	8.72622	8.87516	8.79335	8.89035	8.90443	8.79694	8.81839
ALDH6A1	ALDH6A1	gene8650	7.14123	7.22094	7.32978	7.32978	-0.0797102	-0.232942	0.0735216	7.23119	-1.11684	0.283065	0.562158	-6.97932	-0.188547	-0.341673	-0.0354207	7.23119	-2.64359	0.0194065	0.107197	-4.60767	0.108837	-0.0442892	0.261962	7.23119	1.52599	0.14952	0.517192	-5.9185	protein_coding	rna20215,XM_015865063.1	-	3181	5	34230623;34232548;34232849;34233470;34234073;34234502;34235078;34235930;34236162;34236890;34237808;34238001	34232229;34232646;34233028;34233651;34234262;34234623;34235380;34236008;34236323;34236964;34237867;34238122	NC_029520.1	34238122	34230623	34230623	34238122	7.17071	7.15195	7.20821	7.03754	7.34183	7.16547	7.17251
ALDH7A1	ALDH7A1	gene19520	6.9529	7.01686	7.11211	7.11211	-0.0639623	-0.14853	0.0206052	7.02739	-1.62385	0.12694	0.371531	-6.30767	-0.159211	-0.243774	-0.0746475	7.02739	-4.04218	0.00123672	0.0184558	-1.84729	0.0952486	0.0106132	0.179884	7.02739	2.41619	0.0300937	0.284716	-4.45411	protein_coding	rna45985,XM_015850024.1	+	2117	Z	65120400;65120740;65120976;65122460;65124436;65125153;65125890;65127508;65128263;65129307;65131446;65131997;65132362;65133276;65133792;65134053;65134585;65135267	65120630;65120793;65121041;65122540;65124559;65125285;65125934;65127585;65128360;65129348;65131540;65132081;65132468;65133392;65133889;65134126;65134660;65135779	NC_029547.1	65120400	65135779	65120400	65135779	6.99119	6.98214	6.93215	6.90753	7.05499	7.05472	7.00444
ALDH9A1	ALDH9A1	gene10684	6.50398	6.46164	6.56552	6.56552	0.0423356	-0.0502565	0.134928	6.51027	0.98165	0.34311	0.617977	-7.04064	-0.061539	-0.15407	0.0309924	6.51027	-1.42786	0.17549	0.407692	-6.5362	0.103875	0.0105807	0.197169	6.51027	2.39046	0.0316095	0.289787	-4.43769	protein_coding	rna25400,XM_015869690.1	+	2225	8	6176577;6177117;6178167;6178588;6178987;6179355;6179832;6180094;6180461;6181103;6181537	6176797;6177262;6178296;6178722;6179183;6179495;6180020;6180181;6180602;6181215;6182259	NC_029523.1	6176577	6182259	6176577	6182259	6.58256	6.50885	6.48071	6.44452	6.44721	6.52771	6.42089
ALDOB	ALDOB	gene19387	-0.741559	0.379459	-0.336564	0.379459	-1.12102	-1.95513	-0.286902	-0.240336	-2.88543	0.0120901	0.0976142	-2.70644	-0.404995	-1.30863	0.498644	-0.240336	-0.962231	0.352433	0.596255	-5.34613	-0.716023	-1.52473	0.0926832	-0.240336	-1.90091	0.0783277	0.39974	-4.0527	protein_coding	rna45728,XM_015849821.1	+	1660	Z	57902545;57906186;57906585;57907031;57907235;57907594;57908150;57908467;57909122	57902659;57906307;57906796;57907085;57907395;57907677;57908324;57908666;57909657	NC_029547.1	57902545	57909657	57902545	57909657	-0.907379	-1.19943	-0.657057	-0.252346	0.23918	0.913004	-0.402121
ALDOC	ALDOC	gene15546	10.2336	10.1839	10.14	10.2336	0.0496682	-0.0863423	0.185679	10.1861	0.784027	0.446227	0.704936	-7.50817	0.093611	-0.0429899	0.230212	10.1861	1.47129	0.163567	0.391977	-6.76292	-0.0439428	-0.181088	0.0932026	10.1861	-0.68791	0.502868	0.793283	-7.01749	protein_coding	rna37381,XM_015880950.1	-	1574	19	4525456;4526285;4526567;4526821;4527330;4527559;4527702;4528011;4528962	4525889;4526484;4526741;4526904;4527490;4527613;4527913;4528130;4529094	NC_029534.1	4529094	4525456	4525456	4529094	10.1144	10.4642	10.1302	10.2296	10.1696	10.1922	10.1858
ALG1	ALG1	gene14043	5.33458	4.80491	5.05098	5.33458	0.529669	0.272059	0.787278	5.06355	4.41436	0.00060314	0.0153542	-0.779923	0.2836	0.0317341	0.535466	5.06355	2.41747	0.0300201	0.140214	-4.68697	0.246068	-0.025083	0.51722	5.06355	1.94836	0.0719278	0.386269	-4.88231	protein_coding	rna33807,rna33808,rna33809,XM_015877344.1,XR_001558419.1,XR_001558420.1	+	1908	14	11748432;11748750;11748920;11749521;11750137;11750595;11751034;11751391;11751880;11752358;11753030;11753589;11753853;11754397;11755101	11748657;11748827;11749023;11749669;11750226;11750711;11751155;11751429;11751939;11752468;11753271;11753664;11754085;11754554;11755203	NC_029529.1	11748432	11755203	11748432	11755203	5.60343	5.32309	5.3042	5.11323	4.54162	4.92187	4.94234
ALG10	ALG10	gene224	4.45784	4.43236	4.32288	4.45784	0.0254748	-0.128644	0.179594	4.40552	0.354878	0.728027	0.87938	-7.02973	0.134955	-0.0239652	0.293874	4.40552	1.8232	0.0899247	0.277073	-5.49474	-0.10948	-0.270624	0.0516643	4.40552	-1.45863	0.166971	0.539256	-5.46609	protein_coding	rna508,rna509,rna510,XM_015851734.1,XM_015851745.1,XR_001552643.1	-	2488	1	14035965;14036555;14042938;14047581;14048837	14036189;14036743;14044544;14047778;14049105	NC_029516.1	14049105	14035965	14035965	14049105	4.3745	4.46543	4.55916	4.44015	4.42659	4.4445	4.33685
ALG11	ALG11	gene2271	4.77613	4.67234	4.77528	4.77613	0.103797	-0.040471	0.248064	4.74233	1.54468	0.14496	0.396052	-5.99751	0.000851965	-0.143293	0.144997	4.74233	0.0126896	0.990056	0.995762	-7.18464	0.102945	-0.0446618	0.250551	4.74233	1.49735	0.156742	0.527966	-5.50394	protein_coding	rna5271,XM_015851880.1	+	1644	1	152342957;152343242;152344054;152345868	152343052;152343475;152344985;152346249	NC_029516.1	152342957	152346249	152342957	152346249	4.61768	4.85802	4.81797	4.81927	4.74736	4.57543	4.63252
ALG12	ALG12	gene240	6.06078	6.15843	6.36496	6.36496	-0.0976539	-0.289811	0.0945033	6.19416	-1.09108	0.293854	0.572423	-6.87118	-0.304184	-0.494544	-0.113824	6.19416	-3.43073	0.00411405	0.0411323	-2.95616	0.20653	0.0164763	0.396584	6.19416	2.33309	0.0352539	0.298987	-4.50354	protein_coding	rna555,rna556,rna558,rna559,rna560,rna561,rna562,rna563,rna564,rna565,rna566,rna567,rna568,rna569,rna570,rna571,rna572,XM_015852178.1,XR_001552750.1,XR_001552751.1,XR_001552753.1,XR_001552757.1,XR_001552758.1,XR_001552759.1,XR_001552760.1,XR_001552762.1,XR_001552765.1,XR_001552767.1,XR_001552769.1,XR_001552771.1,XR_001552772.1,XR_001552774.1,XR_001552775.1,XR_001552776.1	-	11446	1	16797160;16802010;16810766;16815313;16815560;16817000;16817685;16819050;16820578;16821216;16821495;16825101;16826054	16797393;16810464;16811877;16815388;16815729;16817223;16817788;16819244;16820751;16821348;16821688;16825176;16826352	NC_029516.1	16826352	16797160	16797160	16826352	6.03066	5.93603	6.16866	6.10269	6.04591	6.37474	6.08319
ALG13	ALG13	gene6602	3.45021	3.52637	3.54586	3.54586	-0.0761564	-0.28235	0.130038	3.5086	-0.792967	0.44117	0.701711	-6.4886	-0.0956479	-0.304244	0.112949	3.5086	-0.984449	0.341781	0.586592	-6.32027	0.0194915	-0.189371	0.228354	3.5086	0.200359	0.844112	0.949414	-6.23547	protein_coding	rna15083,XM_015860433.1	-	4801	4	12424525;12426555;12427490;12431217;12432397;12432928;12433615;12433799;12434163;12435359;12435745;12436019;12436964;12437834;12438824;12439821;12440686;12441651;12442177;12444078;12445009;12445849;12446968;12447247;12447838;12449386;12451477;12452065;12452420	12425469;12426735;12427530;12431342;12432565;12432990;12433670;12433834;12434298;12435515;12435858;12436256;12437088;12437934;12438888;12439929;12440761;12441831;12442258;12444150;12445055;12445899;12447051;12447598;12447891;12449496;12451615;12452227;12453145	NC_029519.1	12453145	12424525	12424525	12453145	3.62214	3.54114	3.31524	3.32918	3.46283	3.46022	3.68534
ALG14	ALG14	gene10786	2.57917	2.3967	2.53366	2.57917	0.182479	-0.167503	0.53246	2.50386	1.11942	0.282	0.561478	-5.88714	0.0455168	-0.301944	0.392978	2.50386	0.281249	0.782678	0.893452	-6.49489	0.136962	-0.223853	0.497777	2.50386	0.814967	0.428883	0.75232	-5.627	protein_coding	rna25678,XM_015869922.1	+	1330	8	11589661;11592440;11596520;11609326	11590180;11592591;11596642;11609860	NC_029523.1	11589661	11609860	11589661	11609860	2.79306	2.61478	2.39681	2.50711	2.58899	2.55116	2.06216
ALG2	ALG2	gene3889	2.8144	2.82176	2.69378	2.82176	-0.00735845	-0.282426	0.267709	2.778	-0.0574344	0.95502	0.981376	-6.61124	0.120618	-0.164041	0.405276	2.778	0.909728	0.378525	0.620377	-6.16998	-0.127976	-0.415584	0.159632	2.778	-0.95533	0.355789	0.701345	-5.58476	protein_coding	rna8872,XM_015855181.1	+	1290	2	80799122;80799602	80799482;80800530	NC_029517.1	80799122	80800530	80799122	80800530	3.09691	2.80657	2.67113	2.67907	2.74581	2.75761	2.8709
ALG3	ALG3	gene11548	3.12776	3.06815	3.02977	3.12776	0.059607	-0.235585	0.354799	3.07815	0.433529	0.671307	0.849623	-6.59882	0.0979917	-0.203614	0.399597	3.07815	0.697549	0.497003	0.716763	-6.43726	-0.0383847	-0.346879	0.27011	3.07815	-0.267138	0.793299	0.930555	-6.07643	protein_coding	rna27651,XM_015871774.1	-	1684	9	13883338;13883808;13884082;13884298;13884691;13884890;13885169;13885405;13885587	13883718;13883952;13884158;13884503;13884811;13885050;13885316;13885504;13885931	NC_029524.1	13885931	13883338	13883338	13885931	2.93392	3.50471	3.17253	2.95376	3.11525	3.23493	2.99781
ALG5	ALG5	gene2299	4.08426	4.01537	4.16676	4.16676	0.0688896	-0.138888	0.276667	4.091	0.711835	0.488384	0.734103	-6.71916	-0.0825029	-0.288321	0.123316	4.091	-0.860616	0.404102	0.643098	-6.623	0.151392	-0.0593701	0.362155	4.091	1.54218	0.145563	0.510932	-5.27702	protein_coding	rna5345,rna5346,rna5347,XM_015851947.1,XM_015851948.1,XM_015851949.1	+	1421	1	154094521;154095442;154096628;154097628;154098889;154101478;154103865;154105826;154112097;154112992	154094685;154095613;154096674;154097696;154098981;154101591;154103924;154105977;154112182;154113454	NC_029516.1	154094521	154113454	154094521	154113454	4.13285	4.1906	4.157	3.88281	3.96644	4.13612	3.9902
ALG6	ALG6	gene11110	4.06809	4.00163	4.11082	4.11082	0.0664544	-0.171082	0.303991	4.06334	0.600646	0.557777	0.782283	-6.7905	-0.0427306	-0.279615	0.194154	4.06334	-0.387282	0.704433	0.849707	-6.91676	0.109185	-0.133369	0.351739	4.06334	0.966451	0.350392	0.697059	-5.93907	protein_coding	rna26511,rna26512,rna26513,rna26514,rna26515,XM_015870754.1,XM_015870755.1,XM_015870756.1,XM_015870757.1,XM_015870758.1	+	2272	8	24997877;24997983;24998486;24999107;25002501;25005427;25006387;25008457;25009215;25011461;25012141;25014331;25014983;25016099;25016512;25016722;25017190	24997976;24998256;24998566;24999218;25002585;25005516;25006475;25008539;25009279;25011646;25012276;25014416;25015067;25016169;25016580;25016920;25017650	NC_029523.1	24997877	25017650	24997877	25017650	4.07751	4.2313	4.21384	3.7908	3.9123	4.12739	3.90639
ALG8	ALG8	gene2557	4.21074	4.24815	4.35725	4.35725	-0.0374123	-0.265543	0.190719	4.27219	-0.352091	0.73007	0.880046	-6.97031	-0.146511	-0.374024	0.0810024	4.27219	-1.38257	0.188684	0.423846	-6.0998	0.109099	-0.120056	0.338253	4.27219	1.02215	0.324232	0.681508	-5.9545	protein_coding	rna5916,XM_015852462.1	+	1994	1	172589199;172589832;172590512;172592112;172592868;172593446;172594112;172594315;172594756;172595641;172596171;172596968;172597894	172589326;172589910;172590705;172592221;172592935;172593572;172594215;172594435;172594895;172595780;172596268;172597040;172598505	NC_029516.1	172589199	172598505	172589199	172598505	4.38855	4.32204	4.06968	4.07164	4.08864	4.43745	4.20274
ALG9	ALG9	gene17107	5.81836	5.75171	5.71147	5.81836	0.0666558	-0.0558268	0.189138	5.75996	1.16839	0.262367	0.543501	-6.7253	0.10689	-0.0174592	0.23124	5.75996	1.84552	0.0864453	0.270144	-5.79315	-0.0402347	-0.166366	0.0858969	5.75996	-0.684859	0.504733	0.794226	-6.59315	protein_coding	rna40990,rna40991,rna40992,rna40993,XM_015884146.1,XM_015884148.1,XM_015884149.1,XM_015884150.1	+	4312	24	5463884;5464690;5465090;5465614;5466292;5467222;5467455;5468069;5471392;5473064;5474456;5475287;5475758;5480917;5487709	5464374;5464828;5465224;5465684;5466380;5467357;5467542;5468174;5471514;5473218;5474585;5475434;5475887;5481047;5489948	NC_029539.1	5463884	5489948	5463884	5489948	5.81989	5.86738	5.79021	5.7989	5.71214	5.79323	5.76111
ALK	ALK	gene4783	5.74679	6.15206	6.16712	6.16712	-0.405265	-0.531222	-0.279308	6.02064	-6.90784	7.66065e-06	0.00081144	3.5423	-0.420334	-0.547143	-0.293526	6.02064	-7.11658	5.52258e-06	0.000392725	3.8764	0.0150691	-0.107853	0.137991	6.02064	0.263198	0.796273	0.931938	-6.88384	protein_coding	rna10869,rna10870,rna10871,rna10872,XM_015856918.1,XM_015856919.1,XM_015856920.1,XM_015856921.1	+	7758	3	9783993;9787907;9842203;9851684;9898480;9947962;9974765;9982808;9984427;9993818;10002997;10004239;10013276;10016886;10018762;10019566;10020633;10022307;10022895;10024272;10025627;10027278;10028220;10028918;10032985;10034101;10035859;10036810;10037178;10038503;10041233	9784642;9788665;9842322;9851848;9898675;9948089;9974896;9982939;9984527;9993987;10003091;10004382;10013438;10017036;10018893;10019710;10020815;10022405;10023047;10024370;10025813;10027368;10028284;10029047;10033082;10034193;10035960;10036944;10037268;10040580;10042003	NC_029518.1	9783993	10042003	9783993	10042003	5.71223	5.72578	5.66565	5.87399	6.05718	6.20775	6.18673
ALKBH1	ALKBH1	gene8707	4.40391	4.28749	4.34438	4.40391	0.11642	-0.0654541	0.298294	4.34452	1.3743	0.19118	0.460522	-6.12559	0.059533	-0.123329	0.242395	4.34452	0.698971	0.496141	0.716244	-6.8202	0.0568868	-0.131014	0.244787	4.34452	0.649992	0.526332	0.804559	-6.26732	protein_coding	rna20336,rna20337,XM_015865177.1,XM_015865178.1	-	2319	5	35678832;35680789;35682118;35685056;35687239;35687505	35680259;35680982;35682208;35685218;35687347;35687838	NC_029520.1	35687838	35678832	35678832	35687838	4.59361	4.32204	4.43593	4.26403	4.23698	4.46196	4.19834
ALKBH2	ALKBH2	gene14293	2.59424	2.41324	2.48716	2.59424	0.180993	-0.252279	0.614264	2.49683	0.896862	0.385117	0.65594	-6.10955	0.107076	-0.327064	0.541215	2.49683	0.529525	0.604826	0.789366	-6.38526	0.0739169	-0.376625	0.524458	2.49683	0.352236	0.729963	0.905401	-5.8849	protein_coding	rna34429,XM_015878068.1	-	1386	15	5786637;5787640;5788030	5787494;5787838;5788358	NC_029530.1	5788358	5786637	5786637	5788358	2.77177	2.16981	2.96404	2.45758	2.21255	2.76888	1.96193
ALKBH3	ALKBH3	gene8321	4.31885	4.18058	4.15556	4.31885	0.138276	-0.106064	0.382617	4.22082	1.215	0.244672	0.522419	-6.2949	0.16329	-0.0856689	0.41225	4.22082	1.40818	0.181128	0.414935	-6.05048	-0.0250139	-0.281505	0.231477	4.22082	-0.20938	0.8372	0.945784	-6.42067	protein_coding	rna19309,rna19310,rna19311,XM_015864493.1,XM_015864494.1,XM_015864495.1	+	2344	5	19267074;19267323;19268228;19269276;19270336;19271464;19274785;19281343;19281881	19267185;19267435;19268262;19269323;19270444;19271552;19274994;19281441;19283409	NC_029520.1	19267074	19283409	19267074	19283409	4.52526	4.34695	4.28902	4.12418	4.01349	4.06475	4.3167
ALKBH4	ALKBH4	gene15442	1.62814	1.39656	1.43755	1.62814	0.231582	-0.175754	0.638917	1.4888	1.22061	0.242608	0.520875	-5.52247	0.190593	-0.220129	0.601314	1.4888	0.996285	0.3362	0.581592	-5.7625	0.0409893	-0.386402	0.468381	1.4888	0.205906	0.83986	0.947433	-5.66737	protein_coding	rna37183,XM_015880511.1	-	1316	19	3067570;3068844;3069643	3068563;3069041;3069766	NC_029534.1	3069766	3067570	3067570	3069766	1.52048	1.46354	1.87466	1.65179	1.87031	1.23899	1.28593
ALKBH5	ALKBH5	gene13776	7.2415	7.13561	7.26605	7.26605	0.105889	0.00810469	0.203673	7.21409	2.32491	0.0358049	0.186434	-5.1787	-0.0245546	-0.122162	0.0730523	7.21409	-0.540103	0.597704	0.7849	-7.4794	0.130443	0.031972	0.228915	7.21409	2.84405	0.0131147	0.214882	-3.67244	protein_coding	rna33205,rna33206,rna33207,XM_015876543.1,XM_015876544.1,XM_015876545.1	+	5573	14	5058380;5058958;5065492;5069375;5071260	5058763;5059744;5065572;5069530;5075424	NC_029529.1	5058380	5075424	5058380	5075424	7.32715	7.18457	7.23486	7.21759	7.09928	7.22294	7.05822
ALKBH7	ALKBH7	gene20013	3.28819	3.15651	3.31043	3.31043	0.131679	-0.107503	0.370862	3.25235	1.18199	0.257108	0.537558	-6.02983	-0.0222351	-0.259162	0.214692	3.25235	-0.201488	0.843246	0.925555	-6.73438	0.153914	-0.0909525	0.398781	3.25235	1.3495	0.198822	0.573236	-5.29161	protein_coding	rna46645,XM_015850905.1	+	723		3790;4993;8358;10133;10674	4080;5163;8482;10241;10700	NW_015439953.1	3790	10700	3790	10700	3.31869	3.34077	3.33113	3.17679	3.36947	3.25911	3.05731
ALKBH8	ALKBH8	gene2421	3.76734	3.88785	3.95289	3.95289	-0.120512	-0.367543	0.12652	3.86797	-1.04737	0.312863	0.591406	-6.35628	-0.185556	-0.433591	0.0624779	3.86797	-1.60616	0.13079	0.345375	-5.67091	0.0650449	-0.181789	0.311879	3.86797	0.565762	0.580607	0.833792	-6.20475	protein_coding	rna5643,XM_015852227.1	+	2380	1	161482853;161484261;161485369;161488167;161489541;161490489;161491492;161494367;161512218;161517288;161518195;161525958;161527493	161482967;161484377;161485512;161488407;161489672;161490584;161491596;161494437;161512324;161517442;161518460;161526107;161528173	NC_029516.1	161482853	161528173	161482853	161528173	3.74196	3.97849	3.54389	3.81066	3.73025	4.10977	4.03034
ALMS1	ALMS1	gene7710	5.41283	5.43871	5.45054	5.45054	-0.0258761	-0.189513	0.137761	5.43194	-0.339502	0.739325	0.88563	-7.28188	-0.0377041	-0.20301	0.127602	5.43194	-0.489693	0.632016	0.80582	-7.21974	0.011828	-0.154387	0.178043	5.43194	0.152781	0.880775	0.963471	-6.7619	protein_coding	rna17791,rna17792,rna17793,rna17794,rna17795,rna17796,rna17797,rna17798,rna17799,rna17800,XM_015862987.1,XM_015862988.1,XM_015862989.1,XM_015862990.1,XM_015862991.1,XM_015862992.1,XM_015862993.1,XM_015862994.1,XR_001555298.1,XR_001555299.1	-	9606	4	81176258;81177229;81179381;81182189;81184946;81185208;81186001;81186913;81188588;81192025;81194780;81195382;81196617;81198011;81204193;81205211;81208033;81211339;81214263;81220518;81221415;81223630	81176367;81177435;81179869;81182288;81185009;81185391;81186239;81187169;81188687;81193202;81194921;81195549;81196727;81199748;81204323;81206752;81208192;81213463;81214380;81220713;81221549;81223741	NC_029519.1	81223741	81176258	81176258	81223741	5.60795	5.18945	5.35368	5.47557	5.46377	5.37705	5.48233
ALOX5	ALOX5	gene9385	3.21559	3.59021	3.46638	3.59021	-0.374627	-0.668529	-0.0807255	3.42435	-2.73667	0.0161859	0.116681	-3.62617	-0.250795	-0.554028	0.0524379	3.42435	-1.77569	0.09775	0.29073	-5.26727	-0.123832	-0.413853	0.166188	3.42435	-0.916706	0.374983	0.71303	-5.83244	protein_coding	rna22057,XM_015866859.1	-	3601	6	15113622;15115630;15116713;15118109;15119439;15120880;15121204;15121506;15122447;15124527;15126279;15128206;15129153;15134571	15115320;15115800;15116813;15118230;15119617;15120966;15121407;15121652;15122619;15124633;15126401;15128287;15129351;15134777	NC_029521.1	15134777	15113622	15113622	15134777	3.01772	3.08844	3.32321	3.41603	3.71768	3.5148	3.67904
ALOX5AP	ALOX5AP	gene2327	0.920728	1.40378	1.29983	1.40378	-0.48305	-1.0066	0.0404986	1.2097	-1.98089	0.067819	0.267828	-4.39982	-0.379099	-0.915125	0.156928	1.2097	-1.51842	0.151402	0.374964	-5.06271	-0.103951	-0.612489	0.404587	1.2097	-0.438863	0.667529	0.879166	-5.58093	protein_coding	rna5423,XM_015852015.1	-	1435	1	156606242;156607834;156608517;156609667;156613233;156614617	156607079;156607915;156608587;156609766;156613353;156614839	NC_029516.1	156614839	156606242	156606242	156614839	0.722672	0.776325	1.22877	0.958221	1.67604	1.55767	1.4429
ALPK1	ALPK1	gene7259	1.16933	1.21252	1.38155	1.38155	-0.0431885	-0.472859	0.386482	1.25272	-0.215803	0.832287	0.929144	-6.14572	-0.212218	-0.637582	0.213146	1.25272	-1.07114	0.302417	0.551847	-5.62655	0.16903	-0.258602	0.596661	1.25272	0.848629	0.410516	0.739103	-5.32777	protein_coding	rna16648,rna16649,rna16650,XM_015861986.1,XM_015861987.1,XM_015861988.1	-	8329	4	51208644;51209723;51210811;51212182;51212995;51215500;51216137;51217241;51218099;51219100;51220625;51223415;51229172;51233090;51235428;51244837	51209096;51209909;51210973;51212335;51215077;51215604;51216232;51217317;51218185;51219159;51220823;51227587;51229326;51233267;51235507;51244915	NC_029519.1	51244915	51208644	51208644	51244915	1.17604	1.04343	1.22877	1.21828	1.07145	1.23899	1.68848
ALPK2	ALPK2	gene18587	0.704711	0.372705	-0.120157	0.704711	0.332006	-0.194401	0.858413	0.318525	1.35409	0.197389	0.467937	-5.14351	0.824867	0.255057	1.39468	0.318525	3.10798	0.00779351	0.0617005	-2.35722	-0.492862	-1.08663	0.100906	0.318525	-1.7821	0.0966595	0.432782	-4.20326	protein_coding	rna43916,rna43917,XM_015848180.1,XM_015848181.1	-	6725	Z	678714;683970;686602;690810;691000;692999;693126;694777;697389;704073;714492;715245	679343;684018;686819;690898;691274;693034;693253;694924;700260;705759;714570;715758	NC_029547.1	715758	678714	678714	715758	0.631041	0.675042	0.491806	0.993411	0.23918	0.377967	0.334844
ALPK3	ALPK3	gene11760	5.24186	5.28171	5.21139	5.28171	-0.0398526	-0.151387	0.0716816	5.24474	-0.767137	0.455879	0.712169	-6.99742	0.0304679	-0.0834146	0.14435	5.24474	0.574394	0.574912	0.767851	-7.12385	-0.0703204	-0.18475	0.0441093	5.24474	-1.31937	0.20844	0.582733	-5.86063	protein_coding	rna28206,XM_015872727.1	-	5769	10	323122;324734;324994;325449;325875;326257;326411;327026;327827;332467;334603;340263;343465;352007;352181	324574;324782;325211;325537;326149;326292;326538;327173;329660;333490;334720;340384;343503;352179;352243	NC_029525.1	352243	323122	323122	352243	5.17705	5.19174	5.29815	5.29697	5.30684	5.33974	5.24067
ALPL	ALPL	gene16431	4.61657	4.98464	4.88453	4.98464	-0.368074	-0.575025	-0.161122	4.83007	-3.81849	0.00191498	0.0320511	-1.89268	-0.267963	-0.479944	-0.055983	4.83007	-2.71397	0.0169198	0.0989062	-4.03494	-0.10011	-0.304587	0.104367	4.83007	-1.05114	0.311191	0.671367	-6.08886	protein_coding	rna39504,rna39505,rna39506,XM_015882252.1,XM_015882253.1,XM_015882254.1	-	2053	21	5749405;5749937;5750144;5750564;5751427;5751580;5753350;5753599;5754777;5755043;5755243;5756155;5757267	5749852;5750056;5750335;5750698;5751496;5751723;5753525;5753773;5754892;5755162;5755343;5756324;5757352	NC_029536.1	5757352	5749405	5749405	5757352	4.58752	4.8259	4.49357	4.57402	4.91918	4.8253	5.22129
ALS2	ALS2	gene10012	6.27983	6.20867	6.31941	6.31941	0.0711632	-0.0241721	0.166498	6.26922	1.60261	0.131576	0.378137	-6.24444	-0.0395751	-0.134788	0.0556376	6.26922	-0.892385	0.387429	0.627992	-7.10448	0.110738	0.0144072	0.207069	6.26922	2.46806	0.0272464	0.275024	-4.26206	protein_coding	rna23625,rna23626,rna23627,rna23628,XM_015868108.1,XM_015868109.1,XR_001556408.1,XR_001556409.1	-	6368	7	10028380;10030785;10031169;10031817;10033232;10033672;10034703;10035090;10035797;10036995;10039204;10039442;10039813;10041178;10041756;10043538;10043756;10044155;10044540;10044925;10045296;10046228;10048885;10050335;10050893;10052038;10052918;10053384;10053884;10054759;10055849;10057297;10059524;10062500;10076939	10029291;10030881;10031318;10031878;10033277;10033848;10034825;10035291;10035914;10037162;10039337;10039519;10039924;10041342;10041854;10043603;10043958;10044221;10044610;10045053;10045427;10046390;10048950;10050515;10051064;10052214;10052995;10053480;10054052;10055119;10056768;10057451;10059602;10062823;10077053	NC_029522.1	10077053	10028380	10028380	10077053	6.23315	6.26491	6.26284	6.3552	6.23973	6.14534	6.17782
ALS2CL	ALS2CL	gene2810	6.64696	7.01042	7.1063	7.1063	-0.363459	-0.615297	-0.111621	6.92	-3.09855	0.00794017	0.0762165	-3.68323	-0.459339	-0.711158	-0.207519	6.92	-3.91623	0.00158125	0.0217667	-2.07958	0.0958796	-0.15186	0.343619	6.92	0.830914	0.420116	0.746189	-6.68312	protein_coding	rna6366,rna6367,rna6368,rna6369,rna6370,rna6371,rna6372,rna6373,XM_015852966.1,XM_015852967.1,XM_015852968.1,XM_015852969.1,XM_015852970.1,XM_015852972.1,XM_015852973.1,XM_015852974.1	-	4819	2	2863422;2864976;2866224;2866494;2866758;2867161;2867944;2869443;2870151;2870398;2871296;2872874;2874445;2874860;2876060;2876739;2879044;2879720;2880176;2881987;2882404;2882969;2883579;2885415;2887052;2895589;2895983;2896758;2896885;2917071	2864684;2865072;2866373;2866555;2866800;2867334;2868012;2869600;2870244;2870571;2871423;2872951;2874556;2875018;2876159;2876804;2879240;2879786;2880252;2882106;2882532;2883134;2883644;2885607;2887160;2895693;2896142;2896849;2897049;2917316	NC_029517.1	2917316	2863422	2863422	2917316	6.42183	6.6697	6.50369	6.98333	7.15338	7.18769	6.97195
ALX4	ALX4	gene8325	3.80994	4.02001	4.02567	4.02567	-0.210071	-0.469151	0.04901	3.94962	-1.74083	0.103871	0.335394	-5.48811	-0.215735	-0.478317	0.0468459	3.94962	-1.76393	0.0997775	0.294443	-5.4532	0.00566471	-0.251896	0.263226	3.94962	0.0472196	0.963012	0.99024	-6.39864	protein_coding	rna19316,XM_015864508.1	-	5611	5	19416439;19421289;19425036;19443650	19420962;19421417;19425346;19444296	NC_029520.1	19444296	19416439	19416439	19444296	3.6632	3.625	4.04097	3.90146	3.96111	4.09193	4.05001
ALYREF	ALYREF	gene15119	4.80167	4.84653	4.71138	4.84653	-0.0448574	-0.190732	0.101017	4.78765	-0.660206	0.519951	0.755766	-6.96769	0.0902865	-0.060192	0.240765	4.78765	1.28817	0.218792	0.461419	-6.34402	-0.135144	-0.286362	0.0160744	4.78765	-1.91874	0.075864	0.396182	-4.89391	protein_coding	rna36415,XM_015879891.1	+	1129	18	4446808;4447321;4449532;4449774;4449991;4450942	4447129;4447452;4449679;4449837;4450168;4451226	NC_029533.1	4446808	4451226	4446808	4451226	4.78112	4.93123	4.7516	4.75408	4.74427	4.8783	4.84158
AMACR	AMACR	gene18737	4.28781	4.22175	4.29723	4.29723	0.0660603	-0.129698	0.261818	4.26679	0.724513	0.480812	0.728869	-6.76766	-0.00941403	-0.205652	0.186824	4.26679	-0.102995	0.919443	0.963459	-7.04725	0.0754744	-0.12483	0.275779	4.26679	0.808972	0.432209	0.753428	-6.13473	protein_coding	rna44225,rna44226,XM_015848396.1,XM_015848397.1	-	1974	Z	9501653;9508901;9513643;9515134;9516377;9520143	9502676;9509087;9513803;9515277;9516551;9520425	NC_029547.1	9520425	9501653	9501653	9520425	4.46019	4.07608	4.34098	4.25681	4.09352	4.39443	4.16717
AMBRA1	AMBRA1	gene8371	5.45121	5.47057	5.49733	5.49733	-0.019357	-0.162224	0.12351	5.47283	-0.290892	0.775445	0.903787	-7.30658	-0.0461152	-0.190117	0.0978864	5.47283	-0.687546	0.503091	0.720779	-7.10917	0.0267582	-0.118233	0.171749	5.47283	0.396224	0.697977	0.891271	-6.70085	protein_coding	rna19470,rna19471,rna19472,XM_015864395.1,XM_015864396.1,XM_015864397.1	+	5241	5	20988283;20997206;20997716;20998505;20999285;21000208;21000868;21018232;21023849;21037931;21038501;21061722;21069130;21069782;21085091;21098929;21100668;21107426	20988463;20997465;20997774;20998688;20999457;21000274;21002327;21018318;21024031;21038014;21038601;21061832;21069318;21069936;21085230;21099021;21100861;21108945	NC_029520.1	20988283	21108945	20988283	21108945	5.37007	5.43381	5.45872	5.53798	5.55494	5.55198	5.39662
AMD1	AMD1	gene5670	7.69765	7.70724	7.88991	7.88991	-0.00959171	-0.108071	0.088888	7.76458	-0.20911	0.837407	0.931019	-7.6395	-0.192261	-0.290399	-0.0941225	7.76458	-4.20607	0.000899998	0.0145024	-1.58893	0.182669	0.084261	0.281077	7.76458	3.98528	0.00138171	0.0929732	-1.49142	protein_coding	rna12951,XM_015858608.1	-	3371	3	60357929;60360416;60360654;60361695;60361933;60362792;60363364;60364956;60374577	60360083;60360571;60360746;60361839;60361975;60362894;60363490;60365042;60375038	NC_029518.1	60375038	60357929	60357929	60375038	7.78229	7.6517	7.58694	7.76542	7.66073	7.71071	7.72391
AMDHD1	AMDHD1	gene557	1.2302	1.429	0.979245	1.429	-0.198803	-0.77238	0.374774	1.2109	-0.744141	0.469229	0.721564	-5.92698	0.250954	-0.368226	0.870135	1.2109	0.870167	0.39904	0.638792	-5.76907	-0.449757	-1.0608	0.161282	1.2109	-1.58028	0.136603	0.498539	-4.5676	protein_coding	rna1280,rna1281,XM_015858614.1,XM_015858615.1	+	1918	1	41572628;41573768;41574182;41574443;41574772;41576177;41577370;41578390;41578887;41579311	41573017;41573986;41574288;41574507;41575049;41576402;41577494;41578483;41579047;41579563	NC_029516.1	41572628	41579563	41572628	41579563	1.3868	1.19746	1.35854	0.993411	1.51098	1.33311	1.41285
AMDHD2	AMDHD2	gene14062	3.30283	3.12306	3.26295	3.30283	0.179772	-0.0531478	0.412692	3.22765	1.65707	0.119975	0.361573	-5.40589	0.0398861	-0.19122	0.270992	3.22765	0.37054	0.716586	0.856341	-6.67714	0.139886	-0.100275	0.380047	3.22765	1.25054	0.231818	0.601924	-5.39799	protein_coding	rna33854,rna33855,rna33856,rna33857,XM_015877250.1,XM_015877251.1,XR_001558414.1,XR_001558415.1	-	2615	14	12032147;12033773;12034438;12034770;12035115;12035606;12036539;12037127;12037549;12037955;12038187	12033382;12033874;12034506;12034877;12035259;12035694;12036751;12037181;12037688;12038091;12038507	NC_029529.1	12038507	12032147	12032147	12038507	3.34776	3.1837	3.23301	3.4225	3.04654	3.2511	2.89284
AMER1	AMER1	gene6570	5.634	5.68206	5.76176	5.76176	-0.0480621	-0.225507	0.129383	5.69047	-0.58152	0.570234	0.790462	-7.21617	-0.127763	-0.305524	0.0499976	5.69047	-1.5431	0.145341	0.366409	-6.23311	0.0797009	-0.0985451	0.257947	5.69047	0.959994	0.353519	0.699324	-6.36352	protein_coding	rna15013,rna15014,rna15015,rna15016,XM_015860617.1,XM_015860618.1,XM_015860620.1,XM_015860621.1	+	9420	4	11113949;11114139;11115149;11116612;11119372;11123136	11114074;11114201;11115280;11116938;11122876;11128402	NC_029519.1	11113949	11128402	11113949	11128402	5.71502	5.3985	5.63716	5.76239	5.57075	5.61735	5.7877
AMER2	AMER2	gene2364	7.03484	7.31001	7.26289	7.31001	-0.275172	-0.476813	-0.0735314	7.20193	-2.92989	0.0110771	0.0923738	-4.04653	-0.228051	-0.431053	-0.0250489	7.20193	-2.41188	0.0303426	0.141154	-5.02724	-0.0471215	-0.248188	0.153945	7.20193	-0.503159	0.622759	0.857072	-6.93078	protein_coding	rna5522,XM_015852099.1	+	9793	1	158447559;158448613	158448438;158457525	NC_029516.1	158447559	158457525	158447559	158457525	6.89414	6.87774	7.07706	7.28126	7.28597	7.19919	7.20466
AMER3	AMER3	gene11186	5.05618	4.93213	4.92363	5.05618	0.124047	0.00923896	0.238854	4.97038	2.31974	0.0361576	0.187819	-4.81574	0.132547	0.0160965	0.248998	4.97038	2.44373	0.0285484	0.135641	-4.59221	-0.00850064	-0.127841	0.11084	4.97038	-0.152928	0.880661	0.963471	-6.63546	protein_coding	rna26717,rna26718,XM_015870958.1,XM_015870959.1	+	4669	9	767485;768154;772170;793158	767860;768433;775159;794180	NC_029524.1	767485	794180	767485	794180	4.99837	5.06486	5.03734	5.1212	4.96511	4.93443	4.8444
AMFR	AMFR	gene12277	7.12395	7.08978	7.18486	7.18486	0.0341781	-0.0577335	0.12609	7.13293	0.798367	0.438133	0.69931	-7.27736	-0.0609081	-0.152817	0.031001	7.13293	-1.42279	0.176928	0.409337	-6.6139	0.0950862	0.00265718	0.187515	7.13293	2.20869	0.0445664	0.327358	-4.82859	protein_coding	rna29549,rna29550,XM_015873827.1,XM_015873828.1	-	3341	11	501043;503353;505410;506560;508365;508901;510960;511156;512625;513298;514157;516907;518656;519965;520387	502530;503537;505493;506694;508468;509091;511070;511227;512758;513430;514197;517059;518820;520057;520638	NC_029526.1	520638	501043	501043	520638	7.11102	7.18802	7.08705	7.11148	7.07423	7.10949	7.16407
AMH	AMH	gene18150	2.03228	2.94898	2.98929	2.98929	-0.9167	-1.61607	-0.217333	2.66232	-2.81415	0.0139073	0.106445	-3.24321	-0.95701	-1.66063	-0.253387	2.66232	-2.92012	0.0112922	0.0768731	-3.05176	0.0403102	-0.577219	0.65784	2.66232	0.140146	0.890562	0.966602	-6.08073	protein_coding	rna43021,rna43022,rna43023,rna43024,XM_015886199.1,XM_015886200.1,XM_015886201.1,XM_015886202.1	-	3325	28	1217860;1219610;1219913;1220637;1221266;1221857;1222056	1219496;1219793;1220036;1220815;1221850;1222049;1222478	NC_029543.1	1222478	1217860	1217860	1222478	1.52048	1.88237	3.10015	1.69519	3.19904	3.1164	2.8598
AMIGO1	AMIGO1	gene17457	3.3471	3.56006	3.44155	3.56006	-0.212952	-0.506808	0.0809041	3.44735	-1.55586	0.142289	0.393008	-5.62213	-0.0944461	-0.398163	0.209271	3.44735	-0.667636	0.515337	0.729104	-6.55119	-0.118506	-0.416274	0.179262	3.44735	-0.854451	0.407392	0.737634	-5.87733	protein_coding	rna41658,XM_015885083.1	-	2619	26	1605113	1607731	NC_029541.1	1607731	1605113	1605113	1607731	3.31869	3.41332	3.1094	3.52826	3.28677	3.46716	3.56067
AMIGO2	AMIGO2	gene381	5.72381	5.57422	5.70739	5.72381	0.149587	-0.030972	0.330145	5.66888	1.77869	0.0972394	0.32371	-5.87087	0.0164194	-0.163363	0.196202	5.66888	0.19608	0.847395	0.926869	-7.38955	0.133167	-0.0509495	0.317284	5.66888	1.55285	0.143006	0.5066	-5.64234	protein_coding	rna889,rna890,XM_015855083.1,XM_015855091.1	-	2843	1	28373259;28382437;28382872	28375592;28382772;28383044	NC_029516.1	28383044	28373259	28373259	28383044	5.92008	5.79982	5.51548	5.65798	5.59673	5.42058	5.75513
AMIGO3	AMIGO3	gene12787	0.81209	0.268642	0.00226188	0.81209	0.543448	0.0069004	1.08	0.358773	2.17458	0.0474971	0.218475	-3.97529	0.809828	0.245303	1.37435	0.358773	3.07988	0.00823874	0.063847	-2.41556	-0.26638	-0.869199	0.336438	0.358773	-0.948725	0.359022	0.704042	-5.03756	protein_coding	rna30735,XM_015874551.1	-	3975	12	1305437	1309411	NC_029527.1	1309411	1305437	1305437	1309411	0.428224	0.82442	1.08617	0.922152	0.0910816	0.435682	0.624351
AMMECR1	AMMECR1	gene6608	5.61734	5.66116	5.57137	5.66116	-0.0438211	-0.180675	0.0930331	5.61533	-0.687464	0.503141	0.744194	-7.14274	0.0459724	-0.0938402	0.185785	5.61533	0.705953	0.491922	0.713643	-7.12177	-0.0897935	-0.230088	0.0505009	5.61533	-1.37414	0.191229	0.566143	-5.87554	protein_coding	rna15097,rna15098,XM_015860463.1,XM_015860465.1	+	7694	4	12791090;12811688;12843017;12865588;12867656;12868953;12869915	12791368;12812219;12843127;12865702;12867746;12869049;12876383	NC_029519.1	12791090	12876383	12791090	12876383	5.65958	5.59152	5.51548	5.69318	5.59673	5.66337	5.60537
AMMECR1L	AMMECR1L	gene11200	6.16973	6.14813	6.09863	6.16973	0.0216021	-0.0671765	0.110381	6.1386	0.522411	0.609639	0.81444	-7.3454	0.0711037	-0.0188802	0.161088	6.1386	1.69649	0.112141	0.316778	-6.09286	-0.0495016	-0.14021	0.0412062	6.1386	-1.17165	0.261098	0.628694	-6.21939	protein_coding	rna26740,XM_015871211.1	+	4720	9	1648658;1650801;1655797;1656396;1657116;1658179;1658861	1648998;1651246;1655907;1656510;1657206;1658275;1662379	NC_029524.1	1648658	1662379	1648658	1662379	6.23801	6.13745	6.13962	6.16092	6.19848	6.11916	6.16323
AMN	AMN	gene8851	-0.0785672	-0.0716608	0.139664	0.139664	-0.00690643	-0.670776	0.656963	0.000268197	-0.0223355	0.982499	0.992906	-5.87558	-0.218231	-0.873422	0.43696	0.000268197	-0.715112	0.486421	0.708989	-5.65153	0.211325	-0.449733	0.872383	0.000268197	0.686334	0.503831	0.793793	-5.1975	protein_coding	rna20696,rna20697,XM_015865702.1,XM_015865705.1	+	1681	5	45387519;45389060;45389379;45396464;45397754;45398469;45398688;45399407;45399872;45400848;45402489;45402682	45387606;45389272;45389423;45396551;45397989;45398606;45398790;45399489;45400058;45401022;45402591;45402903	NC_029520.1	45387519	45402903	45387519	45402903	0.631041	0.385535	-0.788302	-0.523648	0.0109113	-0.481856	0.0524447
AMN1	AMN1	gene905	5.1636	4.94602	5.06909	5.1636	0.217579	0.00856384	0.426593	5.05921	2.23493	0.0424277	0.204732	-4.97897	0.094512	-0.113638	0.302662	5.05921	0.974842	0.346358	0.590935	-6.77979	0.123067	-0.0928026	0.338936	5.05921	1.22398	0.241374	0.612001	-5.91806	protein_coding	rna2088,rna2089,rna2090,rna2091,XM_015866135.1,XM_015866144.1,XM_015866152.1,XM_015866162.1	-	3573	1	53096624;53099952;53101652;53106567;53109300;53112079;53114005;53116185;53117042	53099199;53100063;53101708;53106784;53109444;53112211;53114058;53116325;53117178	NC_029516.1	53117178	53096624	53096624	53117178	5.14428	5.21674	5.06136	5.22847	5.17049	5.12849	4.66795
AMOT	AMOT	gene6599	6.77459	6.65351	6.67091	6.77459	0.121081	-0.0232464	0.265408	6.69949	1.80116	0.093483	0.316839	-6.00964	0.103681	-0.0413923	0.248754	6.69949	1.53439	0.147456	0.369483	-6.41375	0.0174	-0.12937	0.16417	6.69949	0.254529	0.802827	0.933139	-6.96168	protein_coding	rna15072,rna15073,rna15074,rna15075,rna15076,rna15077,rna15078,XM_015860442.1,XM_015860443.1,XM_015860444.1,XM_015860445.1,XM_015860447.1,XM_015860448.1,XM_015860449.1	+	5661	4	12246020;12246410;12247987;12251093;12254959;12267329;12268874;12275919;12277919;12279516;12282951;12292674;12294444;12296872;12297638;12298697;12299905	12246212;12246610;12248051;12251215;12255632;12267490;12269792;12276372;12278063;12279608;12283096;12292823;12294634;12296994;12297870;12298921;12301468	NC_029519.1	12246020	12301468	12246020	12301468	6.71258	6.77058	6.82956	6.78673	6.4968	6.65921	6.71682
AMOTL1	AMOTL1	gene2481	4.68995	4.66409	4.7307	4.7307	0.0258608	-0.142893	0.194614	4.69492	0.329013	0.747068	0.88933	-7.10088	-0.0407474	-0.210214	0.128719	4.69492	-0.516228	0.613838	0.794768	-7.02706	0.0666082	-0.105278	0.238494	4.69492	0.831977	0.419536	0.745683	-6.23343	protein_coding	rna5732,rna5733,rna5734,rna5735,rna5736,XM_015852296.1,XM_015852297.1,XM_015852298.1,XM_015852299.1,XM_015852300.1	-	5784	1	165922356;165925579;165926286;165928211;165929321;165929583;165931550;165936870;165943031;165943833;165948926;165957632;165960485;165966997;165972784;165973406	165925085;165925848;165926512;165928336;165929458;165929773;165931699;165937015;165943120;165943977;165949208;165958526;165960634;165967065;165972834;165973528	NC_029516.1	165973528	165922356	165922356	165973528	4.64721	4.74387	4.73973	4.63935	4.61464	4.66261	4.63252
AMOTL2	AMOTL2	gene11264	3.79969	4.06489	3.87775	4.06489	-0.265196	-0.456794	-0.0735988	3.91531	-2.97168	0.0102012	0.0877938	-3.32894	-0.0780597	-0.278012	0.121893	3.91531	-0.838157	0.416173	0.653579	-6.55608	-0.187137	-0.382105	0.00783123	3.91531	-2.06073	0.0586278	0.357935	-4.46085	protein_coding	rna26910,rna26911,rna26912,XM_015871244.1,XM_015871245.1,XM_015871247.1	+	3260	9	3378934;3379162;3381041;3382154;3382540;3383366;3383760;3384196;3384499;3384820	3379048;3379887;3381272;3382298;3382632;3383661;3384052;3384368;3384651;3385853	NC_029524.1	3378934	3385853	3378934	3385853	3.54265	3.98908	3.8334	3.85439	4.01349	4.07387	4.08854
AMPD1	AMPD1	gene17600	-1.34869	-0.644986	-0.928409	-0.644986	-0.703701	-1.66383	0.256427	-0.980835	-1.57356	0.138148	0.387115	-4.61387	-0.420277	-1.41696	0.576403	-0.980835	-0.905326	0.380772	0.622255	-5.29072	-0.283423	-1.21644	0.649589	-0.980835	-0.652189	0.524956	0.804117	-5.09035	protein_coding	rna41968,rna41969,rna41970,XM_015885181.1,XM_015885182.1,XM_015885183.1	-	2432	26	3893222;3893571;3893803;3894073;3894513;3894834;3895079;3895330;3895609;3896018;3896278;3896695;3897592;3897932;3899816;3900927	3893480;3893681;3893976;3894193;3894676;3894960;3895242;3895461;3895803;3896147;3896497;3896857;3897757;3898106;3899827;3901045	NC_029541.1	3901045	3893222	3893222	3901045	-1.05177	-1.93639	-1.48018	-0.989311	0.0910816	-0.592887	-1.45657
AMPD2	AMPD2	gene17461	6.28745	6.28431	6.30792	6.30792	0.00314137	-0.130107	0.136389	6.2942	0.0506155	0.960355	0.983425	-7.50911	-0.020471	-0.154508	0.113566	6.2942	-0.327899	0.747892	0.87404	-7.46097	0.0236124	-0.111285	0.158509	6.2942	0.375805	0.712755	0.898253	-6.86898	protein_coding	rna41662,rna41663,XM_015885079.1,XM_015885080.1	+	2781	26	1624881;1625658;1625932;1626331;1626837;1627033;1627317;1627537;1627828;1628117;1628718;1628934;1629249;1629499;1629747;1629956;1630642;1630823	1625090;1625782;1626062;1626399;1626945;1627219;1627458;1627626;1627957;1628311;1628849;1629097;1629375;1629662;1629867;1630129;1630752;1631222	NC_029541.1	1624881	1631222	1624881	1631222	6.28855	6.44683	6.26077	6.16478	6.23863	6.23747	6.40952
AMPD3	AMPD3	gene8215	5.05551	5.00875	4.88485	5.05551	0.0467556	-0.115772	0.209283	4.98222	0.617633	0.546839	0.774543	-7.04738	0.170656	0.00329846	0.338014	4.98222	2.18928	0.0462124	0.183337	-5.03912	-0.123901	-0.293847	0.0460455	4.98222	-1.56526	0.140077	0.505058	-5.46361	protein_coding	rna19033,XM_015864001.1	-	3982	5	13143527;13145772;13146979;13148029;13149273;13150364;13151638;13152668;13153021;13158769;13161342;13163564;13164215;13166628;13168985	13144963;13145882;13147152;13148149;13149436;13150490;13151801;13152799;13153215;13158898;13161561;13163729;13164410;13166853;13169403	NC_029520.1	13169403	13143527	13143527	13169403	5.0075	5.02682	5.11285	5.07473	4.88304	5.23595	4.85562
AMPH	AMPH	gene3823	8.50425	8.36794	8.2782	8.50425	0.136312	0.0533174	0.219307	8.38354	3.52622	0.00340604	0.0461143	-2.97197	0.226054	0.142506	0.309603	8.38354	5.80896	4.72986e-05	0.00186086	1.40791	-0.0897425	-0.173906	-0.00557904	8.38354	-2.28928	0.0383013	0.308445	-4.78072	protein_coding	rna8710,rna8711,rna8712,rna8713,XM_015855001.1,XM_015855002.1,XM_015855003.1,XM_015855004.1	+	5604	2	77321475;77352921;77366297;77377484;77380797;77382796;77383464;77383988;77385880;77386880;77389723;77391327;77393861;77397121;77398695;77399010;77401344;77402304;77404875;77410683;77414821;77415956;77417847;77420532	77321644;77353009;77366377;77377538;77380891;77382891;77383571;77384073;77385955;77386962;77389861;77391455;77393968;77397144;77398718;77401310;77401376;77402354;77404991;77410739;77414970;77416213;77417948;77421703	NC_029517.1	77321475	77421703	77321475	77421703	8.52576	8.56246	8.45635	8.47353	8.35368	8.33276	8.34421
AMT	AMT	gene12794	0.014735	-0.112983	0.0848751	0.0848751	0.127718	-0.507388	0.762823	0.00105284	0.431747	0.672571	0.850369	-5.7896	-0.0701401	-0.697456	0.557176	0.00105284	-0.240052	0.813807	0.91039	-5.87672	0.197858	-0.445184	0.840899	0.00105284	0.660601	0.519705	0.801545	-5.20398	protein_coding	rna30750,XM_015874570.1	-	1265	12	1358705;1359276;1359536;1359792;1359944;1360163;1360316;1360558	1359070;1359456;1359681;1359870;1360075;1360243;1360483;1360669	NC_029527.1	1360669	1358705	1358705	1360669	0.533194	-0.0619236	0.245645	-0.626741	0.0910816	-0.378762	-0.299028
AMZ1	AMZ1	gene13720	1.93314	2.11911	2.1866	2.1866	-0.185965	-0.477422	0.105492	2.0786	-1.36987	0.192526	0.462153	-5.4737	-0.253457	-0.546111	0.0391965	2.0786	-1.85941	0.0843414	0.266208	-4.79417	0.0674928	-0.221024	0.35601	2.0786	0.502239	0.623389	0.857435	-5.7452	protein_coding	rna33054,rna33055,XM_015876837.1,XM_015876838.1	+	5253	14	3427552;3434269;3435777;3436330;3436712;3437132;3440397	3429103;3435132;3435944;3436458;3436875;3437308;3442595	NC_029529.1	3427552	3442595	3427552	3442595	1.95769	1.99171	1.8528	1.93125	1.89286	2.05788	2.3106
ANAPC1	ANAPC1	gene4692	6.31845	6.33857	6.20127	6.33857	-0.020117	-0.269294	0.22906	6.2852	-0.173333	0.864898	0.945476	-7.5007	0.11718	-0.136978	0.371339	6.2852	0.989861	0.339221	0.584221	-7.00464	-0.137297	-0.392551	0.117957	6.2852	-1.15482	0.267701	0.634664	-6.26215	protein_coding	rna10622,rna10623,rna10624,rna10625,rna10626,rna10627,rna10628,XM_015856612.1,XM_015856613.1,XM_015856614.1,XM_015856615.1,XM_015856616.1,XM_015856617.1,XM_015856618.1	+	6236	3	4559848;4560362;4560658;4560988;4561467;4562948;4563273;4563929;4564757;4565594;4566011;4566228;4566700;4567789;4568171;4568752;4569701;4570767;4572296;4573251;4574795;4574979;4575112;4575308;4577146;4578464;4579110;4579845;4580523;4580779;4581064;4581301;4581962;4583064;4583411;4583591;4583914;4584332;4584937;4585899;4586394;4588047;4588672;4589267;4589679;4590927;4592017	4560195;4560523;4560709;4561100;4561549;4563021;4563421;4564149;4564966;4565689;4566101;4566293;4566837;4567929;4568231;4568939;4569775;4571032;4572387;4573390;4574873;4575015;4575182;4575486;4577372;4578582;4579381;4580079;4580614;4580913;4581146;4581379;4582036;4583140;4583501;4583644;4584107;4584418;4585054;4585976;4586461;4588182;4588758;4589362;4589877;4591061;4592383	NC_029518.1	4559848	4592383	4559848	4592383	6.41669	6.1231	6.56631	6.16864	6.06712	6.37197	6.60413
ANAPC10	ANAPC10	gene6851	2.51587	2.54125	2.27311	2.54125	-0.025383	-0.279951	0.229186	2.443	-0.214073	0.833609	0.929514	-6.50426	0.242758	-0.0261045	0.51162	2.443	1.93851	0.0732156	0.245268	-4.75133	-0.268141	-0.538995	0.00271319	2.443	-2.12546	0.052034	0.343499	-4.00224	protein_coding	rna15647,rna15649,rna15650,rna15651,rna15652,rna15653,rna15654,rna15655,rna15656,XM_015861104.1,XM_015861105.1,XM_015861106.1,XM_015861107.1,XM_015861109.1,XM_015861110.1,XR_001554833.1,XR_001554834.1,XR_001554835.1	-	1819	4	27026526;27089149;27129202;27151457;27153128;27153613;27174980;27213496;27216955;27234154;27240356;27241202;27241758;27242712	27026642;27089255;27129346;27151605;27153149;27153695;27175099;27213878;27217062;27234259;27240476;27241292;27241874;27242861	NC_029519.1	27242861	27026526	27026526	27242861	2.4485	2.51573	2.44143	2.64628	2.44387	2.63977	2.43545
ANAPC11	ANAPC11	gene15118	1.42666	1.24742	1.34466	1.42666	0.179238	-0.167701	0.526176	1.34281	1.10918	0.286241	0.565427	-5.60226	0.0820031	-0.264972	0.428979	1.34281	0.507407	0.619853	0.798852	-6.0896	0.0972345	-0.262108	0.456577	1.34281	0.580947	0.570609	0.828107	-5.50118	protein_coding	rna36413,rna36414,XM_015879893.1,XM_015879894.1	-	826	18	4445459;4445910;4446615	4445633;4446394;4446780	NC_029533.1	4446780	4445459	4445459	4446780	1.35852	1.66187	1.50588	1.21828	1.14841	1.06704	1.47235
ANAPC13	ANAPC13	gene11241	3.19661	3.47538	3.30702	3.47538	-0.278762	-0.568881	0.0113572	3.32807	-2.06292	0.0583927	0.244195	-4.80782	-0.110406	-0.412333	0.191522	3.32807	-0.785079	0.445629	0.677161	-6.42308	-0.168356	-0.461748	0.125036	3.32807	-1.23198	0.238462	0.609514	-5.47225	protein_coding	rna26866,XM_015871243.1	-	450	9	2643490;2644660	2643727;2644871	NC_029524.1	2644871	2643490	2643490	2644871	3.17198	3.45974	2.90153	3.25862	3.52909	3.21034	3.78257
ANAPC15	ANAPC15	gene2592	4.99328	5.14522	5.01897	5.14522	-0.151939	-0.391602	0.0877247	5.05595	-1.3611	0.195216	0.465074	-6.33179	-0.0256943	-0.272156	0.220767	5.05595	-0.223827	0.82616	0.916837	-7.21821	-0.126244	-0.370996	0.118507	5.05595	-1.10742	0.286976	0.64791	-6.06578	protein_coding	rna5982,XM_015852513.1	+	752	1	173786404;173790701;173791000	173786865;173790838;173791151	NC_029516.1	173786404	173791151	173786404	173791151	4.71572	5.30837	5.11055	4.87929	4.98098	5.17159	5.24494
ANAPC16	ANAPC16	gene9275	5.32663	5.25819	5.36228	5.36228	0.0684398	-0.123329	0.260209	5.31433	0.766224	0.456404	0.712268	-7.00477	-0.0356469	-0.227173	0.155879	5.31433	-0.399595	0.695549	0.844179	-7.24177	0.104087	-0.0908437	0.299017	5.31433	1.14641	0.271045	0.636614	-6.07879	protein_coding	rna21673,XM_015866439.1	+	980	6	9570692;9572325;9575419;9577307	9570797;9572482;9575493;9577947	NC_029521.1	9570692	9577947	9570692	9577947	5.50201	5.3147	5.17363	5.3075	5.0301	5.276	5.49494
ANAPC2	ANAPC2	gene14687	6.67296	6.34566	6.31571	6.67296	0.3273	0.159576	0.495024	6.44504	4.18964	0.000929048	0.0203294	-1.48771	0.357249	0.187758	0.526739	6.44504	4.52533	0.000488219	0.00973033	-0.833648	-0.0299483	-0.203925	0.144028	6.44504	-0.369578	0.717286	0.900501	-6.87665	protein_coding	rna35257,XM_015878665.1	+	2720	17	1028532;1029412;1030353;1031584;1031898;1032169;1032359;1032675;1033170;1033535;1034079;1034413;1034736	1028672;1030034;1030485;1031758;1032017;1032286;1032540;1032816;1033245;1033738;1034208;1034648;1035175	NC_029532.1	1028532	1035175	1028532	1035175	6.72163	6.87132	6.49754	6.6067	6.29578	6.42637	6.33234
ANAPC4	ANAPC4	gene7487	5.39391	5.27694	5.34773	5.39391	0.116969	-0.0111695	0.245107	5.34028	1.95982	0.0704551	0.273142	-5.51349	0.0461736	-0.0823489	0.174696	5.34028	0.771329	0.453471	0.684204	-7.02173	0.0707949	-0.0607153	0.202305	5.34028	1.15576	0.267328	0.634174	-6.06922	protein_coding	rna17297,XM_015862654.1	-	4117	4	66514797;66517037;66517402;66518189;66519383;66519579;66519701;66520256;66520621;66521327;66521556;66522534;66522891;66523230;66523361;66523881;66524068;66524206;66524954;66525294;66525925;66526422;66527455;66527844;66528015;66528181;66528915;66529598	66516630;66517160;66517572;66518266;66519484;66519617;66519762;66520353;66520714;66521383;66521612;66522580;66522946;66523281;66523461;66523957;66524110;66524270;66525040;66525377;66526035;66526506;66527499;66527870;66528089;66528313;66529020;66529804	NC_029519.1	66529804	66514797	66514797	66529804	5.48576	5.44923	5.34392	5.30224	5.34617	5.29366	5.1884
ANAPC5	ANAPC5	gene14225	5.18212	5.00788	5.01103	5.18212	0.174242	0.040212	0.308272	5.06595	2.7911	0.0145501	0.108889	-3.96918	0.171089	0.0354204	0.306759	5.06595	2.70749	0.017135	0.099786	-4.12888	0.00315235	-0.136674	0.142979	5.06595	0.0484028	0.962086	0.99024	-6.66694	protein_coding	rna34242,XM_015877700.1	-	2793	15	4674853;4675863;4676611;4677274;4678539;4679418;4679716;4680332;4681420;4682008;4682966;4683569;4684487;4685776;4686541;4686773;4687347	4675468;4676025;4676758;4677381;4678660;4679492;4679851;4680513;4681509;4682089;4683156;4683670;4684553;4685971;4686650;4686852;4687671	NC_029530.1	4687671	4674853	4674853	4687671	5.20512	5.1546	5.13113	5.23032	4.89983	5.15879	4.9684
ANAPC7	ANAPC7	gene14218	5.16406	5.02709	4.91131	5.16406	0.136969	0.0131683	0.26077	5.03469	2.37533	0.0325341	0.176061	-4.74098	0.252747	0.125305	0.380189	5.03469	4.25793	0.00081432	0.0134951	-1.08314	-0.115778	-0.246502	0.0149459	5.03469	-1.9015	0.0782449	0.39966	-4.96646	protein_coding	rna34222,rna34223,rna34224,rna34225,XM_015877728.1,XM_015877729.1,XR_001558469.1,XR_001558470.1	+	6340	15	4518791;4519079;4519494;4520305;4520932;4521271;4521531;4521771;4522293;4523066;4523688;4524337;4526191;4529866;4530187;4531012	4519014;4519314;4519680;4520424;4521043;4521424;4521673;4521888;4522489;4523290;4523838;4525990;4526336;4529910;4530303;4533522	NC_029530.1	4518791	4533522	4518791	4533522	5.20909	5.23242	5.16257	5.06235	4.93827	5.07501	5.08736
ANGEL1	ANGEL1	gene8687	6.01398	6.04425	5.98586	6.04425	-0.0302689	-0.164348	0.10381	6.01445	-0.484688	0.635473	0.829857	-7.34281	0.028121	-0.107952	0.164194	6.01445	0.443693	0.664117	0.826586	-7.36174	-0.0583899	-0.195021	0.0782412	6.01445	-0.917515	0.374574	0.712778	-6.46064	protein_coding	rna20296,rna20297,rna20298,rna20299,XM_015865103.1,XM_015865104.1,XM_015865105.1,XM_015865106.1	-	8043	5	35251658;35258348;35258925;35259708;35260610;35261395;35262634;35263335;35264066;35265860;35266042;35268034	35257540;35258511;35258994;35259818;35260736;35261828;35262703;35263561;35264665;35265991;35266172;35268127	NC_029520.1	35268127	35251658	35251658	35268127	6.0748	5.86594	6.06671	6.03991	6.17453	6.03297	6.01729
ANGEL2	ANGEL2	gene4976	4.7179	4.55913	4.51893	4.7179	0.158768	0.0286164	0.288919	4.59887	2.61902	0.0203557	0.133881	-4.18216	0.19896	0.0661793	0.331742	4.59887	3.21703	0.00628078	0.0539926	-3.03121	-0.0401928	-0.176935	0.0965491	4.59887	-0.631061	0.538276	0.811066	-6.34078	protein_coding	rna11297,rna11298,XM_015857291.1,XM_015857293.1	+	2447	3	19160167;19161117;19162296;19163297;19164164;19165960;19166651;19168261;19170412	19160581;19161547;19162549;19163366;19164585;19166086;19166711;19168424;19170914	NC_029518.1	19160167	19170914	19160167	19170914	4.69324	4.6469	4.78083	4.74637	4.59759	4.49627	4.64874
ANGPT1	ANGPT1	gene4381	3.09705	3.40886	3.31805	3.40886	-0.311809	-0.555838	-0.0677806	3.27324	-2.7433	0.0159774	0.115628	-3.57393	-0.220995	-0.471883	0.0298932	3.27324	-1.89115	0.0797053	0.2572	-5.04867	-0.0908143	-0.333004	0.151375	3.27324	-0.805052	0.434393	0.753887	-5.87891	protein_coding	rna9989,XM_015856162.1	-	3277	2	118774056;118785685;118807605;118818710;118822781;118837322;118847293;118850870;118919080	118775996;118785815;118807771;118818811;118822908;118837554;118847414;118851025;118919376	NC_029517.1	118919376	118774056	118774056	118919376	2.9624	3.0485	3.0337	3.32228	3.38545	3.25911	3.37047
ANGPT2	ANGPT2	gene5936	5.78229	5.75536	5.67903	5.78229	0.0269248	-0.18292	0.23677	5.73851	0.275472	0.78702	0.908331	-7.37691	0.103257	-0.110531	0.317045	5.73851	1.03695	0.317523	0.565303	-6.85929	-0.076332	-0.292333	0.139669	5.73851	-0.758711	0.460743	0.771146	-6.53582	protein_coding	rna13597,rna13598,rna13599,XM_015859295.1,XM_015859296.1,XM_015859297.1	+	2968	3	80929719;80952019;80954939;80955468;80957941;80964457;80965035;80967030;80968521	80930141;80952174;80955060;80955700;80958071;80964558;80965201;80967160;80970023	NC_029518.1	80929719	80970023	80929719	80970023	5.83023	5.61734	5.88883	5.78516	5.91161	5.94379	5.5937
ANGPT4	ANGPT4	gene16008	5.15088	5.15592	5.24205	5.24205	-0.00504068	-0.37292	0.362838	5.18201	-0.0294177	0.976951	0.990954	-7.27738	-0.0911683	-0.45923	0.276894	5.18201	-0.531799	0.603291	0.788579	-7.14156	0.0861276	-0.285106	0.457361	5.18201	0.498104	0.626227	0.859119	-6.58607	protein_coding	rna38530,XM_015881940.1	-	3239	20	9135985;9137819;9138360;9138598;9138836;9139077;9139523;9139827;9143158	9137744;9137949;9138526;9138699;9138951;9139309;9139644;9139982;9143609	NC_029535.1	9143609	9135985	9135985	9143609	4.99378	4.78698	5.40528	5.38904	5.00962	5.12191	5.28697
ANGPTL1	ANGPTL1	gene10643	5.05643	5.31176	5.15299	5.31176	-0.255323	-0.414141	-0.0965056	5.17498	-3.45157	0.00394784	0.0501661	-2.70722	-0.0965568	-0.260437	0.0673235	5.17498	-1.26497	0.226751	0.469914	-6.46103	-0.158767	-0.319354	0.00182072	5.17498	-2.12262	0.0523078	0.344544	-4.66546	protein_coding	rna25294,XM_015869615.1	-	4647	8	5432010;5435132;5436468;5440601;5446710	5434957;5435402;5436661;5441453;5447090	NC_029523.1	5447090	5432010	5432010	5447090	4.93751	5.17561	5.05898	5.06442	5.50276	5.20931	5.19061
ANGPTL2	ANGPTL2	gene14960	4.71964	4.66959	4.35967	4.71964	0.0500556	-0.160901	0.261012	4.58359	0.509429	0.618471	0.819739	-7.02567	0.359973	0.135713	0.584234	4.58359	3.44621	0.00398988	0.0402151	-2.55876	-0.309918	-0.537526	-0.0823096	4.58359	-2.92337	0.0112203	0.198776	-3.06178	protein_coding	rna36002,rna36003,XM_015879402.1,XM_015879403.1	-	3445	17	8795472;8797484;8797943;8804772;8809420;8813488	8797051;8797754;8798136;8805628;8809502;8813947	NC_029532.1	8813947	8795472	8795472	8813947	4.57835	4.63008	4.88412	4.78453	4.52729	4.49966	4.71797
ANGPTL4	ANGPTL4	gene18066	3.02751	2.96622	2.94726	3.02751	0.0612897	-0.22773	0.350309	2.98139	0.455286	0.655959	0.841202	-6.55783	0.0802521	-0.21419	0.374694	2.98139	0.585168	0.567847	0.762563	-6.48313	-0.0189624	-0.319679	0.281754	2.98139	-0.135382	0.894258	0.967786	-6.07766	protein_coding	rna42844,XM_015886459.1	-	2911	28	331017;333069;333635;333821;337644;338236;338830	332622;333344;333730;333934;337776;338346;339404	NC_029543.1	339404	331017	331017	339404	3.1391	3.17445	2.92267	2.88983	2.7825	2.84541	3.1604
ANGPTL7	ANGPTL7	gene16305	1.12849	-1.6073	-0.923464	1.12849	2.7358	1.36195	4.10964	-0.478939	4.27533	0.000787472	0.0181827	-0.400788	2.05196	0.795166	3.30875	-0.478939	3.50534	0.00354955	0.0372334	-1.65181	0.683841	-0.941312	2.30899	-0.478939	0.903411	0.381752	0.717864	-4.89103	protein_coding	rna39215,rna39216,XM_015882434.1,XM_015882435.1	+	2539	21	3595338;3597524;3597974;3599030;3599770	3595918;3597627;3598168;3599228;3601229	NC_029536.1	3595338	3601229	3595338	3601229	0.967091	0.959772	0.43409	2.053	-0.474516	-1.14928	-3.57205
ANK1	ANK1	gene16638	6.68847	6.78591	6.75465	6.78591	-0.0974438	-0.237871	0.0429835	6.74258	-1.4898	0.158694	0.415773	-6.47027	-0.0661843	-0.207692	0.0753233	6.74258	-1.00415	0.332526	0.578275	-7.05639	-0.0312595	-0.172617	0.110098	6.74258	-0.474775	0.642347	0.866434	-6.89034	protein_coding	rna39893,rna39894,rna39895,rna39896,rna39897,rna39898,rna39899,rna39900,rna39901,rna39902,rna39903,XM_015883104.1,XM_015883105.1,XM_015883106.1,XM_015883107.1,XM_015883108.1,XM_015883109.1,XM_015883110.1,XM_015883111.1,XM_015883112.1,XM_015883113.1,XM_015883114.1	-	10321	22	3981449;3984341;3984758;3985209;3985435;3986370;3987210;3989133;3989470;3989750;3990057;3990261;3990461;3990670;3991063;3991312;3991623;3992020;3992370;3992674;3992989;3993362;3994253;3994590;3994876;3995054;3995423;3995685;3995959;3997169;3997352;3997605;3997956;3998201;3998592;3998804;3999109;3999592;3999893;4000129;4000427;4001084;4001784;4005266;4007162;4012810;4013427;4030287	3983671;3984464;3984922;3985292;3986356;3986628;3987762;3989279;3989601;3989824;3990141;3990380;3990586;3990898;3991159;3991516;3991834;3992174;3992594;3992771;3993136;3993464;3994276;3994662;3994968;3995152;3995521;3995783;3996156;3997267;3997450;3997802;3998054;3998299;3998690;3999001;3999311;3999690;3999991;4000314;4000525;4001182;4001882;4005367;4007239;4012991;4013519;4031205	NC_029537.1	4031205	3981449	3981449	4031205	6.61057	6.6075	6.82676	6.70881	6.83691	6.88899	6.66835
ANK2	ANK2	gene7255	10.3108	10.3709	10.3137	10.3709	-0.0600624	-0.154567	0.0344417	10.3316	-1.36451	0.194168	0.463889	-6.90312	-0.00287889	-0.0978266	0.0920688	10.3316	-0.0650978	0.949026	0.977726	-7.84483	-0.0571835	-0.152188	0.0378208	10.3316	-1.29227	0.21741	0.591584	-6.43568	protein_coding	rna16639,rna16640,rna16641,rna16642,rna16643,rna16644,XM_015861956.1,XM_015861957.1,XM_015861958.1,XM_015861959.1,XM_015861960.1,XM_015861961.1	-	10926	4	50824725;50828373;50829521;50831224;50832998;50833537;50835076;50836718;50838066;50838692;50840079;50845297;50849539;50851365;50852414;50854465;50857612;50861260;50863130;50864013;50865047;50866392;50867586;50875061;50875976;50879478;50880162;50883652;50885068;50894356;50895789;50901137;50903480;50904304;50904507;50906006;50908704;50909340;50911431;50912497;50914980;50915250;50918185;50919756;509…	50826966;50828464;50829703;50831388;50833081;50833629;50835325;50836997;50838212;50838823;50840153;50847279;50849560;50851397;50852536;50854590;50857840;50861356;50863334;50864224;50865201;50866490;50867810;50875096;50876017;50879581;50880264;50883663;50885212;50894436;50895861;50901235;50903578;50904402;50904605;50906203;50908802;50909438;50911628;50912595;50915078;50915348;50918382;50919854;509…	NC_029519.1	51140841	50824725	50824725	51140841	10.284	10.1798	10.3767	10.3999	10.4037	10.3516	10.3292
ANK3	ANK3	gene9194	8.77441	8.96791	8.8695	8.96791	-0.193501	-0.312732	-0.074269	8.8704	-3.4843	0.00370031	0.0482346	-3.0838	-0.0950883	-0.215087	0.024911	8.8704	-1.70127	0.111223	0.314662	-6.34645	-0.0984123	-0.217965	0.02114	8.8704	-1.76732	0.099189	0.43784	-5.68641	protein_coding	rna21466,XM_015866239.1	-	14745	6	6186734;6190158;6202747;6204949;6207991;6209147;6209950;6210628;6222108;6225122;6225620;6226462;6227140;6228592;6229398;6230942;6237507;6240716;6248382;6254696;6257676;6264057;6264327;6266040;6266515;6266703;6276657;6278382;6281810;6282653;6283272;6284396;6285746;6288198;6290178;6294035;6301129;6312418;6314319;6318000;6323218;6323699;6324278;6378991	6188129;6190250;6203125;6205036;6208134;6209278;6210024;6218316;6222189;6225148;6225742;6226587;6227368;6228688;6229605;6231153;6237661;6240940;6248488;6254798;6257799;6264119;6264399;6266135;6266613;6266801;6276755;6278579;6281908;6282751;6283469;6284494;6285844;6288296;6290375;6294133;6301227;6312516;6314504;6318098;6323316;6323797;6324379;6379421	NC_029521.1	6379421	6186734	6186734	6379421	8.7302	8.60503	8.90991	8.84952	8.96735	8.90959	8.95176
ANKDD1A	ANKDD1A	gene12148	4.41133	4.25306	4.31049	4.41133	0.158267	-0.111829	0.428364	4.32547	1.25805	0.229171	0.505879	-6.26669	0.100844	-0.170733	0.372422	4.32547	0.797229	0.438772	0.672218	-6.74141	0.0574231	-0.223568	0.338414	4.32547	0.438752	0.667608	0.879166	-6.37489	protein_coding	rna29257,rna29258,rna29259,XM_015873332.1,XM_015873333.1,XR_001557585.1	+	2474	10	16049292;16050986;16051490;16052034;16052515;16053220;16053733;16054821;16055485;16055828;16056267;16057383;16058848;16059190;16059628	16049416;16051089;16051588;16052132;16052619;16053318;16053831;16054919;16055583;16055926;16056365;16057478;16059049;16059321;16060545	NC_029525.1	16049292	16060545	16049292	16060545	4.46683	4.55011	4.52155	4.13997	4.05905	4.54626	4.19393
ANKDD1B	ANKDD1B	gene18930	1.54962	1.4906	1.12331	1.54962	0.0590194	-0.418878	0.536917	1.38435	0.265146	0.794802	0.91169	-6.21792	0.426302	-0.085226	0.937831	1.38435	1.78926	0.0954559	0.287151	-4.72656	-0.367283	-0.887059	0.152493	1.38435	-1.51708	0.151735	0.521756	-4.66209	protein_coding	rna44634,rna44635,XM_015848827.1,XM_015848828.1	-	4580	Z	21818131;21819317;21819456;21819715;21820524;21821224;21822114;21822954;21823961;21824988;21825527;21826114;21826311;21828454;21830251;21833415	21819094;21819448;21819543;21819913;21820619;21821322;21822212;21823052;21824059;21825086;21825625;21826218;21826409;21828552;21830354;21835514	NC_029547.1	21835514	21818131	21818131	21835514	1.30022	1.26872	1.80807	1.79828	1.89286	1.68212	1.10978
ANKEF1	ANKEF1	gene4822	3.78448	3.90884	4.20242	4.20242	-0.124358	-0.451443	0.202727	3.96349	-0.816279	0.428157	0.691691	-6.57701	-0.417942	-0.735924	-0.0999607	3.96349	-2.82189	0.0136978	0.0865946	-3.62869	0.293584	-0.022113	0.609281	3.96349	1.99658	0.0659145	0.372471	-4.58735	protein_coding	rna10977,XM_015857054.1	-	3936	3	11936646;11939529;11940812;11942081;11945210;11946876;11947644;11949239;11950186	11938243;11939663;11940981;11942307;11946029;11946999;11947793;11949438;11950697	NC_029518.1	11950697	11936646	11936646	11950697	3.57989	4.0909	3.3778	4.07985	3.83873	3.91554	3.77077
ANKFN1	ANKFN1	gene15265	5.0508	5.12017	5.21203	5.21203	-0.0693749	-0.250033	0.111284	5.12825	-0.824458	0.423651	0.687318	-6.90816	-0.161238	-0.341937	0.0194605	5.12825	-1.91575	0.0762731	0.251154	-5.53942	0.0918634	-0.0891423	0.272869	5.12825	1.08962	0.294476	0.653712	-6.10612	protein_coding	rna36778,rna36779,rna36780,rna36781,rna36782,rna36783,rna36784,rna36785,rna36786,XM_015880173.1,XM_015880174.1,XM_015880175.1,XM_015880176.1,XM_015880177.1,XM_015880178.1,XM_015880179.1,XM_015880180.1,XM_015880181.1	-	10278	18	7853029;7857197;7860897;7863459;7866747;7868565;7869673;7871740;7874614;7875294;7876575;7882131;7885291;7886531;7897062;7898146;7902898;7907263;7908736;7910352;7939445;7952635;7956231	7856758;7860209;7861116;7863625;7866915;7868715;7869839;7871955;7874730;7875426;7876674;7882238;7885381;7886628;7897175;7898340;7903108;7907464;7908859;7910785;7939637;7952870;7956319	NC_029533.1	7956319	7853029	7853029	7956319	5.25968	5.08474	4.94737	4.91414	5.25123	5.17794	4.96063
ANKFY1	ANKFY1	gene15418	7.55316	7.53854	7.69863	7.69863	0.0146216	-0.126858	0.156101	7.59616	0.221884	0.827643	0.926938	-7.62388	-0.145468	-0.286563	-0.00437381	7.59616	-2.21352	0.0441652	0.178107	-5.42321	0.16009	0.0184498	0.30173	7.59616	2.42662	0.0294992	0.281553	-4.48436	protein_coding	rna37132,XM_015880600.1	+	7230	19	2244684;2247591;2248600;2251108;2251872;2252720;2253293;2254398;2254940;2255703;2256381;2256853;2257892;2258730;2260029;2260479;2260916;2261631;2262381;2262993;2263376;2264343;2264630;2265250;2265790	2244808;2247783;2248718;2251243;2251995;2252869;2253458;2254602;2255008;2255902;2256478;2257075;2257990;2258883;2260197;2260597;2261072;2261831;2262557;2263140;2263466;2264467;2264776;2265340;2269533	NC_029534.1	2244684	2269533	2244684	2269533	7.61824	7.33637	7.63736	7.61467	7.51939	7.54482	7.53364
ANKH	ANKH	gene3525	6.86314	6.96529	6.80981	6.96529	-0.102151	-0.195875	-0.00842794	6.8793	-2.34003	0.034793	0.183308	-5.12435	0.0533286	-0.0417537	0.148411	6.8793	1.20416	0.248703	0.4945	-6.8526	-0.15548	-0.250451	-0.0605089	6.8793	-3.51486	0.00348337	0.129638	-2.3394	protein_coding	rna8077,rna8078,XM_015854397.1,XM_015854398.1	-	10649	2	54110628;54120561;54121201;54121647;54137881;54142020;54143309;54144038;54146635;54147796;54155736;54211108;54211700	54119333;54120660;54121324;54121776;54137976;54142112;54143443;54144208;54146718;54147914;54155952;54211220;54212260	NC_029517.1	54212260	54110628	54110628	54212260	6.80589	6.85405	6.90386	6.88896	6.88339	7.01799	6.99496
ANKIB1	ANKIB1	gene3092	7.06624	7.01573	6.98405	7.06624	0.0505095	-0.050824	0.151843	7.02147	1.07015	0.302847	0.581103	-7.01542	0.0821932	-0.0198524	0.184239	7.02147	1.72928	0.105971	0.305276	-6.16275	-0.0316837	-0.134392	0.0710249	7.02147	-0.6623	0.518649	0.801085	-6.80552	protein_coding	rna7104,rna7105,rna7106,rna7107,rna7108,XM_015853344.1,XM_015853345.1,XM_015853346.1,XM_015853347.1,XM_015853348.1	+	6580	2	20547779;20548494;20572762;20573549;20586751;20592252;20596165;20598720;20601155;20602779;20604268;20605610;20606744;20612528;20613207;20613460;20613916;20615252;20615889;20618876;20620776;20621248	20548051;20548915;20572876;20573817;20587051;20592434;20596282;20598928;20601243;20602923;20604434;20605698;20606874;20612662;20613293;20613526;20614061;20615430;20615940;20618987;20620909;20624404	NC_029517.1	20547779	20624404	20547779	20624404	7.13676	6.96682	7.01752	7.13776	7.05499	7.04142	6.96096
ANKLE1	ANKLE1	gene18262	0.104484	-0.40001	-1.46039	0.104484	0.504495	-0.395536	1.40453	-0.576502	1.20344	0.248973	0.527718	-5.18249	1.56488	0.516078	2.61368	-0.576502	3.20341	0.00645242	0.0547534	-2.16108	-1.06038	-2.16071	0.0399394	-0.576502	-2.06903	0.0577405	0.356269	-3.84923	protein_coding	rna43268,rna43269,rna43270,XM_015886290.1,XM_015886291.1,XM_015886292.1	+	2982	28	2446926;2447891;2448236;2448427;2449983;2450240;2450474;2451006	2447265;2448148;2448341;2449906;2450145;2450399;2450603;2451350	NC_029543.1	2446926	2451350	2446926	2451350	0.192157	0.251234	0.796661	-0.737772	0.903996	-0.844426	-0.402121
ANKLE2	ANKLE2	gene14143	6.54961	6.64944	6.6947	6.6947	-0.0998391	-0.199973	0.000294417	6.63117	-2.14065	0.0505892	0.22584	-5.43848	-0.145093	-0.245544	-0.0446425	6.63117	-3.10112	0.00789995	0.0621936	-3.6629	0.0452544	-0.0550528	0.145562	6.63117	0.96862	0.349346	0.696256	-6.51491	protein_coding	rna34052,rna34053,XM_015877578.1,XM_015877579.1	-	6064	15	1111024;1114302;1114970;1116147;1117165;1118364;1119203;1119522;1119923;1120598;1121305;1121982;1124453;1125006	1113923;1114433;1115696;1116340;1117271;1118545;1119269;1119644;1120111;1120791;1121496;1122452;1124717;1125326	NC_029530.1	1125326	1111024	1111024	1125326	6.53359	6.46401	6.61176	6.58596	6.71965	6.62085	6.57897
ANKMY2	ANKMY2	gene3159	6.57191	6.38274	6.40013	6.57191	0.189164	0.0899833	0.288345	6.45105	4.09483	0.0011164	0.0226374	-1.67168	0.171774	0.0719849	0.271564	6.45105	3.69572	0.00243779	0.029113	-2.4694	0.0173901	-0.0841878	0.118968	6.45105	0.367559	0.718758	0.90102	-6.88695	protein_coding	rna7277,XM_015853743.1	-	2824	2	26112738;26115449;26116018;26119335;26120503;26121993;26124124;26126306;26130627;26131570	26114302;26115590;26116146;26119470;26120717;26122153;26124222;26126444;26130691;26131742	NC_029517.1	26131742	26112738	26112738	26131742	6.61879	6.47064	6.61339	6.58091	6.36393	6.43258	6.32227
ANKRA2	ANKRA2	gene18946	5.9967	5.95094	6.03235	6.03235	0.0457573	-0.107003	0.198517	5.99194	0.643095	0.530666	0.763851	-7.23898	-0.0356477	-0.188594	0.117299	5.99194	-0.5004	0.62465	0.802032	-7.33653	0.081405	-0.073287	0.236097	5.99194	1.12982	0.277741	0.642131	-6.24229	protein_coding	rna44669,rna44670,XM_015848852.1,XM_015848854.1	+	1974	Z	22547530;22547792;22549876;22551413;22552707;22552963;22553630;22553796;22554290	22547719;22548191;22550034;22551478;22552804;22553088;22553696;22553876;22555076	NC_029547.1	22547530	22555076	22547530	22555076	6.09316	5.97915	5.81444	6.08852	5.76656	6.02359	5.98956
ANKRD10	ANKRD10	gene2034	6.49124	6.63601	6.82245	6.82245	-0.144764	-0.27138	-0.0181484	6.64947	-2.4547	0.0279544	0.160954	-4.87629	-0.331211	-0.457138	-0.205284	6.64947	-5.64692	6.27425e-05	0.00226816	1.25714	0.186447	0.061086	0.311808	6.64947	3.19314	0.00658497	0.165137	-2.95216	protein_coding	rna4762,rna4763,rna4764,XM_015851428.1,XM_015851429.1,XM_015851430.1	-	2750	1	125447029;125451564;125455256;125466885;125474291;125479595;125479738	125448701;125451659;125455491;125466976;125474443;125479724;125480107	NC_029516.1	125480107	125447029	125447029	125480107	6.47055	6.42653	6.47625	6.58596	6.81495	6.59179	6.56195
ANKRD11	ANKRD11	gene12673	7.71578	7.87806	7.71316	7.87806	-0.162282	-0.272682	-0.0518823	7.76935	-3.15593	0.00708822	0.0708682	-3.65866	0.00261714	-0.108925	0.114159	7.76935	0.0503748	0.960543	0.982101	-7.67228	-0.164899	-0.276097	-0.0537013	7.76935	-3.18381	0.00670771	0.167209	-3.06534	protein_coding	rna30433,XM_015874364.1	-	9350	11	16591457;16593198;16593713;16593962;16594894;16595579;16602046;16602641;16603791;16604555;16609626;16613684;16661748	16592532;16593290;16593856;16594060;16595576;16601596;16602193;16602783;16603994;16604725;16609764;16613828;16662034	NC_029526.1	16662034	16591457	16591457	16662034	7.58962	7.83858	7.71401	7.72444	7.88883	7.80714	7.90992
ANKRD12	ANKRD12	gene3975	5.88425	5.91441	6.01885	6.01885	-0.0301673	-0.182699	0.122364	5.93866	-0.424622	0.677635	0.852139	-7.34764	-0.134598	-0.287004	0.0178086	5.93866	-1.89609	0.079005	0.255812	-5.75055	0.10443	-0.0487045	0.257565	5.93866	1.46412	0.165486	0.537724	-5.82846	protein_coding	rna9049,rna9050,rna9051,XM_015855253.1,XM_015855254.1,XR_001553436.1	-	7801	2	88840265;88841044;88842801;88845112;88846088;88850757;88857609;88858382;88861995;88863236;88870792;88878259;88896442	88840689;88842375;88842896;88845255;88846186;88855408;88857756;88858524;88862195;88863382;88870939;88878395;88896570	NC_029517.1	88896570	88840265	88840265	88896570	5.77645	6.00808	5.7375	6.01337	5.92397	5.91237	5.88807
ANKRD13A	ANKRD13A	gene14308	5.54075	5.6474	5.48692	5.6474	-0.106656	-0.265866	0.0525535	5.5588	-1.43827	0.172568	0.436593	-6.35227	0.0538272	-0.110186	0.217841	5.5588	0.704607	0.492734	0.714301	-7.10521	-0.160484	-0.324065	0.00309811	5.5588	-2.1063	0.05391	0.346742	-4.76664	protein_coding	rna34468,rna34469,XM_015878085.1,XM_015878086.1	+	3618	15	6005799;6006595;6008751;6009014;6009532;6009929;6010243;6011004;6011781;6012328;6012530;6013030;6013647;6014096;6014464;6015035	6005965;6006702;6008883;6009138;6009577;6010072;6010438;6011070;6011862;6012386;6012666;6013187;6013748;6014247;6014528;6016911	NC_029530.1	6005799	6016911	6005799	6016911	5.42055	5.50009	5.69359	5.5528	5.52819	5.56497	5.8095
ANKRD13B	ANKRD13B	gene15573	4.26504	4.14942	4.26373	4.26504	0.115622	-0.112725	0.343969	4.22641	1.0871	0.29555	0.574155	-6.42574	0.00130707	-0.226363	0.228977	4.22641	0.0123259	0.990341	0.995762	-7.04528	0.114315	-0.119928	0.348558	4.22641	1.04776	0.31269	0.671712	-5.90201	protein_coding	rna37462,rna37463,XM_015881025.1,XM_015881026.1	+	2707	19	4847739;4850359;4851277;4851479;4851605;4851819;4852222;4852377;4852522;4852657;4852887;4853136;4853369;4854078;4854243	4847912;4850494;4851401;4851524;4851748;4852008;4852288;4852458;4852586;4852787;4853044;4853288;4853529;4854158;4855236	NC_029534.1	4847739	4855236	4847739	4855236	4.18613	4.51023	4.06017	4.3136	4.04905	4.13176	4.30856
ANKRD13C	ANKRD13C	gene11149	5.8181	5.77873	5.77293	5.8181	0.0393684	-0.0534223	0.132159	5.78984	0.910894	0.377932	0.649998	-6.99306	0.0451653	-0.0486343	0.138965	5.78984	1.03378	0.318952	0.566573	-6.87644	-0.00579697	-0.100689	0.089095	5.78984	-0.131159	0.897536	0.968638	-6.83814	protein_coding	rna26635,rna26636,XM_015870853.1,XM_015870854.1	-	3050	8	26152693;26155267;26155930;26157235;26158013;26159088;26159526;26160328;26161228;26162151;26162552;26165524;26171369	26154090;26155367;26156028;26157314;26158174;26159219;26159670;26160394;26161273;26162236;26162656;26165565;26171955	NC_029523.1	26171955	26152693	26152693	26171955	5.7924	5.86881	5.76116	5.85019	5.8057	5.79737	5.76855
ANKRD13D	ANKRD13D	gene7797	5.23071	5.22298	5.05684	5.23071	0.00773731	-0.179346	0.194821	5.17146	0.0887931	0.930518	0.97364	-7.29276	0.173868	-0.0197092	0.367445	5.17146	1.92837	0.0745637	0.247565	-5.52007	-0.166131	-0.361843	0.0295822	5.17146	-1.82245	0.0900441	0.423308	-5.12981	protein_coding	rna17955,rna17956,rna17957,rna17958,rna17959,XM_015863178.1,XM_015863179.1,XM_015863180.1,XM_015863181.1,XM_015863182.1	+	2001	5	146751;147345;147552;148035;148165;148452;148718;149063;149252;149398;149597;149831;150177;150425;150608	146955;147480;147676;148080;148308;148641;148798;149166;149313;149528;149754;149962;150340;150504;150850	NC_029520.1	146751	150850	146751	150850	5.17502	5.50194	5.13566	5.13309	5.08742	5.38988	5.264
ANKRD16	ANKRD16	gene51	2.38766	2.51863	2.65145	2.65145	-0.130973	-0.517483	0.255537	2.52162	-0.727521	0.479026	0.727982	-6.23604	-0.263796	-0.648298	0.120706	2.52162	-1.47297	0.163118	0.391499	-5.47061	0.132823	-0.249113	0.51476	2.52162	0.746633	0.46777	0.774071	-5.70922	protein_coding	rna123,rna124,XM_015858055.1,XM_015858127.1	+	1866	1	1055950;1056821;1059546;1062717;1063765;1065435;1067964;1069784;1070237	1056042;1057143;1059766;1062759;1063873;1065596;1068126;1069985;1070786	NC_029516.1	1055950	1070786	1055950	1070786	2.35136	2.11285	2.92267	2.18061	2.74581	2.47062	2.2267
ANKRD17	ANKRD17	gene7171	7.59854	7.68071	7.59786	7.68071	-0.0821748	-0.173426	0.00907641	7.62555	-1.93341	0.0738903	0.279443	-5.88818	0.000676631	-0.0912526	0.0926059	7.62555	0.0158024	0.987617	0.994644	-7.66402	-0.0828515	-0.174772	0.00906881	7.62555	-1.93515	0.0736604	0.390526	-5.33179	protein_coding	rna16427,rna16428,rna16429,rna16430,rna16431,rna16432,XM_015861517.1,XM_015861518.1,XM_015861519.1,XM_015861520.1,XM_015861521.1,XM_015861522.1	-	9007	4	45241210;45242664;45243153;45244725;45245837;45247694;45249810;45250068;45251170;45252479;45253471;45254395;45255056;45255971;45256702;45257614;45258734;45259061;45260299;45266006;45268240;45268884;45269323;45270256;45271060;45271564;45272266;45276827;45278781;45279163;45279557;45281592;45282350;45297682;45301886;45318205	45241819;45242828;45243328;45244973;45246034;45249345;45249959;45250223;45251617;45252650;45253587;45254490;45255218;45256146;45256915;45257756;45258879;45259172;45260447;45266761;45268342;45269027;45269450;45270343;45271169;45271755;45272503;45276921;45279014;45279310;45279704;45281748;45282503;45297702;45302021;45319067	NC_029519.1	45319067	45241210	45241210	45319067	7.57816	7.5463	7.64772	7.62101	7.67096	7.67259	7.68003
ANKRD22	ANKRD22	gene9419	0.443327	-0.000535684	0.579878	0.579878	0.443863	-0.362973	1.2507	0.353834	1.18111	0.257446	0.537867	-5.27774	-0.136551	-0.894875	0.621773	0.353834	-0.386603	0.704925	0.849789	-5.93556	0.580414	-0.231251	1.39208	0.353834	1.53527	0.14724	0.513055	-4.50398	protein_coding	rna22132,rna22133,XM_015866849.1,XM_015866850.1	-	1558	6	16570975;16572389;16573544;16573910;16575376;16578909;16582695	16571657;16572487;16573621;16574017;16575567;16579208;16582792	NC_029521.1	16582792	16570975	16570975	16582792	0.057856	1.16047	0.60074	0.0446362	0.947717	-0.481856	0.0524447
ANKRD24	ANKRD24	gene18184	3.94191	3.83683	3.74766	3.94191	0.10509	-0.115092	0.325272	3.84434	1.02471	0.323063	0.601973	-6.39837	0.194258	-0.0328577	0.421374	3.84434	1.83636	0.0878593	0.27321	-5.3179	-0.0891688	-0.322438	0.1441	3.84434	-0.820693	0.425721	0.750146	-5.99008	protein_coding	rna43113,rna43114,rna43115,rna43116,rna43117,XM_015886794.1,XM_015886795.1,XM_015886796.1,XM_015886797.1,XM_015886798.1	-	3234	28	1703784;1704438;1705632;1705982;1706187;1706330;1706541;1706788;1706913;1707181;1707512;1707658;1707974;1708181;1708360;1709490	1704347;1705541;1705901;1706080;1706222;1706434;1706633;1706816;1707100;1707287;1707582;1707715;1708038;1708269;1708490;1709714	NC_029543.1	1709714	1703784	1703784	1709714	3.69183	4.14398	3.97167	3.98251	3.90122	3.7884	3.72869
ANKRD27	ANKRD27	gene12515	5.27154	5.36002	5.23854	5.36002	-0.0884743	-0.263285	0.0863359	5.29017	-1.08661	0.295757	0.574201	-6.7135	0.0330001	-0.146587	0.212587	5.29017	0.394517	0.699208	0.845998	-7.22238	-0.121474	-0.30098	0.0580309	5.29017	-1.45289	0.168534	0.541188	-5.70105	protein_coding	rna30098,rna30099,rna30100,rna30101,rna30102,XM_015874026.1,XM_015874027.1,XM_015874028.1,XM_015874029.1,XM_015874030.1	-	5467	11	8521166;8524011;8524818;8526195;8527132;8527886;8528325;8529052;8530800;8532763;8532996;8533366;8533930;8534807;8535488;8536022;8536932;8540373;8540913;8541431;8541895;8542046;8542196;8542344;8542703;8544368;8545557;8546535;8554040;8554998;8555436	8522895;8524083;8524899;8526303;8527293;8528005;8528522;8529174;8530844;8532882;8533055;8533563;8534022;8534922;8535570;8536149;8537024;8540505;8540991;8541552;8541971;8542111;8542249;8542403;8542857;8544524;8545667;8546665;8554223;8555330;8555707	NC_029526.1	8555707	8521166	8521166	8555707	5.16689	5.18255	5.51548	5.22847	5.32146	5.48179	5.33585
ANKRD28	ANKRD28	gene3251	5.89614	5.97217	5.86543	5.97217	-0.0760366	-0.22513	0.0730566	5.91106	-1.09494	0.29222	0.570614	-6.8359	0.0307069	-0.121464	0.182877	5.91106	0.433242	0.67151	0.830786	-7.34383	-0.106744	-0.258995	0.0455077	5.91106	-1.50524	0.154724	0.525824	-5.76287	protein_coding	rna7482,rna7483,rna7484,XM_015853703.1,XM_015853704.1,XM_015853705.1	-	6636	2	31159400;31162641;31164605;31165580;31165839;31166473;31166653;31167142;31167640;31168400;31169602;31170619;31171465;31172066;31175578;31176980;31178259;31179959;31180462;31180994;31183975;31185575;31188931;31189751;31193411;31204061;31219235;31220413;31257622	31161462;31162732;31164687;31165662;31165984;31166556;31166740;31167361;31167757;31168487;31169803;31170693;31171491;31172177;31175718;31177048;31178322;31180041;31180580;31181072;31184187;31185717;31189018;31189951;31193481;31204139;31219318;31222034;31257720	NC_029517.1	31257720	31159400	31159400	31257720	5.82636	5.86738	6.04399	5.85259	6.0733	6.02829	5.8826
ANKRD29	ANKRD29	gene4033	4.43017	4.47072	4.33101	4.47072	-0.0405446	-0.22208	0.14099	4.41014	-0.47951	0.639059	0.832296	-6.97644	0.099162	-0.0888146	0.287139	4.41014	1.13257	0.27662	0.524139	-6.42395	-0.139707	-0.328697	0.0492837	4.41014	-1.58709	0.135052	0.496314	-5.29633	protein_coding	rna9212,rna9213,XM_015855442.1,XM_015855443.1	-	5648	2	92994122;93000008;93001142;93001767;93006708;93009312;93014715;93016646;93018698;93018896;93022513	92998690;93000106;93001237;93001865;93006806;93009410;93014813;93016744;93018808;93019073;93022612	NC_029517.1	93022612	92994122	92994122	93022612	4.58752	4.41528	4.39492	4.324	4.47968	4.52979	4.35672
ANKRD31	ANKRD31	gene18935	2.13097	2.0469	1.89558	2.13097	0.0840688	-0.565576	0.733714	2.02693	0.277833	0.785245	0.907854	-6.36697	0.235387	-0.438845	0.909618	2.02693	0.749545	0.46607	0.694509	-6.09746	-0.151318	-0.839941	0.537306	2.02693	-0.471773	0.644435	0.866973	-5.71443	protein_coding	rna44645,rna44646,rna44647,rna44648,rna44649,rna44650,rna44651,XM_015848803.1,XM_015848804.1,XM_015848805.1,XM_015848806.1,XM_015848807.1,XM_015848808.1,XM_015848809.1	+	9174	Z	21948616;21951636;21951831;21952412;21954076;21958973;21960817;21961384;21963426;21964871;21967873;21968969;21973251;21974580;21975838;21976438;21977241;21979643;21981594;21984138;21985095;21985658;21991188;21993946	21951626;21951809;21952006;21952455;21954140;21959605;21961088;21961511;21963596;21965013;21968320;21969211;21973385;21974722;21975997;21976544;21977322;21979739;21982584;21984278;21985191;21985729;21991234;21995539	NC_029547.1	21948616	21995539	21948616	21995539	3.01772	2.09335	1.93832	1.48874	2.42852	1.92313	1.63741
ANKRD34B	ANKRD34B	gene19372	5.81704	5.37507	5.32826	5.81704	0.441967	-0.226703	1.11064	5.50614	1.41907	0.177991	0.444485	-6.37225	0.488776	-0.193735	1.17129	5.50614	1.53754	0.146689	0.368475	-6.20408	-0.0468098	-0.76434	0.67072	5.50614	-0.140063	0.890627	0.966602	-6.74229	protein_coding	rna45697,rna45698,rna45699,rna45700,rna45701,rna45702,rna45703,rna45704,XM_015849777.1,XM_015849778.1,XM_015849779.1,XM_015849780.1,XM_015849781.1,XM_015849782.1,XM_015849783.1,XM_015849784.1	+	5737	Z	57106488;57106989;57107751;57107905;57109447;57109688;57110180;57110462;57110914	57106752;57107683;57107823;57108121;57109595;57109775;57110303;57110680;57114820	NC_029547.1	57106488	57114820	57106488	57114820	6.4295	6.10496	4.77212	5.93182	6.06712	4.86786	5.59202
ANKRD34C	ANKRD34C	gene12220	3.88169	3.83361	3.85736	3.88169	0.0480883	-0.223482	0.319659	3.85875	0.380173	0.709583	0.870006	-6.85	0.0243323	-0.250578	0.299242	3.85875	0.190028	0.852044	0.929192	-6.90863	0.023756	-0.256331	0.303843	3.85875	0.182099	0.858144	0.955003	-6.33106	protein_coding	rna29423,XM_015873457.1	+	2740	10	18126480;18128313	18126965;18130566	NC_029525.1	18126480	18130566	18126480	18130566	4.14945	4.05103	3.55747	3.77066	3.84452	3.58024	3.92248
ANKRD39	ANKRD39	gene16505	2.5202	2.5227	2.4537	2.5227	-0.00250111	-0.286908	0.281906	2.50269	-0.0188806	0.985206	0.993668	-6.52794	0.0664995	-0.224991	0.35799	2.50269	0.4898	0.631942	0.80582	-6.39266	-0.0690006	-0.364094	0.226093	2.50269	-0.502017	0.623542	0.857526	-5.83189	protein_coding	rna39650,rna39651,rna39652,XM_015883054.1,XM_015883055.1,XM_015883056.1	+	1624	22	1079566;1079860;1080049;1080340	1079777;1079963;1080252;1081443	NC_029537.1	1079566	1081443	1079566	1081443	2.29276	2.74543	2.63316	2.44492	2.69541	2.56416	2.26084
ANKRD40	ANKRD40	gene15289	3.97377	3.76384	3.84564	3.97377	0.209932	-0.034489	0.454354	3.85873	1.84402	0.0866759	0.304119	-5.31346	0.128129	-0.116955	0.373214	3.85873	1.12243	0.280763	0.52931	-6.29709	0.0818028	-0.173479	0.337085	3.85873	0.687975	0.502829	0.793283	-6.09444	protein_coding	rna36850,rna36851,rna36852,rna36853,XM_015880329.1,XM_015880330.1,XM_015880331.1,XM_015880332.1	+	3214	18	8877401;8878146;8878778;8879754;8880274;8882201	8877693;8878294;8879239;8879935;8882177;8882424	NC_029533.1	8877401	8882424	8877401	8882424	4.14945	3.79756	3.8109	4.10017	3.71768	3.58662	3.80589
ANKRD42	ANKRD42	gene2528	1.13963	1.00303	1.40831	1.40831	0.136606	-0.414745	0.687956	1.18172	0.531943	0.603194	0.811059	-5.99552	-0.26868	-0.797338	0.259979	1.18172	-1.09115	0.293826	0.543814	-5.60586	0.405285	-0.139946	0.950517	1.18172	1.5959	0.133069	0.493657	-4.55068	protein_coding	rna5834,XM_015852383.1	+	2413	1	169146468;169147486;169149227;169149595;169150150;169153439;169153586;169155181;169156252;169156953;169157799;169158813;169159929	169146557;169147649;169149334;169149714;169150285;169153584;169153640;169155306;169156357;169157128;169157916;169158957;169160851	NC_029516.1	169146468	169160851	169146468	169160851	1.86018	1.08351	0.88547	0.726896	0.554054	1.23899	1.03282
ANKRD44	ANKRD44	gene9789	6.89522	6.92675	7.00214	7.00214	-0.0315349	-0.127608	0.064538	6.94104	-0.704718	0.492667	0.73703	-7.32936	-0.106924	-0.203102	-0.0107464	6.94104	-2.38685	0.0318275	0.145427	-5.05205	0.0753896	-0.0210344	0.171813	6.94104	1.67862	0.115636	0.467827	-5.66805	protein_coding	rna22989,rna22990,rna22991,rna22992,rna22993,rna22994,rna22995,rna22996,XM_015867644.1,XM_015867645.1,XM_015867646.1,XM_015867647.1,XM_015867648.1,XM_015867649.1,XM_015867650.1,XM_015867651.1	+	8633	7	52511;58823;86825;92825;98535;100916;101943;102872;104370;106020;108160;111227;112323;115015;116373;119258;119855;124623;125385;127968;128583;129698;130287;131606;132365;133082;134298;134959;135350;136445	52533;59093;86908;92903;98605;101116;102030;103014;104582;106098;108274;111309;112440;115083;116513;119341;119966;124694;125586;128046;128700;129914;130374;131689;132510;133164;134380;135050;136015;141173	NC_029522.1	52511	141173	52511	141173	6.95386	6.83436	6.88446	6.90522	6.8876	6.93537	6.86084
ANKRD46	ANKRD46	gene4349	6.52299	6.59531	6.57802	6.59531	-0.072325	-0.186291	0.0416413	6.56556	-1.3625	0.194786	0.464413	-6.61773	-0.0550274	-0.169865	0.0598101	6.56556	-1.02877	0.321218	0.567934	-7.00977	-0.0172976	-0.132175	0.0975799	6.56556	-0.323277	0.751315	0.914212	-6.93083	protein_coding	rna9880,rna9881,XM_015856134.1,XM_015856135.1	-	2848	2	116420630;116425714;116427150;116432675;116433007	116422705;116425872;116427492;116432781;116433169	NC_029517.1	116433169	116420630	116420630	116433169	6.60079	6.50609	6.48605	6.49757	6.55714	6.52106	6.63293
ANKRD49	ANKRD49	gene2484	4.52835	4.64043	4.79377	4.79377	-0.112078	-0.378058	0.153903	4.65507	-0.904678	0.381103	0.652268	-6.7104	-0.265412	-0.529179	-0.00164554	4.65507	-2.16036	0.0487709	0.18908	-5.01446	0.153335	-0.109601	0.41627	4.65507	1.25203	0.231289	0.601459	-5.81321	protein_coding	rna5739,XM_015852302.1	-	952	1	166012675;166014138	166013605;166014158	NC_029516.1	166014158	166012675	166012675	166014158	4.61469	4.59586	4.54219	4.37493	4.34311	4.85733	4.47053
ANKRD50	ANKRD50	gene7205	6.90324	7.24657	7.1938	7.24657	-0.343325	-0.473611	-0.21304	7.11362	-5.65764	6.15729e-05	0.00334281	1.24166	-0.290561	-0.42178	-0.159342	7.11362	-4.75408	0.000317155	0.00724578	-0.457068	-0.0527641	-0.182222	0.0766935	7.11362	-0.875056	0.396465	0.729501	-6.66134	protein_coding	rna16506,XM_015861898.1	+	8324	4	47268334;47269269;47291171;47299034;47304849	47268519;47270554;47291400;47302581;47307922	NC_029519.1	47268334	47307922	47268334	47307922	7.01517	6.69983	6.86548	7.02112	7.2089	7.20023	7.27944
ANKRD52	ANKRD52	gene18438	6.81126	6.69727	6.73002	6.81126	0.113988	0.0255252	0.202451	6.74614	2.76645	0.0152698	0.112519	-4.31664	0.0812436	-0.00756477	0.170052	6.74614	1.96408	0.069914	0.238082	-5.76301	0.0327443	-0.0570512	0.12254	6.74614	0.782899	0.446867	0.761613	-6.68368	protein_coding	rna43645,XM_015886890.1	-	8862	LGE22C19W28_E50C23	922711;929162;929518;929818;930245;930750;931383;931553;931984;932208;932673;933260;933530;933773;933961;934515;935084;935287;935457;936075;936256;936597;936864;937077;938104;938685;940052;941560	928479;929253;929600;929900;930390;930833;931470;931772;932101;932295;932874;933331;933641;933850;934101;934583;935201;935369;935571;936153;936468;936739;936951;937277;938174;938763;940135;941702	NC_029544.1	941702	922711	922711	941702	6.78677	6.75438	6.89586	6.80789	6.70698	6.75372	6.65717
ANKRD54	ANKRD54	gene755	3.90828	3.85283	4.11196	4.11196	0.0554592	-0.132401	0.243319	3.95771	0.633818	0.536528	0.768195	-6.722	-0.203674	-0.386699	-0.0206498	3.95771	-2.3892	0.0316857	0.145156	-4.43556	0.259134	0.0720067	0.44626	3.95771	2.97312	0.0101723	0.190929	-2.85301	protein_coding	rna1714,XM_015862901.1	+	2289	1	46633560;46633968;46634677;46634981;46635435;46635602;46636403;46637042	46633885;46634015;46634775;46635052;46635482;46635726;46636510;46638504	NC_029516.1	46633560	46638504	46633560	46638504	3.85765	3.96246	3.87737	3.93804	3.7365	3.98	3.82313
ANKRD55	ANKRD55	gene18893	5.82585	5.75126	5.79505	5.82585	0.0745825	-0.135535	0.2847	5.79166	0.762077	0.458796	0.713753	-7.11768	0.0307929	-0.180522	0.242108	5.79166	0.312856	0.759051	0.880416	-7.37743	0.0437895	-0.170663	0.258242	5.79166	0.438394	0.667861	0.879166	-6.7461	protein_coding	rna44557,XM_015848744.1	-	8296	Z	18574704;18578220;18580530;18593671;18598890;18601016;18602809;18614347;18617788;18620864;18622977;18624795;18631589	18577268;18578311;18584129;18593772;18599551;18601183;18602993;18614475;18617848;18620973;18623107;18624917;18631956	NC_029547.1	18631956	18574704	18574704	18631956	5.9665	5.8573	5.67035	5.8051	5.89495	5.51731	5.68298
ANKRD6	ANKRD6	gene5763	5.94655	6.04139	6.05259	6.05259	-0.0948436	-0.226628	0.0369411	6.01463	-1.54514	0.14485	0.395949	-6.2847	-0.106044	-0.238871	0.0267817	6.01463	-1.71407	0.108795	0.310051	-6.04378	0.0112009	-0.121458	0.14386	6.01463	0.181276	0.858777	0.955139	-6.88306	protein_coding	rna13151,rna13152,rna13153,rna13154,rna13155,rna13156,rna13157,rna13158,XM_015858905.1,XM_015858906.1,XM_015858907.1,XM_015858908.1,XM_015858909.1,XM_015858910.1,XM_015858912.1,XR_001554323.1	-	5310	3	68827471;68830629;68831886;68832545;68834436;68835314;68835663;68836068;68836256;68837901;68838540;68840513;68841251;68845748;68848342;68857858;68867724;68872462;68916600;68916988	68829895;68830956;68831999;68832697;68834612;68835451;68835767;68836145;68836354;68837999;68838638;68840611;68841349;68846087;68848440;68858130;68867881;68872563;68916794;68917117	NC_029518.1	68917117	68827471	68827471	68917117	6.0595	5.99894	5.93637	5.7989	6.07823	5.94254	6.09979
ANKRD66	ANKRD66	gene6236	2.16684	2.10391	2.10612	2.16684	0.0629366	-0.287775	0.413648	2.12535	0.385282	0.705881	0.867996	-6.34156	0.0607234	-0.294633	0.416079	2.12535	0.366874	0.719257	0.857977	-6.34921	0.00221323	-0.360276	0.364703	2.12535	0.0131086	0.989728	0.997581	-5.85646	protein_coding	rna14264,XM_015859935.1	+	861	3	100146414;100147117;100148954	100146624;100147345;100149374	NC_029518.1	100146414	100149374	100146414	100149374	2.13493	1.99171	2.44143	2.10219	2.13902	2.19789	2.3106
ANKRD7	ANKRD7	gene303	4.34112	3.60288	3.88957	4.34112	0.738245	-0.018253	1.49474	3.95015	2.09516	0.0550297	0.236464	-4.92221	0.451551	-0.279431	1.18253	3.95015	1.32625	0.206213	0.445834	-6.11269	0.286694	-0.531802	1.10519	3.95015	0.752016	0.46463	0.772446	-6.03262	protein_coding	rna706,rna707,rna708,XM_015853495.1,XM_015853503.1,XR_001553053.1	+	2913	1	21839801;21840210;21841199;21843805;21844910;21845278	21840157;21840310;21842298;21844047;21845024;21846274	NC_029516.1	21839801	21846274	21839801	21846274	3.23558	4.3387	4.80664	4.9836	4.01349	2.93818	3.52599
ANKRD9	ANKRD9	gene8847	2.64626	3.1118	2.7763	3.1118	-0.465544	-0.77215	-0.158937	2.84636	-3.25989	0.00576975	0.0624692	-2.49816	-0.130038	-0.456273	0.196197	2.84636	-0.855783	0.40668	0.645226	-6.20679	-0.335506	-0.645169	-0.025843	2.84636	-2.32614	0.0357216	0.301368	-3.77842	protein_coding	rna20683,XM_015865599.1	-	1367	5	45170225;45171572	45171420;45171742	NC_029520.1	45171742	45170225	45170225	45171742	2.53951	2.53031	3.12772	2.41927	3.0862	3.0716	3.2396
ANKS1A	ANKS1A	gene17616	7.73479	7.9357	7.81038	7.9357	-0.200914	-0.304796	-0.0970325	7.82695	-4.15237	0.000998513	0.0210811	-1.6883	-0.0755941	-0.180361	0.0291725	7.82695	-1.54914	0.143891	0.364651	-6.49452	-0.12532	-0.229615	-0.021026	7.82695	-2.5798	0.0219643	0.253286	-4.22324	protein_coding	rna42001,rna42002,rna42003,rna42004,rna42005,rna42006,rna42007,rna42008,rna42009,rna42010,rna42011,XM_015885141.1,XM_015885142.1,XM_015885143.1,XM_015885144.1,XM_015885145.1,XM_015885147.1,XM_015885148.1,XM_015885149.1,XM_015885150.1,XM_015885151.1,XR_001559566.1	-	10259	26	4090007;4096228;4096717;4097373;4097631;4098115;4098385;4098609;4099718;4100143;4100439;4104200;4111534;4120319;4126698;4130086;4131096;4131403;4132768;4133144;4133792;4137727;4139788;4140677;4143502;4153597	4095579;4096326;4096887;4097510;4097717;4098186;4098510;4098770;4099825;4100295;4100537;4104997;4111600;4120896;4126815;4130175;4131292;4131498;4132869;4133219;4134088;4138079;4139944;4140757;4143627;4153931	NC_029541.1	4153931	4090007	4090007	4153931	7.67812	7.83601	7.68569	7.74136	7.90486	7.94083	8.009
ANKS1B	ANKS1B	gene574	7.18218	7.24925	7.26568	7.26568	-0.0670734	-0.190882	0.0567347	7.23249	-1.16312	0.264427	0.54525	-6.931	-0.0835	-0.207785	0.0407855	7.23249	-1.44242	0.171416	0.401925	-6.59449	0.0164266	-0.107926	0.14078	7.23249	0.283606	0.780908	0.925258	-7.01897	protein_coding	rna1317,rna1318,rna1319,rna1320,rna1321,rna1322,rna1323,rna1324,rna1325,rna1326,rna1327,XM_015858766.1,XM_015858774.1,XM_015858781.1,XM_015858789.1,XM_015858799.1,XM_015858806.1,XM_015858811.1,XM_015858818.1,XM_015858825.1,XM_015858834.1,XM_015858844.1	-	8914	1	42545704;42548836;42553317;42556865;42561596;42574009;42579021;42584644;42595468;42600823;42696992;42710042;42736263;42753744;42755141;42795592;42805759;42825998;42843689;42864461;42867561;42878515;42880851;42887940;42893847;42896458;42939004	42547652;42549003;42555884;42557002;42561682;42574080;42579149;42584718;42595647;42600930;42697144;42710140;42736751;42753816;42755724;42795772;42805895;42826163;42843829;42864636;42867671;42878616;42880926;42888236;42894003;42896538;42939420	NC_029516.1	42939420	42545704	42545704	42939420	7.2775	7.29856	7.00951	7.14414	7.27421	7.19188	7.21885
ANKS3	ANKS3	gene14010	4.97101	4.77205	4.97244	4.97244	0.198959	0.0552932	0.342626	4.90598	2.97327	0.0101692	0.0877613	-3.56709	-0.00142776	-0.143062	0.140206	4.90598	-0.0216427	0.983042	0.992795	-7.23452	0.200387	0.0536473	0.347127	4.90598	2.93188	0.0110337	0.197096	-3.1267	protein_coding	rna33718,rna33719,rna33720,rna33721,rna33722,XM_015877425.1,XM_015877426.1,XM_015877427.1,XM_015877428.1,XR_001558423.1	-	4113	14	11289731;11291644;11292208;11293184;11293363;11294416;11295167;11295564;11296187;11296686;11297311;11297741;11298175;11298893;11299407;11299717;11300187;11300507;11302507	11291449;11291738;11292291;11293269;11293518;11294588;11295308;11295688;11296354;11296801;11297436;11297899;11298310;11298974;11299597;11299915;11300362;11300616;11302576	NC_029529.1	11302576	11289731	11289731	11302576	4.86144	4.97183	5.02028	5.03094	4.87173	4.65656	4.7811
ANKS4B	ANKS4B	gene14096	0.127961	1.30668	1.11131	1.30668	-1.17872	-1.80882	-0.548629	0.859044	-4.01635	0.00130051	0.0249352	-0.771916	-0.983346	-1.63202	-0.334672	0.859044	-3.25465	0.0058299	0.0513404	-2.12697	-0.195376	-0.757237	0.366484	0.859044	-0.746566	0.46781	0.774071	-5.38207	protein_coding	rna33941,rna33942,XM_015877470.1,XM_015877471.1	+	2810	14	12775730;12776466;12779128	12776435;12777117;12780579	NC_029529.1	12775730	12780579	12775730	12780579	-0.441715	1.04343	0.176933	-0.172175	1.38942	1.1383	1.61118
ANKS6	ANKS6	gene3429	4.07989	4.12037	4.10963	4.12037	-0.040471	-0.236637	0.155695	4.102	-0.44294	0.664649	0.846132	-6.89419	-0.029735	-0.229034	0.169564	4.102	-0.320322	0.753506	0.877132	-6.94126	-0.010736	-0.211167	0.189695	4.102	-0.115002	0.910094	0.973536	-6.42054	protein_coding	rna7880,rna7881,XM_015854244.1,XM_015854245.1	+	3483	2	43442691;43446267;43450704;43452454;43454462;43456241;43459870;43460718;43461780;43462534;43463349;43466335;43467842;43469075;43470326;43471361;43477916	43443111;43446766;43450748;43452658;43454568;43456389;43460074;43460767;43461983;43462699;43463530;43466524;43467958;43469142;43470442;43471457;43478575	NC_029517.1	43442691	43478575	43442691	43478575	4.16587	3.94081	4.09783	4.10017	4.05905	4.24909	3.91177
ANKZF1	ANKZF1	gene10338	4.49458	4.27953	4.41457	4.49458	0.21505	0.0199677	0.410132	4.39663	2.36672	0.033072	0.178018	-4.57728	0.0800188	-0.113822	0.273859	4.39663	0.886284	0.390594	0.630824	-6.69129	0.135031	-0.0667648	0.336827	4.39663	1.43663	0.173025	0.546639	-5.48781	protein_coding	rna24490,rna24491,rna24492,rna24493,XM_015868971.1,XM_015868972.1,XM_015868973.1,XM_015868974.1	+	2688	7	24505869;24506197;24506492;24506802;24507248;24507452;24507821;24508215;24508536;24508772;24509545;24510137;24510377;24510637;24510846	24506051;24506306;24506594;24506986;24507363;24507605;24508043;24508355;24508694;24508891;24509818;24510248;24510544;24510707;24511414	NC_029522.1	24505869	24511414	24505869	24511414	4.62363	4.55724	4.3682	4.43055	4.17854	4.22064	4.52423
ANLN	ANLN	gene3420	4.92961	5.22512	4.9224	5.22512	-0.295513	-0.755207	0.164181	5.02582	-1.38017	0.189406	0.457857	-6.30749	0.00720727	-0.476116	0.49053	5.02582	0.0320153	0.974917	0.988623	-7.22254	-0.30272	-0.774359	0.168918	5.02582	-1.37802	0.190052	0.565232	-5.74301	protein_coding	rna7867,rna7868,XM_015854230.1,XM_015854231.1	-	4726	2	42728212;42729980;42732412;42734011;42736115;42737733;42738954;42739324;42740697;42740845;42741520;42743499;42744052;42744699;42745138;42745636;42746405;42747246;42747851;42748095;42749059;42749977;42750703;42751326;42755929	42729591;42730152;42732519;42734097;42736168;42737845;42738975;42739362;42740753;42740893;42741646;42743678;42744187;42744846;42745283;42745862;42746521;42747366;42747958;42748288;42749278;42750323;42750987;42751479;42756062	NC_029517.1	42756062	42728212	42728212	42756062	4.44682	4.54294	5.71192	5.02245	4.93012	5.13285	5.54776
ANO1	ANO1	gene8043	1.91644	1.32514	1.77663	1.91644	0.591299	0.218466	0.964132	1.67108	3.405	0.00432893	0.0528449	-1.97107	0.139809	-0.213092	0.49271	1.67108	0.850565	0.409475	0.647492	-5.97354	0.45149	0.0649326	0.838047	1.67108	2.5076	0.025251	0.266838	-3.28706	protein_coding	rna18559,rna18560,rna18561,rna18562,rna18563,rna18564,rna18565,rna18566,rna18567,XM_015863683.1,XM_015863684.1,XM_015863685.1,XM_015863686.1,XM_015863687.1,XM_015863688.1,XM_015863690.1,XM_015863691.1,XM_015863692.1	-	5762	5	7009061;7012647;7014548;7016298;7017073;7018552;7019109;7019319;7020050;7020759;7021698;7024760;7025657;7027477;7031169;7032655;7033467;7036645;7038284;7038838;7041471;7043062;7044212;7045455;7047281;7049349;7054247;7060049;7081201;7081615	7011718;7012752;7014732;7016350;7017225;7018697;7019209;7019376;7020161;7020960;7021772;7024831;7025668;7027559;7031329;7032789;7033531;7036686;7038339;7038903;7041522;7043116;7044363;7045553;7047604;7049527;7054274;7060069;7081494;7081631	NC_029520.1	7081631	7009061	7009061	7081631	2.11816	1.66187	1.83061	2.01925	1.25667	1.23899	1.28593
ANO10	ANO10	gene3313	5.62556	5.37025	5.6473	5.6473	0.255307	0.0767321	0.433881	5.54888	3.0695	0.00840956	0.0784967	-3.52493	-0.0217375	-0.19641	0.152935	5.54888	-0.267184	0.793265	0.899572	-7.35571	0.277044	0.0955673	0.458521	5.54888	3.27758	0.00557122	0.156969	-2.59675	protein_coding	rna7634,rna7635,rna7636,XM_015853936.1,XM_015853937.1,XM_015853938.1	+	3908	2	37676385;37677453;37678222;37679372;37680207;37681351;37684193;37685619;37686615;37687841;37691934;37693834;37746234;37777381	37676508;37677579;37678374;37679554;37680341;37681470;37684762;37685674;37686689;37688023;37692125;37693962;37746350;37779124	NC_029517.1	37676385	37779124	37676385	37779124	5.73991	5.79228	5.51722	5.46621	5.54785	5.34352	5.36164
ANO2	ANO2	gene1129	3.1681	3.43194	3.79819	3.79819	-0.263839	-0.836623	0.308945	3.46777	-0.988947	0.339652	0.615191	-6.25713	-0.630081	-1.1827	-0.0774593	3.46777	-2.4479	0.0283213	0.135155	-4.17472	0.366242	-0.167891	0.900376	3.46777	1.47212	0.163345	0.536044	-5.2403	protein_coding	rna2664,XM_015871062.1	-	5187	1	67726733;67730201;67738466;67740222;67740392;67749428;67758277;67759214;67760586;67765411;67769729;67779528;67795651;67796102;67797758;67801337;67803332;67806637;67807476;67810815;67811687;67813457;67815587;67822539;67825938;67835918	67729126;67730306;67738647;67740274;67740544;67749576;67758377;67759271;67760697;67765612;67769803;67779535;67795744;67796184;67797918;67801471;67803396;67806678;67807531;67810863;67811741;67813605;67815685;67822913;67826110;67835975	NC_029516.1	67835975	67726733	67726733	67835975	3.3333	3.40543	2.51287	3.38986	4.10322	2.78007	3.42419
[truncated: 14,603 more rows]
[truncated: 5 more columns]

## Sheet: LD 23C vs SD 23C
			Mean log2CPM				LD 23C vs SD 23C								LD 23C vs SD 9C								SD 23C vs SD 9C								Annotation details												LOG2 Normalised counts per million (CPM)
[truncated: 15,148 more rows]
[truncated: 5 more columns]

[truncated: 4 more sheets: LD 23C vs SD 9C, SD23C vs SD 9C, IndexNames, RNA concentrations]
