# Supplementary material for: The quail genome: insights into social behaviour, seasonal biology and infectious disease response
Source: BMC Biol. 2020 Feb 12;18:14. doi: 10.1186/s12915-020-0743-4 (PMC7017630; doi:10.1186/s12915-020-0743-4)
Supplement: Supplementary file 11 — Sequences of cathelicidins and defensin genes identified in quail genome [file 12915_2020_743_MOESM11_ESM.txt]

>AvBD1_COTJA
KREQCYRQKGFCAFLKCPSLTIISGKCSRFHVCCKK
>AvBD2_COTJA
GLSSPRRDMLFCRRGTCHFGNCPSNKIRVGNCFGFRSCCKW
>AvBD3_COTJA
DTTSNFHTCQDEGGHCVSPKIRCLQEQMGLCPLKRWKCCKEI
>AvBD4_COTJA
AGFSRSPRHHIKCGYRGTFCTPGKCPNGNAYLGPCRTGYSCCRW
>AvBD5_COTJA
GLSLARASPQDCERRGGFCSHSSCPPGIGRIGLCSEQVFCCR
>AVBD6_COTJA
AGQSYLSSPIRACRIRRGICFFGRCPQPYHHVGSCGLRSSCCVRYVEVQGI
>AvBD8_COTJA
GFMRLPNDEAQCEQAGGICSKNHCFHLHSRAFGRCQRGVQCCRAV
>AvBD9_COTJ
YSQEDPDTLACRQGHGSCSFVACRAPSVDIGTCRGGKLKCCKW
>AvBD10_COTJA
GSAESLFPDTAACRSQGNFCRVGVCPPTFTISGSCHGGLLHCCAK
>AvBD11_COTJA
DTSRCVGYHGYCIRSKVCPKPFAAFGTCSWRRETCCVDTTSNF
>AvBD12_COTJA
GSTQGPDSCNHDRGLCRMGKCIFGEYLAKYCFKPIILCCKPLSLTPTKT
>AvDB13_COTJA
AKGFSDSQLCRNNHGHCRRLCFHMETWSGSCLNGRLRCCR
>AvBD14_COTJA
ESDTVTCRKMKGECSFLLCPLFKRSRGTCYNGLAKCCRPFW
>CATHL1_COTJA
MWSCWVLVLALLGGACALPAPLDYNQALAQAVDSYNQRPEVQNAFRLLSADPEPGPNVQLSSLHNLNFTI
METRCQARSGAQLESCDFKEDGLVKDCAAPVVLQGGRAVLDVTCVDSMADPVRVKRVLPLVIRTVIAGYN
LYRAIKRK
>CATHL2_COTJA
MLSCWVLVLALLGGVCALPAPLSYPQALIQAVDTYNQRPEVQNAFRLLSADPEPGPGIDLNTLRELNFTI
METECVPSARTRIDDCDFKENGAIKDCSGPVTILQDAPEISLNCRDASSDPVLVQRGRFGRFLKKVRRFI
PKVIIAAQIGSRFG
>CATHL3_COTJA
MWSCWVLVLALLGGACALPAPLDYNQALAQAVDSYNQRPEVQNAFRLLSADPEPGPNVQLSSLHNLNFTI
METRCQARSGAQLESCDFKEDGLVKDCAAPVVLQGGRAVLDVTCVDSMADPVRVKRFWPLVPVAINTVAA
GINLYKAIRRK
>CATHB1_COTJA
MGRMWPCEVLLLLLLLGSSTAITPGMDGSITPGLDGSITPGLGGSITPGLDGSITPGMDGSITPGLDGSV
TPGLDGSIPTVLDGSITPKLDGPITPKQTGPISPSRPWRWPTTYLDTILAAVKLLNQRISGPCTLRLRAA
QPRPGWVGTLKRRREVSFLVEDAPCPAGVDCRSCKQGALQHCVGTVSMEQQPTAELRCRPLWAQPIRNWW
TRIREWWDGIRRRLRQRSPFHVRGRLNISSTAQP
