# Supplementary material for: The quail genome: insights into social behaviour, seasonal biology and infectious disease response
Source: BMC Biol. 2020 Feb 12;18:14. doi: 10.1186/s12915-020-0743-4 (PMC7017630; doi:10.1186/s12915-020-0743-4)
Supplement: Supplementary file 12 — List of differentially expressed genes, FDR < 0.05 and fold change > 1.6 in infection study [file 12915_2020_743_MOESM12_ESM.xlsx]

## Sheet: Quail_Ileum_1_ConvLP
locus	gene	q_value	fold change	chicken ortholog	duck ortholog
NC_029547.1:56784356-56807674	ACOT12	0.00662845	-15.5161	ACOT12	ACOT12
NC_029527.1:6715186-6721338	SLC26A6	0.00662845	-10.151	SLC26A6	-
NW_015439995.1:16477-26502	LOC107307489	0.00662845	-9.86354	-	-
NC_029519.1:20051559-20270536	FSTL5	0.0117389	-9.20225	FSTL5	FSTL5
NC_029522.1:2712222-2730092	-	0.00662845	-8.46341	-	-
NC_029517.1:46962660-46962964	-	0.0262125	-8.34072	-	-
NC_029530.1:6898040-6913196	SUSD2	0.00662845	-8.19524	SUSD2	SUSD2
NC_029520.1:2782140-2799140	SLC5A12	0.00662845	-7.79804	SLC5A12	SLC5A12
NW_015440256.1:97-11265	LOC107307781	0.00662845	-7.51286	-	-
NC_029520.1:7239578-7251695	FGF19,ORAOV1	0.00662845	-7.46029	-	-
NC_029519.1:53953234-53968809	LOC107313657,LOC107313658	0.0117389	-7.32098	-	-
NC_029521.1:19242474-19256339	ABCC2	0.00662845	-7.03805	ABCC2	ABCC2
NC_029541.1:369048-369692	-	0.0493789	-6.7464	-	-
NC_029544.1:338200-342954	GPD1	0.00662845	-5.72069	-	-
NC_029525.1:1017421-1019169	-	0.0199714	-5.6757	-	-
NC_029542.1:4685251-4688502	G6PC	0.00662845	-5.63052	LOC100857298	G6PC
NC_029547.1:38673458-38684106	NXNL2	0.0117389	-5.60817	-	-
NC_029520.1:8661057-8714002	LRRC56	0.00662845	-5.46322	LRRC56	LRRC56
NC_029547.1:46607744-46608991	LOC107306398	0.0388333	-5.20385	-	-
NC_029516.1:65638021-65654454	LOC107317724	0.0493789	-5.18022	-	-
NC_029525.1:16103276-16113389	SLC51B	0.00662845	-4.85145	SLC51B	SLC51B
NC_029517.1:100406247-100423340	LOC107310207	0.00662845	-4.827	LOC421125	TMEM68
NC_029521.1:20490972-20581333	CNNM2	0.00662845	-4.51842	CNNM2	LOC101794643
NC_029516.1:174026115-174029312	LOC107308577	0.00662845	-4.44975	LOC107052456	-
NC_029519.1:53937364-53949097	LOC107313628,LOC107313659	0.0360422	-4.4013	-	-
NC_029524.1:10689608-10708615	MELTF,PIGZ	0.00662845	-4.28428	-	-
NC_029521.1:4260222-4260355	-	0.00662845	-4.10942	-	-
NC_029524.1:21196637-21201865	TM4SF4	0.00662845	-4.09225	TM4SF4	TM4SF4
NC_029522.1:16073149-16140905	LOC107316709	0.0235859	-4.03084	CYBRD1	LOC101792638
NC_029547.1:7060509-7067719	LOC107305817	0.0295731	-3.98112	KIAA1161	KIAA1161
NC_029518.1:69343481-69348328	LOC107311986	0.00662845	-3.86323	-	-
NC_029520.1:32636971-32645924	LOC107315055	0.00662845	-3.78906	-	-
NC_029519.1:45319802-45356690	ALB	0.00662845	-3.76207	ALB	ALB
NC_029517.1:72654813-72722627	SLC9A3	0.00662845	-3.73451	SLC9A3	SLC9A3
NC_029539.1:3813642-3901200	ZBTB16	0.00662845	-3.68366	ZBTB16	ZBTB16
NC_029520.1:14681766-14709588	LOC107314633	0.0414603	-3.57127	CALCA	CALCB
NC_029520.1:16713827-16751932	TMEM86A	0.00662845	-3.55837	TMEM86A	TMEM86A
NC_029542.1:4450271-4451353	HSPB9	0.00662845	-3.53927	HSP25	LOC101799224
NC_029517.1:39370309-39381031	SLC6A20	0.00662845	-3.52466	SLC6A20	SLC6A20
NC_029529.1:6464467-6500673	SLC5A11	0.0117389	-3.4637	SLC5A11	SLC5A11
NC_029518.1:80241375-80289612	TINAG	0.00662845	-3.43652	TINAG	TINAG
NC_029518.1:80732220-80765514	LOC107312129	0.00662845	-3.29567	LOC100859645	-
NC_029530.1:7145585-7150754	LOC107321445	0.00662845	-3.26209	GSTT1L	GSTT2B
NC_029517.1:39354771-39358307	-	0.0439371	-3.24692	-	-
NC_029518.1:54340618-54351299	HEY2	0.0414603	-3.16786	HEY2	HEY2
NC_029547.1:23263423-23265899	TMEM252	0.00662845	-3.15822	TMEM252	-
NC_029547.1:18218911-18223228	LOC107306002	0.0117389	-3.08924	GZMA	-
NC_029543.1:2368713-2370731	B3GNT3	0.0471495	-3.08079	-	-
NC_029519.1:46227477-46229623	SULT1B1	0.0199714	-3.03248	SULT1B	-
NC_029524.1:12998356-13000571	SLC51A	0.00662845	-2.89602	SLC51A	LOC101804045
NC_029523.1:13135241-13161931	LRRC8B	0.00662845	-2.89007	LRRC8B	LRRC8B
NC_029528.1:132814-145737	GFRA3	0.00662845	-2.87509	GFRA3	GFRA3
NC_029516.1:65607439-65631888	TTC38	0.0414603	-2.84031	TTC38L	TTC38
NC_029518.1:58020292-58025192	LOC107311777	0.00662845	-2.81104	-	-
NC_029520.1:6144466-6161582	CAT	0.00662845	-2.79923	CAT	CAT
NC_029516.1:173758959-173768522	LOC107308551	0.0262125	-2.77062	ART7C	-
NC_029519.1:32887881-32918229	HPGDS	0.0235859	-2.76678	HPGDS	HPGDS
NC_029518.1:80701881-80712426	LOC107312125	0.00662845	-2.73826	GSTA4	LOC101797138
NC_029516.1:19869684-19895114	SLC13A1	0.00662845	-2.69914	SLC13A1	SLC13A1
NC_029517.1:103014114-103029043	TTPA	0.00662845	-2.6965	TTPA	TTPA
NC_029516.1:70302143-70311282	LOC107319274	0.0328941	-2.69406	LOC769044	-
NC_029547.1:64397125-64405833	CDO1	0.00662845	-2.69366	CDO1	CDO1
NC_029523.1:19414044-19422269	LOC107317627	0.00662845	-2.62356	CYP4B1L	LOC101798033
NC_029547.1:33005168-33095985	TRPM6	0.00662845	-2.61839	TRPM6	TRPM6
NC_029518.1:57998867-58017089	LOC107311808	0.0162444	-2.60714	LOC421740	LOC101792890
NC_029547.1:9728081-9856322	PRLR	0.00662845	-2.59036	PRLR	PRLR
NC_029547.1:24688203-24751471	AK3	0.0199714	-2.5883	AK3	AK3
NC_029516.1:172875515-172905139	GDPD4	0.00662845	-2.5796	GDPD4	GDPD4
NC_029547.1:63217560-63269292	HSD17B4	0.00662845	-2.56936	HSD17B4	HSD17B4
NC_029547.1:19484355-19621055	RAB3C	0.0162444	-2.54938	RAB3C	-
NC_029523.1:26174651-26189191	CTH	0.00662845	-2.54166	CTH	CTH
NC_029547.1:273784-306029	ATP8B1	0.00662845	-2.53898	ATP8B1	LOC101803847
NC_029517.1:28885632-28931497	MPP6	0.00662845	-2.53791	MPP6	MPP6
NC_029517.1:4339298-4345149	LOC107308861	0.00662845	-2.53116	SLC22A13L	LOC101797260
NC_029547.1:48608177-48616939	LOC107306431	0.00662845	-2.50947	NIPSNAP3A	NIPSNAP3A
NC_029521.1:15069015-15075825	LOC107315856	0.00662845	-2.48683	CYP2C8	-
NC_029526.1:1236130-1245058	HSD11B2	0.00662845	-2.4117	HSD11B2L	HSD11B2
NC_029516.1:174159364-174160967	LOC107308585	0.0199714	-2.38238	LOC107055600	LOC101798111
NC_029521.1:26990258-27007430	BAG3	0.00662845	-2.37761	BAG3	BAG3
NC_029529.1:10714878-10715847	LOC107320986	0.0199714	-2.36895	HBAD	LOC101800520
NC_029519.1:62580880-62591592	KLB	0.0360422	-2.3597	KLB	KLB
NC_029528.1:2875205-2899017	SLC25A48	0.00662845	-2.3546	SLC25A48	SLC25A48
NC_029523.1:12339242-12371106	KIAA1107	0.0162444	-2.34055	KIAA1107	KIAA1107
NC_029547.1:30309572-30311887	-	0.0262125	-2.32905	-	-
NC_029543.1:301849-306253	LOC107325517	0.00662845	-2.29916	BTN1A1	LOC101804743
NC_029524.1:6569202-6589602	SGPP2	0.0360422	-2.29734	SGPP2	SGPP2
NC_029520.1:387886-423772	MYRF	0.0235859	-2.26485	C5H11ORF9	MYRF
NC_029529.1:10717734-10718571	LOC107320982	0.0388333	-2.25746	HBAA	LOC101792412
NC_029519.1:1188736-1193374	P2RY4	0.0295731	-2.23464	P2RY4	P2RY4
NC_029527.1:5014056-5152907	CACNA1D	0.0117389	-2.19594	CACNA1D	CACNA1D
NC_029523.1:6567001-6621807	KIFAP3	0.0162444	-2.16605	KIFAP3	KIFAP3
NC_029533.1:6253505-6294263	MAP2K6	0.0295731	-2.15607	MAP2K6	MAP2K6
NC_029517.1:27580571-27631822	ITGB8	0.0388333	-2.11213	ITGB8	ITGB8
NC_029517.1:104336733-104383784	LOC107310235	0.00662845	-2.09827	SGK3	SGK3
NC_029519.1:34259269-34292834	ARHGEF38	0.0199714	-2.07856	ARHGEF38	ARHGEF38
NC_029547.1:18210758-18217046	LOC107306000	0.0439371	-2.06071	GZMK	GZMA
NC_029531.1:79519-84698	LOC107321565	0.0162444	-2.04299	-	-
NC_029547.1:57122735-57151444	ZFYVE16	0.0162444	-2.041	ZFYVE16	ZFYVE16
NC_029518.1:60091428-60118255	TRAF3IP2	0.0439371	-2.04069	TRAF3IP2	TRAF3IP2
NC_029519.1:80219862-80227248	MAVS	0.00662845	-2.02941	MAVS	MAVS
NC_029547.1:41526260-41553314	WDR36	0.0162444	-2.02631	WDR36	WDR36
NC_029547.1:22834508-22885134	TNPO1	0.0493789	-2.00353	TNPO1	TNPO1
NC_029519.1:34902945-34937204	ACSL1	0.0439371	-1.99826	ACSL1	ACSL1
NW_015440469.1:6537-7328	-	0.0471495	-1.99166	-	-
NC_029547.1:12490456-12601018	LHFPL2,LOC107305885	0.0493789	-1.96512	-	-
NC_029517.1:49924830-49989266	DDC	0.0235859	-1.95716	DDC	DDC
NC_029547.1:12290281-12426973	AP3B1	0.0388333	-1.94526	AP3B1	LOC101804055
NC_029517.1:123427430-123528308	SNTB1	0.0262125	-1.91387	SNTB1	LOC101798863
NC_029529.1:12451647-12482905	LOC107321021	0.0328941	-1.89332	ACSM5	LOC101792571
NC_029525.1:513747-534410	RBPMS2	0.0262125	1.97716	RBPMS2	RBPMS2
NC_029517.1:67002098-67060728	CAP2	0.0360422	2.00868	CAP2	CAP2
NC_029517.1:29474918-29505648	SNX10	0.0439371	2.01736	SNX10	SNX10
NC_029544.1:1750449-1754532	STAT2	0.0235859	2.03734	STAT2	-
NC_029534.1:6119851-6122758	-	0.0328941	2.04241	-	-
NC_029528.1:248682-280943	DPYSL3	0.0295731	2.06894	DPYSL3	DPYSL3
NC_029524.1:4040270-4044569	ADIPOQ	0.0439371	2.06954	ADIPOQ	ADIPOQ
NC_029528.1:1360892-1393185	PDLIM4	0.0328941	2.07892	PDLIM4	PDLIM4
NC_029518.1:43298455-43311829	ZC3H12D	0.0414603	2.13172	ZC3H12D	ZC3H12D
NC_029530.1:5455027-5464839	TRAFD1	0.0262125	2.16003	TRAFD1	LOC101804615
NC_029519.1:34834509-34837271	SLC25A4	0.0117389	2.16945	SLC25A4	SLC25A4
NC_029523.1:3508352-3512139	RGS1	0.0493789	2.18156	RGS1	RGS1
NC_029530.1:7008122-7008345	-	0.0414603	2.23499	-	-
NC_029516.1:50661740-50670798	USP18	0.0199714	2.24839	USP18	USP18
NC_029517.1:62097163-62109477	IRF4	0.0235859	2.2829	IRF4	IRF4
NC_029532.1:4463954-4476930	NCS1	0.0117389	2.30493	NCS1	NCS1
NC_029526.1:15126972-15134826	LOC107319410	0.00662845	2.30935	LOC776594	LOC101796494
NC_029538.1:3847683-3850978	LOC107323845	0.0414603	2.31571	IFI27L2	-
NW_015439874.1:184216-185089	-	0.0235859	2.31723	-	-
NC_029517.1:80829922-80851781	GLIPR2	0.0262125	2.38254	GLIPR2	GLIPR2
NC_029523.1:19435599-19439471	PDZK1IP1	0.0262125	2.41611	PDZK1IP1	-
NC_029517.1:17961571-18012759	ST8SIA6	0.0117389	2.42805	ST8SIA6	ST8SIA6
NC_029529.1:2360211-2367347	LOC107320565	0.00662845	2.48467	CYP2W1	LOC101804267
NC_029545.1:143780-144499	-	0.0360422	2.50407	-	-
NC_029545.1:75427-77256	LOC107325890	0.00662845	2.52105	-	-
NC_029545.1:72401-74683	-	0.00662845	2.52505	-	-
NC_029518.1:79193172-79199885	BAG2	0.0235859	2.57859	BAG2	BAG2
NC_029543.1:136802-152787	CTXN1	0.0162444	2.58215	CTXN1	CTXN1
NC_029539.1:3680977-3698833	POU2AF1	0.0117389	2.58912	POU2AF1	POU2AF1
NC_029528.1:10338986-10344800	LOC107320352	0.00662845	2.6131	LOC416147	-
NC_029547.1:32369793-32386079	ANXA1	0.00662845	2.63017	ANXA1	ANXA1
NC_029516.1:149159085-149205827	EPSTI1	0.0328941	2.63561	EPSTI1	EPSTI1
NC_029516.1:14074029-14077180	-	0.00662845	2.67075	-	-
NC_029529.1:8558375-8561424	SOCS1	0.0162444	2.70492	SOCS1	SOCS1
NC_029516.1:120101553-120192070	LOC107307013,NPAS2	0.00662845	2.70863	-	-
NC_029517.1:38262637-38299164	COL6A6	0.0262125	2.7254	COL6A6	COL6A6
NC_029527.1:2035075-2039564	SEMA3B	0.00662845	2.75032	SEMA3B	LOC101801088
NC_029544.1:548878-561401	LOC107325698,TESPA1	0.00662845	2.78749	-	-
NC_029516.1:43336196-43359776	SLC5A8	0.0235859	2.80982	SLC5A8	SLC5A8
NC_029517.1:95815165-95838767	LOC107310132	0.00662845	2.81295	DSG4	LOC101799153
NC_029542.1:4436382-4442275	DHX58	0.00662845	2.81456	DHX58	DHX58
NC_029517.1:133620819-133626929	LOC107310625	0.00662845	2.83265	LY6E	LOC101791980
NC_029517.1:101277232-101291996	UBXN2B	0.0388333	2.84718	UBXN2B	UBXN2B
NC_029520.1:7776428-7781282	LOC107314453	0.00662845	2.85737	UBE2L6	-
NC_029521.1:19804331-19825498	KCNIP2	0.00662845	2.90933	KCNIP2	KCNIP2
NC_029518.1:86716539-86722566	CMPK2	0.00662845	2.99254	CMPK2	CMPK2
NW_015440023.1:14460-20000	LOC107307536	0.00662845	2.99766	LOC100858751	LOC101793233
NC_029541.1:1949473-1951647	CDKN1A	0.00662845	3.02361	CDKN1A	CDKN1A
NC_029520.1:1346858-1361061	B4GALNT4	0.00662845	3.02592	B4GALNT4	B4GALNT4
NW_015440231.1:8826-9741	-	0.0493789	3.06038	-	-
NW_015439966.1:48240-49063	-	0.0295731	3.06153	-	-
NC_029521.1:15299016-15303696	LOC107315913	0.0162444	3.13652	LOC101750594	LOC101795347
NC_029520.1:1362470-1363703	LOC107314285	0.00662845	3.15234	LOC770612	-
NC_029542.1:2874961-2881377	DUSP3	0.00662845	3.17291	DUSP3	DUSP3
NC_029522.1:2450395-2453371	S100B	0.00662845	3.19268	S100B	S100B
NC_029530.1:7008883-7009132	-	0.00662845	3.26646	-	-
NC_029530.1:7009609-7010206	-	0.00662845	3.26734	-	-
NC_029516.1:157678344-157679800	RASL11A	0.0117389	3.27854	RASL11A	RASL11A
NC_029547.1:6625148-6635846	LOC107305742	0.00662845	3.29492	FP325317.1	LOC101796631
NC_029517.1:14392042-14402382	LOC107308948	0.00662845	3.3247	PTCHD3	-
NC_029525.1:1921833-1935948	LOC107318588,LOC107318595,STOML1	0.0117389	3.38689	-	-
NC_029519.1:12575167-12623657	CAPN6	0.0199714	3.38992	CAPN6	CAPN6
NC_029516.1:98451554-98469758	LOC107323798	0.00662845	3.4217	LOC101747234	LOC101799709
NC_029518.1:50900646-50930723	SLC2A12	0.0199714	3.44091	SLC2A12	SLC2A12
NC_029518.1:86727517-86735216	RSAD2	0.00662845	3.57296	RSAD2	RSAD2
NW_015438968.1:9176-20917	LOC107306747	0.00662845	3.63245	ANKRD26	LOC101800968
NW_015440182.1:592-945	-	0.00662845	3.64388	-	-
NC_029545.1:437515-440015	-	0.00662845	3.66747	-	-
NC_029526.1:554494-555815	LOC107319226	0.00662845	3.67375	MT3	-
NC_029516.1:71822505-71833610	PLA1A	0.00662845	3.72149	PLA1A	PLA1A
NC_029519.1:40629559-40632663	SPP1	0.00662845	3.75028	SPP1	SPP1
NW_015440092.1:16741-24594	LOC107307634	0.00662845	3.90662	-	-
NC_029520.1:1380100-1381204	LOC107314290	0.0262125	4.01712	LOC101749471	LOC106020235
NC_029518.1:31924979-32085882	PLD5	0.00662845	4.07759	PLD5	LOC101794811
NC_029527.1:2862287-2870531	HRH1	0.00662845	4.08236	HRH1	HRH1
NC_029525.1:727466-733425	PATL2	0.00662845	4.11166	PATL2	PATL2
NC_029530.1:8794308-8796851	CFAP73	0.0262125	4.13293	CCDC42B	-
NC_029517.1:73976385-73983369	LOC107309809	0.0199714	4.13459	-	-
NC_029521.1:20253213-20261885	LOC107315994	0.00662845	4.21418	LOC107053690	LOC101805173
NW_015440182.1:7204-9219	-	0.00662845	4.55727	-	-
NW_015440182.1:2376-2736	-	0.00662845	4.73164	-	-
NW_015440182.1:4571-5649	-	0.00662845	4.82021	-	-
NC_029538.1:9448-10939	-	0.00662845	5.16422	-	-
NC_029547.1:32232367-32234163	-	0.0295731	5.22973	-	-
NW_015440304.1:11014-11909	-	0.00662845	5.34526	-	-
NW_015439875.1:161429-162162	-	0.0388333	5.41673	-	-
NC_029538.1:8245-9367	BLOC1S3	0.00662845	5.83072	-	-
NC_029520.1:7009060-7081631	ANO1	0.00662845	6.0987	ANO1	ANO1
NC_029516.1:166072997-166101626	HEPHL1	0.00662845	6.10523	HEPHL1	HEPHL1
NW_015439881.1:28625-75251	LOC107307093	0.00662845	6.34534	LOC429249	LOC101789429
NW_015439881.1:79043-83252	LOC107307097	0.00662845	6.34637	LOC100857892	LOC101800727
NC_029521.1:16736504-16740195	LOC107315867	0.00662845	6.59417	IFIT5	LOC101797569
NC_029519.1:66465018-66483290	SLC34A2	0.00662845	6.65238	SLC34A2	SLC34A2
NC_029527.1:2040041-2042100	LOC107319648	0.00662845	6.82824	OASL	LOC101800895
NC_029539.1:4770672-4788791	IFT46,LOC107324143	0.00662845	6.89806	-	-
NC_029517.1:4045615-4073985	VILL	0.00662845	8.38823	VILL	VILL
NW_015440617.1:129-2550	LOC107307897	0.00662845	8.86056	LOC100858068	-
NC_029516.1:100193822-100194178	-	0.0262125	12.4479	-	-
NC_029517.1:134414113-134414641	-	0.00662845	inf	-	-
NC_029528.1:1240549-1242491	LOC107320070	0.00662845	inf	IL13	LOC106018562
NC_029547.1:24652669-24653524	-	0.00662845	inf	-	-
NW_015440364.1:18212-18844	-	0.00662845	inf	-	-
NC_029522.1:20602696-20603159	-	0.0117389	inf	-	-
NC_029547.1:22823524-22823686	-	0.0117389	inf	-	-
NW_015439921.1:30846-31092	-	0.0262125	inf	-	-
NC_029516.1:128383039-128383286	-	0.0117389	-inf	-	-
NC_029517.1:91204626-91205255	-	0.0162444	-inf	-	-
NC_029517.1:91203814-91204211	-	0.0199714	-inf	-	-
NC_029520.1:7182872-7188164	-	0.0199714	-inf	-	-

## Sheet: Quail_Ileum_1_ConvHP
locus	gene	q_value	fold change	chicken ortholog	duck ortholog
NC_029529.1:6569169-6574073	AQP8	0.00378412	-89.4988	AQP8	AQP8
NC_029518.1:14010269-14014218	MAL	0.00378412	-86.5235	MAL	MAL
NW_015439873.1:39514-72340	TMEM55B	0.00378412	-54.9745	LOC107050004	-
NC_029519.1:10851255-10862528	LOC107312864	0.0163905	-36.9431	IRG1L	-
NC_029516.1:69260070-69268224	SCNN1A	0.00378412	-31.8645	SCNN1A	SCNN1A
NC_029516.1:98830013-98830463	-	0.00893787	-29.4867	-	-
NC_029516.1:95262722-95279655	KCNE1	0.0129619	-29.0232	LOC101748386	KCNE1
NC_029517.1:128992707-129068950	KHDRBS3	0.0228673	-29.0191	KHDRBS3	KHDRBS3
NC_029519.1:10862854-10869130	LOC107312866	0.00378412	-28.74	-	-
NW_015439947.1:3534-5198	-	0.00378412	-23.3763	-	-
NC_029516.1:98832237-98852032	LOC107323918	0.00378412	-16.5749	CBS	LOC101797717
NC_029525.1:4486397-4487453	-	0.0111282	-15.9383	-	-
NC_029539.1:156926-164047	SLC37A2	0.00378412	-15.8357	SLC37A2	SLC37A2
NW_015440182.1:11712-20032	LOC107307734	0.00378412	-15.7383	-	-
NC_029534.1:7935319-7953163	NOS2	0.00378412	-15.7238	NOS2	NOS2
NW_015440574.1:189-574	-	0.0178425	-15.6345	-	-
NW_015439966.1:6602-8022	-	0.00378412	-15.4835	-	-
NC_029516.1:174026115-174029312	LOC107308577	0.00378412	-15.4821	LOC107052456	-
NC_029540.1:461549-470971	-	0.0129619	-15.1342	-	-
NC_029516.1:43336196-43359776	SLC5A8	0.00378412	-14.6282	SLC5A8	SLC5A8
NC_029526.1:1491155-1493896	LOC107319130	0.0272819	-14.254	LOC415664	LOC101805185
NC_029516.1:52258509-52313397	B4GALNT3	0.00378412	-13.2324	B4GALNT3	B4GALNT3
NC_029517.1:4346783-4356005	LOC107308780	0.00378412	-13.0435	SLC22A13	SLC22A13
NC_029526.1:13950350-13960175	HSD17B2	0.00665375	-13.0243	HSD17B2	HSD17B2
NC_029530.1:8625804-8628854	HSPB8	0.00378412	-12.9509	HSPB8	-
NW_015440174.1:5991-9630	LOC107307729	0.0206318	-12.8223	-	-
NC_029519.1:10836572-10843961	LOC107312882	0.0178425	-12.6047	LOC428714	LOC101790642
NW_015440148.1:17095-18576	-	0.00378412	-12.4817	-	-
NC_029519.1:30887071-30888464	LOC107313183	0.0323466	-12.2285	LOC422511	LOC101800964
NC_029522.1:18657131-18675025	STEAP3	0.00378412	-11.7676	STEAP3	STEAP3
NW_015440018.1:14126-16205	LOC107307525	0.0178425	-11.7569	LOC107050550	-
NW_015440018.1:8914-10057	-	0.0190611	-11.6784	-	-
NC_029524.1:19491499-19500238	SPTSSB	0.00378412	-11.3613	SPTSSB	SPTSSB
NW_015440426.1:3039-3742	-	0.00378412	-11.1762	-	-
NC_029547.1:8478842-8488590	CA9	0.00378412	-10.9138	CA9	-
NW_015439870.1:35120-78915	LOC107306990	0.00378412	-10.8307	LOC107051395	-
NC_029532.1:6760800-6767388	LOC107321802	0.0311759	-10.8069	CUTA	CUTA
NC_029518.1:86727517-86735216	RSAD2	0.00378412	-10.6766	RSAD2	RSAD2
NW_015440234.1:117-12443	LOC107307767	0.0367287	-9.27721	-	-
NW_015440544.1:851-1517	-	0.0111282	-9.25586	-	-
NC_029516.1:164103143-164648011	-	0.0178425	-9.20059	-	-
NC_029517.1:319719-339313	KCNH2	0.0243658	-9.07448	KCNH2	-
NW_015440705.1:7198-8929	-	0.00378412	-9.05735	-	-
NC_029519.1:31103047-31103170	-	0.0345721	-8.9247	-	-
NC_029516.1:69577809-69598273	ATN1	0.00893787	-8.73105	ATN1	ATN1
NC_029536.1:2260744-2264829	RNF223	0.00378412	-8.39037	RNF223	RNF223
NC_029516.1:65638021-65654454	LOC107317724	0.0178425	-8.38237	-	-
NC_029516.1:26845921-26902726	-	0.0243658	-8.18531	-	-
NC_029531.1:15424-51145	TNXB	0.0323466	-8.07126	TN	TNXB
NC_029523.1:18418199-18439084	PTCH2	0.0163905	-8.0693	PTCH2	PTCH2
NC_029520.1:11002994-11324545	KCNQ1	0.00378412	-8.05975	KCNQ1	KCNQ1
NC_029519.1:43286766-43286831	-	0.00378412	-7.97395	-	-
NC_029520.1:7781341-7784460	SERPING1	0.00378412	-7.812	SERPING1	-
NC_029519.1:17889794-17897088	SFRP2	0.0111282	-7.64076	SFRP2	SFRP2
NC_029532.1:4480700-4500917	ASS1	0.0298322	-7.59461	ASS1	ASS1
NC_029519.1:10831807-10834366	LOC107312884	0.00378412	-7.59081	LOC422305	LOC101790845
NW_015440021.1:11816-47167	LOC107307530	0.0218481	-7.59061	LOC101748756	-
NC_029544.1:718998-749252	KMT2D	0.00378412	-7.56541	MLL2	-
NC_029537.1:1030541-1035784	TMEM127	0.00378412	-7.41812	TMEM127	TMEM127
NC_029529.1:6887316-6897052	SCNN1G	0.0190611	-7.23071	SCNN1G	SCNN1G
NW_015439929.1:55996-58839	-	0.00378412	-7.18643	-	-
NW_015439900.1:45947-80357	LOC107307219	0.00893787	-7.14789	LOC107051045	-
NW_015440040.1:18143-29627	LOC107307564	0.00378412	-6.89745	-	-
NC_029529.1:6114822-6119743	NOXO1	0.00378412	-6.8281	NOXO1	NOXO1
NC_029547.1:14776186-14861551	-	0.0190611	-6.79696	-	-
NW_015440292.1:1-1134	-	0.0129619	-6.78072	-	-
NW_015440435.1:1104-1726	-	0.00378412	-6.76033	-	-
NC_029527.1:2040041-2042100	LOC107319648	0.00378412	-6.67419	OASL	LOC101800895
NC_029541.1:4591697-4624354	FOXP4	0.00378412	-6.63233	FOXP4L	FOXP4
NC_029525.1:17533257-17540266	PAQR5	0.00378412	-6.45555	PAQR5	PAQR5
NW_015440040.1:731-11587	LOC107307563	0.00378412	-6.33205	LOC107050978	-
NC_029524.1:13978221-13989747	EPHB3	0.00665375	-6.32772	EPHB3	-
NC_029522.1:2450395-2453371	S100B	0.00378412	-6.29578	S100B	S100B
NC_029517.1:111251624-111267828	LOC107310310	0.00665375	-6.20318	CA2	CA2
NC_029544.1:1685699-1687402	LOC107325866	0.00893787	-6.18087	RDH16	LOC101793912
NC_029517.1:122992706-123006118	NOV	0.0406758	-6.08486	NOV	NOV
NC_029547.1:47393430-47416611	PDE6B	0.0284526	-6.04354	PDE6B	PDE6B
NW_015440115.1:17536-18871	-	0.0111282	-6.03897	-	-
NC_029526.1:16820159-16826135	LOC107319512	0.00378412	-5.98357	CDH3	-
NC_029528.1:5059834-5072124	LOC107320202	0.00378412	-5.91135	SLC36A1	LOC101804862
NW_015439887.1:130-107723	LOC107307149	0.00378412	-5.83568	-	-
NW_015439918.1:59537-78050	LOC107307298	0.0111282	-5.82853	-	-
NW_015439909.1:62568-83600	LOC107307257	0.00378412	-5.82022	-	-
NC_029543.1:2368713-2370731	B3GNT3	0.0163905	-5.68549	-	-
NC_029516.1:157678465-157679800	RASL11A	0.0367287	-5.67564	RASL11A	RASL11A
NW_015439909.1:55109-61367	FIS1	0.0178425	-5.6714	LOC107051391	-
NC_029523.1:4189978-4196242	PRDX6	0.0190611	-5.66169	PRDX6	PRDX6
NC_029547.1:35759916-35763370	LOC107306257	0.0218481	-5.65769	-	-
NC_029524.1:13183948-13189154	C9H2orf72	0.00378412	-5.63579	C9H2ORF72	-
NW_015439871.1:216090-218873	-	0.00378412	-5.53862	-	-
NC_029521.1:16863051-16896334	LOC107315782	0.00378412	-5.52561	-	-
NC_029527.1:1394781-1398985	MST1	0.00378412	-5.51724	MST1	LOC101789735
NW_015439858.1:2918-4000	-	0.0190611	-5.49945	-	-
NC_029521.1:4260222-4260431	-	0.00378412	-5.4772	-	-
NC_029516.1:98119759-98130766	FAM3B	0.00378412	-5.4736	FAM3B	FAM3B
NW_015440469.1:6537-7328	-	0.00378412	-5.35145	-	-
NC_029527.1:9068549-9080341	LOC107319878	0.00378412	-5.31038	LOC101748153	-
NC_029516.1:151973035-151974370	-	0.0367287	-5.30518	-	-
NC_029519.1:1633341-1651631	NHSL2	0.00893787	-5.30401	NHSL2	NHSL2
NW_015439881.1:83643-99537	LOC107307095	0.0298322	-5.29276	LOC430862	LOC101801675
NC_029544.1:607005-620937	NCKAP1L	0.00665375	-5.29252	NCKAP1L	-
NC_029519.1:30540162-30548800	PARM1	0.00378412	-5.23277	PARM1	PARM1
NW_015439945.1:28352-34952	CLDN7	0.00378412	-5.2223	LOC101749442	-
NC_029524.1:13310860-13314843	B3GNT7	0.00378412	-5.20582	B3GNT7	B3GNT7
NC_029533.1:4544979-4547058	SOCS3	0.00378412	-5.1464	SOCS3	SOCS3
NC_029516.1:174038640-174042232	HPX	0.0129619	-5.1386	HPX	HPX
NW_015440186.1:831-19762	LOC107307736	0.00378412	-5.10353	LOC100859273	LOC101803080
NW_015439887.1:107917-109934	-	0.00378412	-5.10285	-	-
NC_029516.1:174361123-174364686	RHOG	0.0258757	-5.08499	LOC100859599	RHOG
NC_029520.1:7776428-7781282	LOC107314453	0.00378412	-5.0786	UBE2L6	-
NC_029528.1:10306470-10317907	LOC107320347	0.00378412	-5.0155	LOC100859549	-
NC_029524.1:7695986-7739816	IRS1	0.0146954	-4.97822	IRS1	IRS1
NW_015440160.1:1186-9439	LOC107307712	0.0228673	-4.86865	LOC107051310	-
NC_029526.1:924323-928427	IL34	0.00378412	-4.85037	IL34	-
NC_029536.1:5685204-5715687	HSPG2	0.00893787	-4.84673	HSPG2	HSPG2
NW_015439972.1:32751-34859	-	0.0146954	-4.83556	-	-
NC_029521.1:16736504-16740195	LOC107315867	0.00378412	-4.759	IFIT5	LOC101797569
NC_029533.1:9244337-9254199	OTOP2	0.00378412	-4.7447	OTOP2	OTOP2
NW_015439869.1:70664-152526	BOP1	0.00378412	-4.73486	BOP1	LOC101795700
NC_029518.1:88044088-88050886	KLF11	0.0218481	-4.72667	KLF11	KLF11
NC_029544.1:1565206-1650206	LRP1	0.00378412	-4.71904	LRP1	LRP1
NC_029535.1:2405149-2408902	LOC107322855	0.00378412	-4.62652	-	-
NW_015440105.1:21954-23322	LOC107307648	0.00378412	-4.59561	-	-
NC_029543.1:534645-536686	-	0.00378412	-4.5765	-	-
NC_029521.1:9064375-9069403	AIFM2	0.0406758	-4.54861	AIFM2	AIFM2
NW_015439873.1:72715-74620	-	0.0206318	-4.52572	-	-
NC_029524.1:17645179-17965288	MECOM	0.00378412	-4.52569	MECOM	MECOM
NW_015440037.1:16344-18257	S1PR2	0.0336899	-4.52362	S1PR2	-
NC_029520.1:9808196-9844758	MUC5AC	0.0437108	-4.51873	LOC100859916	LOC101797374
NW_015439906.1:3514-8694	LOC107307246	0.0473775	-4.51809	-	-
NC_029521.1:14450413-14492406	NFKB2	0.00378412	-4.49486	NFKB2	NFKB2
NC_029520.1:34404552-34460549	LTBP2	0.0146954	-4.47537	LTBP2	LTBP2
NC_029529.1:11652886-11672537	PPL	0.00378412	-4.46807	PPL	PPL
NW_015439879.1:97750-120117	CAPN1	0.00378412	-4.45214	CAPN1	CAPN1
NC_029536.1:5611065-5625350	SLC2A1	0.00378412	-4.44395	SLC2A1	SLC2A1
NC_029526.1:932901-943304	MTSS1L	0.00665375	-4.438	MTSS1L	-
NW_015439891.1:71998-73045	-	0.0484328	-4.41497	-	-
NW_015439955.1:18702-32061	LOC107307399	0.0258757	-4.40321	-	-
NC_029533.1:4489403-4494116	SLC25A10	0.00665375	-4.39497	RP13-1032I1.10	SLC25A10
NC_029534.1:4530598-4536862	SPAG5	0.0146954	-4.3901	SPAG5	SPAG5
NW_015440038.1:10538-11230	-	0.0336899	-4.37644	-	-
NC_029523.1:19517210-19519765	FOXD2	0.00378412	-4.37624	FOXD2	-
NC_029520.1:44154716-44170923	SLC25A47	0.0336899	-4.36926	SLC25A47	SLC25A47
NW_015439906.1:32267-54471	LOC107307247	0.0111282	-4.35381	DNMT1	DNMT1
NC_029540.1:1901575-1904655	CIART	0.041555	-4.33961	CIART	-
NC_029524.1:11134481-11137731	HES1	0.00893787	-4.3146	LOC769039	-
NC_029517.1:3439297-3464293	NBEAL2	0.00378412	-4.30517	NBEAL2	-
NC_029532.1:1508303-1525488	STXBP1	0.00378412	-4.25881	STXBP1	-
NW_015439900.1:83746-88092	LOC107307217	0.0406758	-4.25843	-	-
NW_015439996.1:1777-2404	-	0.00893787	-4.25526	-	-
NC_029530.1:9015861-9023675	LOC107321433	0.00378412	-4.25304	PRODH	LOC101789528
NW_015439962.1:23149-25769	-	0.0146954	-4.22134	-	-
NC_029534.1:3903898-3948544	LRRC75A	0.00378412	-4.21439	LRRC75A	LRRC75A
NC_029516.1:160103043-160107930	LOC107308333	0.00378412	-4.21126	GJB2	LOC101797522
NW_015439893.1:41-11589	LOC107307187	0.00378412	-4.2028	LOC107051014	-
NC_029542.1:2550336-2569181	COL1A1	0.00378412	-4.19464	COL1A1	-
NW_015439875.1:114219-143029	LOC107307035	0.00378412	-4.17219	-	-
NC_029518.1:36929242-36929932	LOC107311432	0.0178425	-4.17095	-	-
NC_029519.1:2998369-3003061	LOC107312641	0.00378412	-4.13714	LOC422224	LOC101801610
NW_015439911.1:2678-4032	ZFP36	0.0178425	-4.13607	LOC107055390	-
NC_029538.1:4650625-4658697	RNF19B	0.0190611	-4.12253	RNF19B	RNF19B
NW_015439898.1:63270-65747	LOC107307208	0.00378412	-4.1193	-	-
NC_029544.1:338200-342954	GPD1	0.00665375	-4.10299	-	-
NC_029541.1:4840481-4849956	PRELP	0.00378412	-4.09532	PRELP	PRELP
NC_029540.1:201001-211541	LOC107324341	0.0465527	-4.086	ATP1A2	-
NW_015439906.1:78089-85135	LOC107307248	0.00378412	-4.08031	-	-
NC_029537.1:1137458-1141212	ARID5A	0.0129619	-4.07624	ARID5A	-
NC_029538.1:623840-626967	FABP3	0.00378412	-4.01528	FABP3	-
NC_029547.1:7731943-7734880	CCL19	0.00378412	-3.98434	CCL19	CCL19
NC_029529.1:4931780-4942035	SREBF1	0.00378412	-3.98126	SREBF1	-
NC_029523.1:11727426-11733658	F3	0.0367287	-3.96976	F3	F3
NC_029516.1:43921535-43927991	LOC107312508	0.00378412	-3.96663	GPRC5A	LOC101799094
NC_029539.1:3813642-3901200	ZBTB16	0.0228673	-3.95374	ZBTB16	ZBTB16
NW_015440417.1:7711-9111	-	0.00378412	-3.94304	-	-
NW_015440547.1:220-4963	LOC107307875	0.00378412	-3.93374	LOC100859302	-
NW_015439987.1:13622-15478	-	0.0111282	-3.9299	-	-
NC_029520.1:32636971-32645924	LOC107315055	0.00378412	-3.92515	-	-
NW_015440266.1:11681-12849	-	0.0473775	-3.908	-	-
NC_029518.1:69343481-69348328	LOC107311986	0.00665375	-3.88353	-	-
NW_015439867.1:368423-369253	-	0.00378412	-3.86832	-	-
NW_015439996.1:3609-29186	LOC107307490	0.0311759	-3.85835	-	-
NC_029540.1:708991-729551	ARHGEF11	0.00378412	-3.83761	ARHGEF11	ARHGEF11
NC_029520.1:45170224-45177615	ANKRD9	0.0146954	-3.83623	ANKRD9	ANKRD9
NC_029538.1:3626092-3638138	MAP7D1	0.0163905	-3.83479	MAP7D1	-
NC_029519.1:1806335-1814190	SHROOM4	0.0465527	-3.83009	SHROOM4	-
NC_029529.1:4149775-4150748	-	0.0206318	-3.81575	-	-
NW_015439985.1:17364-34813	LOC107307468	0.0386098	-3.8061	RBM14	-
NC_029543.1:2351120-2359014	MAP1S	0.00378412	-3.80102	MAP1S	LOC101794972
NC_029536.1:85731-105765	ARHGEF10L	0.0218481	-3.79744	ARHGEF10L	ARHGEF10L
NC_029522.1:2712222-2730092	-	0.0424863	-3.77369	-	-
NC_029522.1:24556540-24587595	SPEG	0.0129619	-3.75913	SPEG	LOC101803396
NC_029520.1:28106050-28109272	ZFP36L1	0.00378412	-3.74916	ZFP36L1	ZFP36L1
NC_029521.1:19651191-19664754	PPRC1	0.0284526	-3.71693	PPRC1	PPRC1
NW_015439869.1:4759-69797	MROH1	0.00378412	-3.71146	LOC101749352	MROH1
NW_015439898.1:54532-62103	LOC107307211	0.00378412	-3.70051	-	-
NC_029516.1:47010938-47013790	MPST	0.0473775	-3.69655	MPST	MPST
NC_029527.1:1363654-1394478	DAG1	0.00378412	-3.69486	DAG1	LOC101789918
NC_029530.1:7134606-7136126	MIF	0.00378412	-3.69255	MIF	MIF
NC_029541.1:449781-466246	FKBP5	0.0129619	-3.68822	FKBP5	FKBP5
NC_029527.1:1265487-1269151	LOC107319577	0.0111282	-3.65435	GBP	-
NW_015439871.1:212496-215516	-	0.0465527	-3.64255	-	-
NC_029529.1:12129536-12155459	NTN3	0.0386098	-3.63262	NTN3	LOC101801429
NC_029525.1:11694453-11701700	MFGE8	0.00378412	-3.62874	MFGE8	LOC101800839
NC_029526.1:682619-688101	BCAR1	0.00378412	-3.60568	BCAR1	BCAR1
NW_015440149.1:6786-8891	SF3B2	0.00893787	-3.59794	LOC107050577	-
NW_015439892.1:84868-87584	-	0.0129619	-3.59078	-	-
NC_029536.1:3804342-3816629	CROCC	0.0345721	-3.58595	CROCC	LOC101799349
NC_029520.1:7737577-7748852	TNKS1BP1	0.00378412	-3.55996	TNKS1BP1	TNKS1BP1
NC_029536.1:2575194-2718237	RERE	0.00378412	-3.55732	RERE	RERE
NW_015439949.1:42723-52540	LOC107307387	0.0484328	-3.55591	-	-
NW_015439961.1:19741-21163	-	0.00378412	-3.55479	-	-
NC_029519.1:46227477-46229623	SULT1B1	0.00893787	-3.55378	SULT1B	-
NW_015440387.1:885-4507	UBE2S	0.00378412	-3.54075	UBE2S	-
NC_029520.1:16884436-16886099	LOC107314689	0.00665375	-3.54056	-	-
NC_029547.1:62458178-62477463	B4GALT1	0.00378412	-3.52276	B4GALT1	B4GALT1
NW_015440057.1:9534-11554	-	0.00378412	-3.48596	-	-
NC_029537.1:150399-157618	SLC20A1	0.00378412	-3.47997	SLC20A1	SLC20A1
NC_029532.1:143292-157211	NPDC1	0.0146954	-3.47103	NPDC1	-
NC_029527.1:1941166-1948654	SEMA3G	0.00665375	-3.43753	SEMA3G	-
NW_015439922.1:42867-56428	LOC107307311	0.0206318	-3.42406	-	-
NC_029539.1:3588203-3595967	MCAM	0.00378412	-3.41281	MCAM	MCAM
NC_029526.1:16420087-16441994	PIEZO1	0.0228673	-3.41276	FAM38A	PIEZO1
NC_029540.1:1276794-1311475	INTS3	0.00378412	-3.40822	INTS3	INTS3
NC_029517.1:812116-827401	PTPN23	0.00665375	-3.40786	PTPN23	PTPN23
NC_029532.1:446644-464933	NOXA1	0.00665375	-3.40134	NOXA1	NOXA1
NC_029537.1:110497-117738	ZMIZ2	0.0129619	-3.39134	-	-
NC_029540.1:1706156-1712852	RUSC1	0.00378412	-3.38351	RUSC1	RUSC1
NC_029536.1:5655669-5665934	ZNF362	0.0146954	-3.37986	ZNF362	LOC101795261
NC_029541.1:3628928-3633796	RHOC	0.0111282	-3.36143	RHOC	RHOC
NC_029540.1:1667554-1680941	CLK2	0.0190611	-3.3585	CLK2	CLK2
NC_029529.1:11899180-11921479	ABCA3	0.00378412	-3.31526	ABCA3	ABCA3
NC_029542.1:2811356-2827562	NGFR	0.0258757	-3.29357	NGFR	NGFR
NC_029539.1:4506600-4509377	TAGLN	0.035703	-3.29179	TAGLN	-
NC_029535.1:9273350-9294578	HELZ2	0.00378412	-3.27054	HELZ2	HELZ2
NC_029542.1:4450271-4451353	HSPB9	0.00378412	-3.2641	HSP25	LOC101799224
NC_029538.1:1673421-1689582	SLC9A1	0.00378412	-3.23316	SLC9A1	-
NW_015439924.1:29370-72550	LOC107307316	0.00893787	-3.23275	LOC107050474	-
NW_015439968.1:11037-28365	NAA40	0.0323466	-3.22602	NAA40	-
NW_015440804.1:0-311	-	0.0163905	-3.20899	-	-
NC_029547.1:25230092-25265333	GLDC	0.0218481	-3.20041	GLDC	GLDC
NC_029534.1:211384-222156	POM121	0.0272819	-3.18694	POM121	POM121
NW_015439867.1:353507-368000	PCBP2	0.00378412	-3.18345	LOC426023	-
NC_029540.1:875443-877586	S100A11	0.00378412	-3.17664	S100A11	S100A11
NC_029534.1:343283-379482	RNF43	0.00378412	-3.17648	RNF43	RNF43
NC_029547.1:8245445-8263467	LOC107305832	0.0323466	-3.15611	LOC100858919	LOC101796527
NC_029521.1:19461043-19463594	MARVELD1	0.0272819	-3.1555	MARVELD1	MARVELD1
NC_029521.1:26990258-27007430	BAG3	0.00378412	-3.15177	BAG3	BAG3
NC_029518.1:27202914-27225533	SLC29A1	0.0386098	-3.15005	SLC29A1	SLC29A1
NC_029517.1:14359082-14365149	PTCHD3	0.00378412	-3.14598	-	-
NC_029538.1:1961091-1975827	ASAP3	0.0129619	-3.13969	LOC429809	ASAP3
NC_029524.1:13608462-13617353	SLC12A9	0.0190611	-3.13697	SLC12A9	SLC12A9
NC_029517.1:14339968-14352807	LOC107308972	0.00665375	-3.13521	-	-
NC_029520.1:44144261-44152909	SLC25A29	0.0111282	-3.11185	SLC25A29	SLC25A29
NC_029543.1:2371098-2382920	JAK3	0.00893787	-3.10953	JAK3	-
NC_029537.1:844053-861251	LOC107323647	0.00378412	-3.08989	HK2	-
NW_015439961.1:9385-18840	ATP6V1F	0.00665375	-3.08963	-	-
NC_029520.1:39898165-40007025	TTC7B	0.0163905	-3.08683	TTC7B	TTC7B
NC_029534.1:3163355-3165355	HSPB1	0.00378412	-3.08041	HSPB1	-
NW_015439923.1:38064-39120	-	0.0111282	-3.07193	-	-
NC_029524.1:3979791-3985193	PTTG1IP	0.0111282	-3.06703	-	-
NC_029529.1:1832835-1886597	FAM20C	0.00893787	-3.05716	FAM20C	FAM20C
NW_015439872.1:56353-57329	-	0.0190611	-3.05713	-	-
NW_015439533.1:404675-461019	LOC107306830	0.0258757	-3.05581	LOC429518	-
NC_029531.1:100031-104660	TAP1	0.00378412	-3.05333	TAP1	TAP1
NW_015439879.1:12192-12970	-	0.0386098	-3.04815	-	-
NC_029540.1:1564270-1570542	LOC107324480	0.0243658	-3.04598	UBAP2L	UBAP2L
NC_029532.1:166450-169464	LOC107321681	0.035703	-3.04494	LCN15	LOC101800358
NC_029539.1:3552366-3556492	THY1	0.0457073	-3.04124	THY1	THY1
NC_029516.1:68583097-68592093	MFAP5	0.0129619	-3.04079	MFAP5	MFAP5
NC_029534.1:4711957-4738293	MYO18A	0.00378412	-3.03052	MYO18A	MYO18A
NW_015439874.1:16255-72026	BRD4	0.00378412	-3.0305	LOC100859056	BRD4
NC_029532.1:101737-131526	ABCA2	0.00378412	-3.02122	ABCA2	ABCA2
NC_029518.1:10516550-10533591	B3GNT2	0.00378412	-3.01949	B3GNT2	B3GNT2
NC_029534.1:6119858-6121505	-	0.00378412	-3.01702	-	-
NC_029534.1:4525455-4529094	ALDOC	0.00378412	-3.00535	ALDOC	ALDOC
NC_029520.1:184905-189811	CORO1B	0.00378412	-3.0046	LOC107056441	-
NC_029516.1:28186766-28255587	SLC38A4	0.0146954	-2.99622	SLC38A4	SLC38A4
NC_029526.1:17504860-17508356	-	0.0206318	-2.98853	-	-
NC_029529.1:2360211-2367347	LOC107320565	0.00378412	-2.98668	CYP2W1	LOC101804267
NC_029542.1:3921752-3931686	ERBB2	0.00378412	-2.9827	ERBB2	-
NC_029541.1:1891198-1895461	LOC107324683	0.00378412	-2.97434	C26H6ORF222	ETV7
NC_029543.1:422489-427950	LOC107325680	0.0218481	-2.96825	PCASP2	LOC101790341
NW_015440023.1:20803-27192	PET100	0.00378412	-2.95393	-	-
NC_029544.1:654026-655160	-	0.0457073	-2.90481	-	-
NC_029516.1:165884769-165892092	ENDOD1	0.00378412	-2.89354	ENDOD1	ENDOD1
NC_029528.1:11968845-11989611	PDLIM7	0.00378412	-2.89204	PDLIM7	PDLIM7
NC_029522.1:24106415-24162622	TNS1	0.00378412	-2.88372	TNS1	TNS1
NC_029523.1:3681809-3691789	OLFML2B	0.0311759	-2.88342	OLFML2B	OLFML2B
NW_015439912.1:68349-81038	LOC107307272	0.035703	-2.88184	-	-
NW_015440121.1:6264-7625	FKRP	0.0367287	-2.8729	FKRP	-
NC_029540.1:111225-126043	LMNA	0.00665375	-2.86856	LOC396224	LMNA
NW_015440009.1:9168-22503	LOC107307511	0.0163905	-2.84765	-	-
NW_015440112.1:7943-18152	TMBIM6	0.00378412	-2.84353	TMBIM6	-
NC_029536.1:480324-494388	ESPN	0.0129619	-2.83207	ESPN	-
NC_029523.1:18401149-18405256	BEST4	0.00665375	-2.81473	BEST4	-
NC_029525.1:17674183-17693450	TLE3	0.00378412	-2.80394	TLE3	-
NC_029540.1:158557-161020	TMEM79	0.00378412	-2.80296	TMEM79	TMEM79
NC_029518.1:22236395-22239957	ZFP36L2	0.00378412	-2.79656	ZFP36L2	-
NC_029543.1:2361120-2368499	FCHO1	0.0397695	-2.79429	-	-
NC_029519.1:2254613-2256364	LOC107312586	0.0228673	-2.79092	LOC428702	LOC101799667
NC_029533.1:5216616-5222191	GPRC5C	0.0367287	-2.78515	GPRC5C	GPRC5C
NC_029520.1:32788983-32792619	NFKBIA	0.00378412	-2.77955	NFKBIA	NFKBIA
NC_029539.1:252355-288604	CDON	0.035703	-2.77883	CDON	CDON
NC_029538.1:4686759-4795487	MACF1	0.00378412	-2.76816	MACF1	MACF1
NC_029521.1:2239694-2242948	LOC107315577	0.00893787	-2.74614	-	-
NW_015439880.1:366-13634	KANSL2	0.049559	-2.73789	KANSL2	KANSL2
NW_015439929.1:0-1271	-	0.0311759	-2.73759	-	-
NC_029535.1:6997823-7072796	LAMA5	0.0206318	-2.73719	LAMA5	LAMA5
NC_029525.1:18249630-18261868	FURIN	0.0228673	-2.73703	FURIN	-
NC_029534.1:4862178-4930996	SSH2	0.0437108	-2.73475	SSH2	SSH2
NC_029518.1:69064745-69069960	PNRC1	0.00893787	-2.72793	PNRC1	PNRC1
NC_029534.1:4521298-4525230	PIGS	0.00893787	-2.72754	PIGS	PIGS
NC_029519.1:44259722-44281150	CCNI	0.00378412	-2.72501	CCNI	CCNI
NC_029544.1:846971-858448	ERBB3	0.0345721	-2.7245	ERBB3	-
NC_029520.1:1367715-1370799	LOC107314286,LOC107314287	0.0178425	-2.71072	-	-
NC_029517.1:90968502-90978375	TGIF1	0.0484328	-2.7107	TGIF1	TGIF1
NC_029531.1:99444-99881	-	0.0163905	-2.70431	-	-
NC_029543.1:1372807-1378466	LOC107325623	0.00378412	-2.70269	LOC426626	LOC101790678
NC_029547.1:24907049-24919193	LOC107306120	0.0206318	-2.69951	CD274	CD274
NC_029529.1:11763806-11803951	CAPN15	0.00665375	-2.67899	CAPN15	CAPN15
NC_029540.1:161515-165230	GLMP	0.0218481	-2.67799	GLMP	GLMP
NC_029517.1:270550-282089	SLC4A2	0.00378412	-2.66988	SLC4A2	-
NC_029534.1:4838629-4846301	GIT1	0.0178425	-2.66218	GIT1	-
NC_029542.1:1907489-1929179	MRC2	0.0129619	-2.6535	MRC2	MRC2
NC_029537.1:1088283-1094359	LOC107323633	0.0129619	-2.65328	CNNM4	CNNM4
NC_029540.1:82320-89002	LOC107324334,RAB25	0.0163905	-2.65226	-	-
NW_015439533.1:87492-124730	ZNF638	0.0272819	-2.64451	ZNF638	ZNF638
NC_029542.1:4436382-4442275	DHX58	0.037722	-2.63891	DHX58	DHX58
NC_029541.1:3622904-3628847	MOV10	0.00893787	-2.63103	MOV10	MOV10
NC_029517.1:773854-812030	SCAP	0.0206318	-2.63069	SCAP	SCAP
NC_029542.1:2108554-2124514	ACE	0.0457073	-2.62169	ACE	ACE
NC_029536.1:459236-463041	NOL9	0.0406758	-2.60983	NOL9	NOL9
NW_015440301.1:4058-12714	-	0.0218481	-2.60968	-	-
NC_029540.1:1853435-1858748	ECM1	0.0397695	-2.60722	ECM1	-
NC_029516.1:69744160-69795668	ZYX	0.00378412	-2.60355	ZYX	ZYX
NC_029532.1:1015184-1025788	TPRN	0.00378412	-2.60295	TPRN	TPRN
NW_015439883.1:19784-68634	LOC107307119	0.0190611	-2.59572	-	-
NC_029535.1:8713909-8721161	BPI	0.0397695	-2.59362	BPI	LOC101798586
NC_029519.1:2256476-2259132	GJB1	0.0163905	-2.59126	GJB1	GJB1
NC_029542.1:4061864-4072208	WIPF2	0.0457073	-2.57986	WIPF2	-
NC_029517.1:133620819-133626929	LOC107310625	0.037722	-2.56781	LY6E	LOC101791980
NC_029530.1:8854451-8875563	SMTN	0.0284526	-2.55512	SMTN	SMTN
NC_029516.1:174159364-174160967	LOC107308585	0.0129619	-2.54709	LOC107055600	LOC101798111
NW_015439880.1:27811-54031	ADCY6	0.0228673	-2.54519	-	-
NC_029538.1:4603860-4622361	KIAA1522	0.00378412	-2.53914	KIAA1522	-
NC_029520.1:47117062-47155670	AHNAK2	0.0163905	-2.53453	AHNAK2	LOC101800785
NC_029521.1:15477147-15489878	GDF10	0.0424863	-2.53182	GDF10	GDF10
NC_029522.1:24883188-24912765	ITGB6	0.0284526	-2.5081	ITGB6	ITGB6
NC_029536.1:5646595-5655119	PHC2	0.0218481	-2.49572	PHC2	-
NC_029536.1:2292853-2352856	AGRN	0.00378412	-2.49415	AGRN	AGRN
NC_029529.1:4150843-4196514	TNRC18	0.00893787	-2.49206	TNRC18	TNRC18
NC_029516.1:108813676-108844399	RAI2	0.0386098	-2.4887	RAI2	-
NC_029534.1:4541768-4554665	KIAA0100	0.00665375	-2.48516	KIAA0100	KIAA0100
NC_029517.1:125155228-125160169	TRIB1	0.00378412	-2.48176	TRIB1	TRIB1
NC_029537.1:1041673-1060910	SNRNP200	0.00378412	-2.48081	SNRNP200	SNRNP200
NW_015439871.1:206013-208951	-	0.0178425	-2.48032	-	-
NC_029541.1:1522707-1531251	KIAA1324	0.0367287	-2.47422	KIAA1324	-
NC_029536.1:3650271-3654117	FBLIM1	0.0465527	-2.4735	FBLIM1	FBLIM1
NC_029529.1:10859863-10875787	CLCN7	0.0190611	-2.46568	CLCN7	LOC101803337
NC_029524.1:20990381-20995159	SIAH2	0.0190611	-2.44787	SIAH2	SIAH2
NC_029518.1:100214477-100244996	TNFRSF21	0.0129619	-2.44643	TNFRSF21	TNFRSF21
NC_029516.1:140003336-140022378	KLF5	0.00378412	-2.44501	KLF5	KLF5
NC_029541.1:4018358-4031929	PPARD	0.0228673	-2.42949	PPARD	PPARD
NC_029540.1:394964-399478	SF3B4	0.0228673	-2.42089	SF3B4	LOC101793919
NC_029532.1:6304783-6339593	NOTCH1	0.0178425	-2.41703	NOTCH1	NOTCH1
NC_029518.1:3494424-3517842	PTK7	0.0129619	-2.4136	PTK7	PTK7
NC_029518.1:86716568-86722566	CMPK2	0.0111282	-2.41334	CMPK2	CMPK2
NC_029533.1:698298-894866	MYOCD	0.0465527	-2.41313	MYOCD	MYOCD
NC_029541.1:3340025-3354085	C26H6orf132	0.0228673	-2.4073	C6orf132	LOC101790540
NC_029516.1:76527603-76535852	NFKBIZ	0.0129619	-2.40509	NFKBIZ	NFKBIZ
NC_029517.1:372575-381450	LOC107308678	0.00665375	-2.40328	LOC101749138	-
NC_029520.1:52713316-52724933	NID2	0.041555	-2.38582	NID2	NID2
NC_029547.1:8427432-8457479	TLN1	0.00378412	-2.37644	TLN1	-
NC_029541.1:2070658-2111618	PLEKHA6	0.0190611	-2.37037	PLEKHA6	PLEKHA6
NC_029518.1:34500830-34505822	IRF2BP2	0.00665375	-2.36339	IRF2BP2	-
NC_029539.1:960786-983868	ARHGAP32	0.0146954	-2.35217	ARHGAP32	ARHGAP32
NW_015439911.1:35550-39422	-	0.049559	-2.34999	-	-
NC_029520.1:34734835-34764815	FLVCR2	0.0386098	-2.34834	FLVCR2	FLVCR2
NC_029518.1:58020292-58025192	LOC107311777	0.0190611	-2.33737	-	-
NC_029523.1:17478480-17810775	PTPRF	0.0258757	-2.33464	PTPRF	LOC101796349
NC_029542.1:863626-880843	FMNL1	0.041555	-2.33436	FMNL1	-
NC_029532.1:4463954-4476930	NCS1	0.0129619	-2.33194	NCS1	NCS1
NC_029535.1:1272588-1286051	MAP1LC3A	0.0345721	-2.3307	MAP1LC3A	-
NC_029516.1:101678218-101761570	TSPAN7	0.00893787	-2.3285	TSPAN7	TSPAN7
NC_029541.1:1624880-1631264	AMPD2	0.037722	-2.3274	-	-
NW_015439929.1:25522-52979	HNRNPUL2	0.0146954	-2.32276	-	-
NC_029525.1:562891-598917	ZNF609	0.0129619	-2.30701	ZNF609	ZNF609
NC_029530.1:1215251-1499707	FBRSL1	0.00893787	-2.30677	FBRSL1	FBRSL1
NC_029534.1:5078061-5107967	ABR	0.0178425	-2.30426	ABR	ABR
NC_029541.1:4879787-4914681	ATP2B4	0.0129619	-2.30074	ATP2B4	-
NW_015439926.1:41818-44157	TUBB	0.0228673	-2.30055	-	-
NC_029534.1:4708516-4711657	PIPOX	0.037722	-2.29865	PIPOX	-
NC_029520.1:21424596-21428782	SLC35C1	0.0218481	-2.28465	SLC35C1	SLC35C1
NC_029543.1:2014593-2066266	SBNO2	0.0146954	-2.28019	SBNO2	SBNO2
NC_029529.1:10965565-10971085	HMOX2	0.0424863	-2.27924	HMOX2	HMOX2
NC_029531.1:145288-154815	BRD2	0.0323466	-2.27846	BRD2	BRD2
NC_029529.1:11177996-11211714	CORO7	0.041555	-2.27597	CORO7	LOC101790762
NW_015440502.1:3495-3783	-	0.0146954	-2.2726	-	-
NC_029544.1:1513948-1521629	MARS	0.0424863	-2.25378	MARS	MARS
NC_029516.1:630540-681170	SBF1	0.0218481	-2.25154	SBF1	SBF1
NC_029518.1:35966498-35968883	ACTA1	0.0228673	-2.24792	ACTA1	ACTA1
NC_029517.1:21486996-21522511	COL1A2	0.0178425	-2.24753	COL1A2	COL1A2
NC_029547.1:11752264-11761693	PTGER4	0.0146954	-2.23705	PTGER4	PTGER4
NC_029547.1:7738373-7741160	LOC107305824	0.035703	-2.2305	LOC100857191	LOC101793244
NC_029516.1:156906763-156943046	SLC7A1	0.0397695	-2.21841	SLC7A1	SLC7A1
NC_029525.1:18157942-18171260	ZNF710	0.0284526	-2.20874	ZNF710	ZNF710
NC_029529.1:3590897-3951785	SDK1	0.0345721	-2.2004	SDK1	SDK1
NC_029519.1:25605285-25610465	NOCT	0.0424863	-2.19756	NOCT	NOCT
NC_029522.1:8290947-8339031	FN1	0.0336899	-2.19509	FN1	FN1
NC_029518.1:28763324-28766655	NANP	0.0465527	-2.1891	NANP	NANP
NC_029535.1:8829273-8878246	NOL4L	0.0345721	-2.18427	C20H20ORF112	NOL4L
NC_029532.1:5798430-5871300	RXRA	0.0146954	-2.18026	RXRA	LOC101794030
NC_029542.1:4121759-4131749	TNS4	0.0386098	-2.18007	TNS4	TNS4
NC_029541.1:2122039-2141124	PIK3C2B	0.0397695	-2.17816	PIK3C2B	-
NW_015439911.1:9044-17058	SUPT5H	0.0406758	-2.17617	SUPT5H	SUPT5H
NC_029517.1:261948-270145	FASTK	0.049559	-2.17352	FASTK	-
NC_029542.1:881490-895110	MAP3K14	0.037722	-2.15964	MAP3K14	MAP3K14
NC_029532.1:465767-470065	LOC107321667	0.0449219	-2.15333	-	-
NC_029542.1:4279752-4281330	EIF1	0.0345721	-2.15235	EIF1	LOC101793553
NC_029519.1:1778765-1784128	LOC107312614	0.0190611	-2.14423	CLIC2	LOC101804453
NC_029542.1:4294322-4308357	JUP	0.0298322	-2.14321	JUP	JUP
NC_029530.1:4641839-4652950	P2RX7	0.0323466	-2.13704	P2RX7	P2RX7
NC_029547.1:8421424-8426052	CREB3	0.0163905	-2.13659	CREB3	LOC101798346
NC_029522.1:23518661-23539779	IGFBP5	0.037722	-2.11912	IGFBP5	IGFBP5
NC_029523.1:4140920-4164499	LOC107317105	0.0311759	-2.11736	PDE4DIP	LOC101800711
NC_029524.1:3466582-3488269	SLCO2A1	0.0457073	-2.11721	SLCO2A1	SLCO2A1
NC_029538.1:1326582-1331298	LOC107323924	0.0228673	-2.11707	LOC419563	-
NC_029521.1:8872842-8905029	LOC107315732	0.0284526	-2.11322	HK1	HK1
NC_029519.1:44355300-44492621	SHROOM3	0.0258757	-2.1119	SHROOM3	SHROOM3
NC_029520.1:7789020-7805611	ZDHHC5	0.0457073	-2.11136	ZDHHC5	ZDHHC5
NC_029540.1:165431-170344	CCT3	0.0311759	-2.10834	CCT3	CCT3
NW_015439966.1:14981-25876	PSMB5	0.0406758	-2.10772	PSMB5	-
NC_029520.1:8788086-8791889	IRF7	0.041555	-2.10489	IRF7	IRF7
NC_029536.1:3666436-3717469	SPEN	0.037722	-2.10127	SPEN	SPEN
NC_029523.1:4045890-4122592	NOTCH2	0.0323466	-2.09934	NOTCH2	NOTCH2
NW_015439879.1:13126-34019	LOC107307076	0.035703	-2.08621	-	-
NC_029524.1:13911605-13929654	EIF4G1	0.0424863	-2.07558	EIF4G1	EIF4G1
NC_029540.1:2467355-2469871	S100A10	0.0345721	-2.07287	S100A10	S100A10
NC_029520.1:51133883-51143905	MAPK1IP1L	0.037722	-2.06549	MAPK1IP1L	MAPK1IP1L
NC_029542.1:1251814-1263549	SMARCD2	0.0406758	-2.05265	SMARCD2	SMARCD2
NC_029526.1:557495-559186	-	0.0437108	-2.03659	-	-
NC_029538.1:1638086-1645852	KDF1	0.0386098	-2.03291	KDF1	KDF1
NC_029519.1:44184639-44189588	PPP1R3B	0.0406758	2.01951	PPP1R3B	PPP1R3B
NC_029533.1:7295506-7337651	TEX2	0.041555	2.03438	TEX2	TEX2
NC_029538.1:3824633-3845581	KIAA0319L	0.0228673	2.07356	KIAA0319L	KIAA0319L
NC_029519.1:20960481-20967069	MSMO1	0.0345721	2.07611	MSMO1	MSMO1
NC_029516.1:3607733-3650316	ITIH5	0.0323466	2.09043	ITIH5	LOC101790839
NC_029526.1:10014958-10041518	CDH5	0.0272819	2.12475	CDH5	CDH5
NC_029516.1:69931615-69940704	GSTK1	0.00893787	2.14305	GSTK1	GSTK1
NC_029521.1:1825717-1845038	MMRN2	0.0473775	2.15162	MMRN2	MMRN2
NC_029516.1:71604611-71642449	GPR156,LRRC58	0.0243658	2.18024	-	-
NC_029547.1:15343257-15375697	HMGCS1	0.0298322	2.18456	LOC107049309	HMGCS1
NC_029516.1:78718704-78728308	LOC107321256	0.0228673	2.21614	LOC418414	-
NC_029516.1:32285596-32321695	MYRFL	0.0218481	2.23968	MYRFL	MYRFL
NC_029537.1:2162620-2283788	ADAM28	0.0111282	2.28141	ADAM28	LOC101794625
NC_029516.1:101997722-102003673	DYNLT3	0.00665375	2.28663	DYNLT3	DYNLT3
NC_029517.1:93181264-93247379	OSBPL1A	0.00893787	2.29776	OSBPL1A	OSBPL1A
NC_029516.1:38343454-38355596	NTS	0.0284526	2.29781	NTS	NTS
NC_029547.1:8333321-8334418	HINT2	0.0298322	2.32533	HINT2	-
NC_029519.1:44254252-44256414	LOC107313414	0.0457073	2.33602	CL2	LOC101795838
NC_029516.1:78429410-78438295	HHLA2	0.00893787	2.34477	HHLA2	-
NC_029526.1:15062599-15105389	LOC107319395	0.0146954	2.34909	HNF4beta	LOC101797468
NC_029516.1:161690804-161846560	GUCY1A2	0.0272819	2.39147	GUCY1A2	GUCY1A2
NC_029523.1:13202217-13254010	PKN2	0.0465527	2.39222	PKN2	PKN2
NC_029516.1:167885806-167990088	NOX4	0.0111282	2.39752	NOX4	NOX4
NC_029530.1:7164314-7165974	DDT	0.00378412	2.42598	DDT	DDT
NC_029525.1:15806138-15837574	ALDH1A3	0.0163905	2.44288	ALDH1A3	ALDH1A3
NC_029523.1:26174651-26189191	CTH	0.0218481	2.45413	CTH	CTH
NC_029518.1:37981515-38089585	UNC93A	0.00893787	2.46949	TTLL2	UNC93A
NC_029517.1:82765937-82771560	-	0.041555	2.48663	-	-
NC_029517.1:109912382-109917436	LOC107310329	0.00378412	2.50342	FABP5	LOC101793392
NC_029517.1:87634016-87647105	CIDEA	0.0218481	2.53018	CIDEA	CIDEA
NC_029519.1:10815411-10823621	NSDHL	0.00378412	2.54114	NSDHL	NSDHL
NC_029519.1:25740510-25953830	MGST2	0.0228673	2.55235	MGST2	MGST2
NC_029521.1:8590451-8607486	PBLD	0.00378412	2.57317	PBLD	PBLD
NC_029517.1:112643167-112659842	CALB1	0.0284526	2.60401	CALB1	CALB1
NC_029519.1:62580880-62591592	KLB	0.0111282	2.63215	KLB	KLB
NC_029516.1:72131371-72164129	LOC107319872	0.00665375	2.63667	LOC418339	LOC101792818
NC_029519.1:55225010-55236806	LOC107313678	0.0243658	2.65416	CYP4V2	LOC101790057
NC_029516.1:10033219-10071943	CD36	0.00893787	2.66859	CD36	CD36
NC_029520.1:46733705-46751456	C5H14orf180	0.0146954	2.67275	C14orf180	LOC101793807
NC_029516.1:13305086-13318262	SLC26A3	0.0178425	2.6762	SLC26A3	SLC26A3
NC_029520.1:40332869-40375966	FBLN5	0.0111282	2.68651	FBLN5	FBLN5
NC_029516.1:14074565-14077172	-	0.00665375	2.70689	-	-
NC_029518.1:85510130-85516172	ADI1	0.0484328	2.74241	ADI1	ADI1
NC_029521.1:9798376-9809250	PLA2G12B	0.00378412	2.78256	PLA2G12B	PLA2G12B
NC_029523.1:23122500-23464557	DAB1	0.00378412	2.78561	DAB1	DAB1
NC_029516.1:23306647-23635682	FOXP2	0.0206318	2.78759	FOXP2	FOXP2
NC_029518.1:80241375-80289612	TINAG	0.00378412	2.79913	TINAG	TINAG
NC_029516.1:151341415-151352925	CDADC1	0.00378412	2.81704	CDADC1	CDADC1
NC_029522.1:141310-177838	C7H2orf66,PGAP1	0.0163905	2.83126	-	-
NW_015439256.1:203-4547	LOC107306791	0.00665375	2.83755	-	-
NC_029547.1:36121830-36129775	IDNK	0.0345721	2.8487	IDNK	IDNK
NC_029530.1:7459772-7473341	UPB1	0.0163905	2.84919	UPB1	UPB1
NC_029518.1:3691626-3735314	RIN2	0.0218481	2.85414	RIN2	RIN2
NC_029519.1:27026525-27242861	HHIP	0.00378412	2.87401	HHIP	HHIP
NC_029543.1:530528-530797	-	0.00378412	2.90476	-	-
NC_029517.1:39648594-39658591	TGM4	0.00665375	2.93048	TGM4	TGM4
NC_029521.1:13032482-13136166	PLAU	0.00378412	2.96257	PLAU	PLAU
NC_029516.1:6008312-6017250	PHYH	0.00378412	3.00541	PHYH	PHYH
NC_029543.1:529723-530181	-	0.00378412	3.02053	-	-
NC_029547.1:56840721-56953228	RASGRF2	0.0178425	3.05373	RASGRF2	RASGRF2
NC_029518.1:95357967-95359883	KHK	0.0190611	3.07769	KHK	-
NC_029524.1:10689608-10708615	MELTF,PIGZ	0.00378412	3.10041	-	-
NC_029519.1:30060872-30073018	SH2D4A	0.00378412	3.12672	SH2D4A	SH2D4A
NC_029516.1:39486222-39582279	ATP2B1	0.00378412	3.14248	ATP2B1	ATP2B1
NC_029547.1:18191300-18199843	ESM1	0.0190611	3.2233	ESM1	ESM1
NW_015440304.1:11014-11909	-	0.0272819	3.25055	-	-
NC_029527.1:75309-111902	LOC107319555	0.0367287	3.26805	LOC107054342	-
NC_029533.1:94812-129826	GLP2R	0.0206318	3.28829	GLP2R	GLP2R
NC_029522.1:16073149-16140905	LOC107316709	0.0190611	3.33053	CYBRD1	LOC101792638
NC_029545.1:437502-440000	-	0.00378412	3.33715	-	-
NW_015439736.1:21358-22638	-	0.0243658	3.33886	-	-
NC_029530.1:7396657-7422588	GGT1	0.00378412	3.36122	GGT1	GGT1
NC_029530.1:5465703-5526443	HECTD4	0.041555	3.37696	HECTD4	HECTD4
NC_029518.1:52220423-52223179	LOC107311720	0.00893787	3.45932	SMLR1	LOC106016087
NC_029529.1:6464467-6500673	SLC5A11	0.00378412	3.47218	SLC5A11	SLC5A11
NC_029547.1:6625148-6635846	LOC107305742	0.0111282	3.49478	FP325317.1	LOC101796631
NC_029542.1:4685251-4688502	G6PC	0.00378412	3.49896	LOC100857298	G6PC
NC_029545.1:143781-144492	-	0.0111282	3.63704	-	-
NC_029532.1:4023736-4029588	PHYHD1	0.0345721	3.71784	LOC100858951	PHYHD1
NC_029518.1:95356237-95357933	CGREF1	0.00665375	3.8263	CGREF1	-
NC_029516.1:167759187-167818910	LOC107308460,LOC107308462	0.00378412	3.84023	-	-
NC_029523.1:4124072-4129445	HMGCS2,REG4	0.00378412	3.84348	-	-
NC_029522.1:10792487-10806795	CPO	0.0298322	3.86629	CPO	CPO
NC_029547.1:47354596-47371568	LOC107306415	0.00378412	3.91096	LOC427292	LOC101790524
NC_029521.1:5732493-5746201	LOC107315615	0.0336899	3.91623	ASAH2	ASAH2
NC_029520.1:6144466-6161582	CAT	0.00893787	4.14172	CAT	CAT
NC_029538.1:8245-9367	BLOC1S3	0.00378412	4.16832	-	-
NC_029530.1:7153513-7162552	LOC107321318	0.00378412	4.31493	GSTT1	LOC101797313
NC_029547.1:56784356-56807674	ACOT12	0.00378412	4.34295	ACOT12	ACOT12
NW_015440075.1:10001-10200	-	0.0284526	4.81768	-	-
NC_029547.1:64397125-64405833	CDO1	0.00378412	5.01878	CDO1	CDO1
NC_029518.1:43584277-43611423	IYD	0.035703	5.16488	IYD	IYD
NC_029533.1:4634447-4740912	ENPP7	0.00378412	5.21068	ENPP7	ENPP7
NC_029516.1:55720623-55755148	AKR1D1	0.00378412	5.24499	AKR1D1	AKR1D1
NC_029530.1:7751497-7776398	LOC107321382	0.00665375	5.38414	SLC5A1	LOC101798331
NC_029516.1:79574989-79581818	LOC107321478	0.00378412	5.3967	-	-
NC_029536.1:2754359-2761874	SLC2A5	0.0190611	5.59849	SLC2A5	SLC2A5
NC_029518.1:21417733-21448825	HAAO	0.00378412	5.68781	HAAO	HAAO
NW_015439919.1:38687-38879	-	0.00378412	5.81316	-	-
NW_015439919.1:40760-40943	-	0.00378412	5.82679	-	-
NC_029538.1:9409-10937	-	0.0146954	5.82837	-	-
NW_015438968.1:9176-20917	LOC107306747	0.00378412	6.28273	ANKRD26	LOC101800968
NC_029542.1:3048352-3054074	GIP	0.00665375	6.38221	GIP	GIP
NC_029522.1:27826397-27841347	LCT	0.00378412	6.51623	LCT	LCT
NC_029518.1:29319528-29322864	LOC107311219	0.00378412	6.59805	LOC107049273	-
NW_015440389.1:8756-9563	-	0.0228673	8.19905	-	-
NC_029520.1:2184063-2230386	ANO5	0.00378412	9.05998	ANO5	ANO5
NC_029524.1:4632755-4643691	RBP2	0.00378412	9.80095	RBP2	RBP2
NC_029538.1:1066326-1069270	-	0.00378412	18.6893	-	-
NC_029518.1:66344544-66344910	-	0.00378412	inf	-	-
NC_029518.1:88178662-88178930	-	0.00378412	inf	-	-
NC_029521.1:2228150-2228493	-	0.00378412	inf	-	-
NC_029547.1:8382766-8384122	LOC107305802	0.00378412	inf	-	-
NC_029547.1:8392637-8392706	-	0.00665375	inf	-	-
NC_029520.1:7677489-7677595	-	0.0243658	inf	-	-
NC_029521.1:22616226-22616654	-	0.0284526	inf	-	-
NC_029519.1:16738002-16738207	-	0.0424863	inf	-	-
NC_029517.1:27755027-27756333	-	0.00378412	-inf	-	-
NC_029518.1:82663894-82663956	-	0.00378412	-inf	-	-
NC_029519.1:36907383-36907505	-	0.00378412	-inf	-	-
NC_029542.1:3103684-3105454	HOXB13	0.00378412	-inf	HOXB13	HOXB13
NW_015439880.1:26177-26356	-	0.00378412	-inf	-	-
NW_015439885.1:66957-74639	-	0.00378412	-inf	-	-
NW_015440037.1:45701-52664	LOC107307559	0.00378412	-inf	-	-
NW_015440089.1:12072-12157	-	0.00378412	-inf	-	-
NW_015440164.1:12842-13027	-	0.00378412	-inf	-	-
NW_015440244.1:659-1335	-	0.00378412	-inf	-	-
NW_015440439.1:152-581	LOC107307855	0.00378412	-inf	-	-
NW_015440463.1:4751-4866	-	0.00378412	-inf	-	-
NW_015440007.1:18588-18684	-	0.00893787	-inf	-	-
NW_015440060.1:8645-10537	LOC107307600	0.0178425	-inf	LOC107050516	-
NC_029517.1:91204626-91205255	-	0.0386098	-inf	-	-
NC_029516.1:101548402-101548866	-	0.0449219	-inf	-	-
NW_015439894.1:101685-101884	-	0.0449219	-inf	-	-
NC_029517.1:54216346-54216725	-	0.0457073	-inf	-	-
NC_029516.1:28312945-28313200	-	0.0473775	-inf	-	-
NC_029516.1:69252772-69253114	-	0.0473775	-inf	-	-
NC_029517.1:91203814-91204211	-	0.0473775	-inf	-	-

## Sheet: Quail_Ileum_1_LPvHP
locus	gene	q_value	fold change	chicken ortholog	duck ortholog
NC_029528.1:5059834-5072124	LOC107320202	0.00123872	-94.5441	SLC36A1	LOC101804862
NC_029529.1:6569169-6574073	AQP8	0.00123872	-86.548	AQP8	AQP8
NC_029518.1:14010269-14014218	MAL	0.00123872	-82.5367	MAL	MAL
NC_029516.1:95262722-95279655	KCNE1	0.0045644	-79.2528	LOC101748386	KCNE1
NW_015440617.1:129-2550	LOC107307897	0.0134019	-64.7418	LOC100858068	-
NC_029516.1:98830009-98830313	-	0.00123872	-61.2024	-	-
NW_015439881.1:28625-75251	LOC107307093	0.0030356	-49.4894	LOC429249	LOC101789429
NC_029527.1:2040041-2042100	LOC107319648	0.00123872	-45.291	OASL	LOC101800895
NC_029516.1:43336196-43359776	SLC5A8	0.00123872	-40.5846	SLC5A8	SLC5A8
NC_029518.1:86727517-86735216	RSAD2	0.00123872	-38.0293	RSAD2	RSAD2
NW_015440140.1:5006-6147	-	0.0233148	-37.3124	-	-
NW_015440087.1:6958-8168	-	0.0338756	-37.1555	-	-
NC_029516.1:69260070-69268224	SCNN1A	0.00123872	-31.6144	SCNN1A	SCNN1A
NC_029521.1:16736504-16740195	LOC107315867	0.00123872	-31.3035	IFIT5	LOC101797569
NC_029516.1:98830590-98852032	LOC107323918	0.00123872	-29.8485	CBS	LOC101797717
NC_029517.1:4045615-4073985	VILL	0.0114863	-25.2359	VILL	VILL
NW_015440182.1:11712-20032	LOC107307734	0.00123872	-24.4204	-	-
NC_029517.1:128992707-129068950	KHDRBS3	0.0045644	-23.0894	KHDRBS3	KHDRBS3
NC_029516.1:43173924-43335959	ANO4	0.00776201	-21.6983	ANO4	ANO4
NW_015439966.1:48240-49063	-	0.00221596	-21.4005	-	-
NC_029519.1:41330558-41331856	LOC107313420	0.00123872	-20.9931	PLACL2	PLAC8
NC_029516.1:47685071-47687808	-	0.0030356	-20.9242	-	-
NC_029519.1:10836572-10843961	LOC107312882	0.00221596	-20.7023	LOC428714	LOC101790642
NW_015439881.1:79043-83252	LOC107307097	0.00123872	-20.2095	LOC100857892	LOC101800727
NC_029533.1:4249909-4259352	SLC16A3	0.00123872	-19.6857	SLC16A3	SLC16A3
NC_029516.1:149092124-149099538	LOC107308114	0.0157207	-19.2013	LOC418836	LOC101801682
NC_029522.1:2450395-2453371	S100B	0.00123872	-19.0042	S100B	S100B
NC_029516.1:157678344-157680097	RASL11A	0.00123872	-18.2461	RASL11A	RASL11A
NC_029519.1:10851255-10862528	LOC107312864	0.0129407	-18.1914	IRG1L	-
NC_029547.1:47437810-47486469	SLC26A1	0.0252847	-18.0079	LOC101748788	SLC26A1
NC_029517.1:4346783-4356005	LOC107308780	0.00123872	-17.2996	SLC22A13	SLC22A13
NC_029519.1:30887071-30888464	LOC107313183	0.00527103	-17.2877	LOC422511	LOC101800964
NC_029517.1:80814008-80816364	LOC107309939	0.00123872	-16.956	IFI6	LOC101794704
NC_029542.1:3140481-3145114	HOXB9	0.0217385	-16.8712	HOXB9	HOXB9
NW_015440003.1:5-937	-	0.00714428	-16.8233	-	-
NW_015439888.1:108539-109779	-	0.0258041	-15.9378	-	-
NW_015440148.1:17011-18576	-	0.00123872	-15.9081	-	-
NC_029540.1:461549-470971	-	0.0045644	-15.494	-	-
NC_029519.1:10862854-10869130	LOC107312866	0.00123872	-15.3586	-	-
NC_029543.1:1963593-1968694	GRIN3B	0.0030356	-14.8702	GRIN3B	GRIN3B
NW_015440018.1:9088-10058	-	0.00655493	-14.7982	-	-
NW_015439947.1:3534-5197	-	0.00123872	-14.7974	-	-
NW_015439870.1:35120-78915	LOC107306990	0.00123872	-14.728	LOC107051395	-
NC_029516.1:166072997-166101626	HEPHL1	0.0030356	-14.5574	HEPHL1	HEPHL1
NC_029520.1:7776428-7781282	LOC107314453	0.00123872	-14.37	UBE2L6	-
NC_029517.1:319719-339313	KCNH2	0.00123872	-14.097	KCNH2	-
NC_029519.1:30925494-30942488	LOC107313192	0.0165255	-13.7746	LOC422513	LOC101796809
NW_015439870.1:35120-78915	-	0.0240836	-13.5639	-	-
NC_029530.1:8625804-8628854	HSPB8	0.00123872	-13.1153	HSPB8	-
NC_029539.1:156926-164047	SLC37A2	0.00123872	-13.0453	SLC37A2	SLC37A2
NW_015440574.1:159-679	-	0.00123872	-13.0081	-	-
NC_029547.1:7758243-7760376	-	0.0197741	-12.9658	-	-
NC_029517.1:122992706-123006118	NOV	0.00123872	-12.9515	NOV	NOV
NC_029519.1:40629559-40632663	SPP1	0.00221596	-12.7656	SPP1	SPP1
NW_015440034.1:9076-13721	LOC107307553	0.00986401	-12.589	LOC107050106	-
NC_029534.1:7935319-7953163	NOS2	0.00123872	-12.3422	NOS2	NOS2
NC_029517.1:3573050-3580679	NACAD	0.0138506	-12.1852	NACAD	-
NC_029521.1:27897604-27927923	DMBT1	0.00123872	-11.8528	LOC107053714	LOC101795666
NW_015439870.1:136569-152752	LOC107306987	0.0197741	-11.6041	LOC107049937	-
NC_029540.1:1667118-1667518	-	0.042772	-11.2663	-	-
NC_029525.1:7224569-7320907	WDR72	0.0190113	-11.1915	WDR72	WDR72
NW_015439966.1:6608-8022	-	0.00592636	-11.0933	-	-
NW_015440091.1:15816-16664	-	0.0152368	-11.0395	-	-
NC_029540.1:2488140-2494244	LOC107324585	0.0237304	-10.953	LOC776719	-
NW_015440174.1:5991-9630	LOC107307729	0.00986401	-10.9263	-	-
NC_029530.1:7008877-7009132	-	0.00123872	-10.883	-	-
NC_029521.1:20253213-20261885	LOC107315994	0.00123872	-10.8791	LOC107053690	LOC101805173
NW_015440426.1:3040-3744	-	0.00123872	-10.825	-	-
NC_029516.1:69577809-69598273	ATN1	0.00123872	-10.8079	ATN1	ATN1
NC_029536.1:3717925-3718304	-	0.0437215	-10.7367	-	-
NC_029519.1:17889794-17897088	SFRP2	0.00123872	-10.7018	SFRP2	SFRP2
NC_029535.1:7374683-7422294	NTSR1	0.00123872	-10.5772	NTSR1	NTSR1
NC_029525.1:727466-733425	PATL2	0.00123872	-10.487	PATL2	PATL2
NC_029517.1:115592817-115597791	KCNS2	0.0165255	-10.4575	KCNS2	KCNS2
NC_029539.1:3668584-3672720	COLCA2	0.00986401	-10.3683	COLCA2	COLCA2
NC_029519.1:30885589-30887067	LOC107313180	0.0181958	-10.3627	-	-
NC_029516.1:62116513-62119913	BHLHE41	0.00592636	-10.3586	BHLHE41	-
NC_029526.1:13950350-13960175	HSD17B2	0.00123872	-10.2903	HSD17B2	HSD17B2
NC_029541.1:4817511-4823082	FMOD	0.0119504	-10.2153	FMOD	FMOD
NC_029536.1:5685204-5715687	HSPG2	0.00123872	-10.2031	HSPG2	HSPG2
NC_029530.1:6989847-6993764	IGLL1	0.00776201	-10.0288	IGLL1	-
NW_015440054.1:25940-26527	-	0.0190113	-10.0148	-	-
NC_029519.1:70225752-70230167	NKX3-2	0.0197741	-9.98771	NKX3-2	-
NW_015439885.1:19593-27467	LOC107307134	0.0138506	-9.98043	-	-
NW_015440140.1:4-710	-	0.039445	-9.8267	-	-
NW_015440234.1:117-12443	LOC107307767	0.0109695	-9.8226	-	-
NW_015440035.1:30137-32497	-	0.0342259	-9.73807	-	-
NC_029526.1:554494-555815	LOC107319226	0.00123872	-9.7285	MT3	-
NC_029525.1:4486445-4487347	-	0.00940401	-9.72133	-	-
NC_029519.1:2974351-2988294	SLC6A14	0.0338756	-9.56652	SLC6A14	SLC6A14
NC_029518.1:88486292-88490690	KCNF1	0.00527103	-9.53416	KCNF1	KCNF1
NC_029536.1:3804342-3816629	CROCC	0.00383056	-9.40893	CROCC	LOC101799349
NW_015439887.1:130-107723	LOC107307149	0.00123872	-9.39884	-	-
NW_015440252.1:4180-5869	-	0.00776201	-9.33912	-	-
NW_015439858.1:887-1408	-	0.0208758	-9.32098	-	-
NC_029516.1:71822505-71833610	PLA1A	0.00221596	-9.27452	PLA1A	PLA1A
NC_029530.1:6997156-7008111	-	0.0197741	-9.15915	-	-
NC_029535.1:3119620-3132111	SGK2	0.008903	-9.02523	SGK2	SGK2
NW_015440292.1:0-1128	-	0.00123872	-9.00499	-	-
NC_029534.1:4508940-4509976	-	0.0437215	-8.96728	-	-
NW_015439922.1:41020-42138	-	0.0147558	-8.95478	-	-
NW_015439885.1:86919-105607	LOC107307133	0.0498438	-8.85875	FLNC	-
NC_029541.1:396095-402168	LOC107324606	0.00714428	-8.82171	LOC425540	-
NW_015440705.1:7157-8929	-	0.00123872	-8.74677	-	-
NC_029519.1:80932914-80996546	GFRA4	0.00655493	-8.67645	GFRA4	GFRA4
NC_029522.1:19119540-19120471	-	0.0409189	-8.65138	-	-
NC_029520.1:16884436-16886099	LOC107314689	0.00123872	-8.54233	-	-
NW_015440544.1:846-1535	-	0.00123872	-8.5334	-	-
NC_029527.1:4515967-4611591	WNK2	0.00123872	-8.50694	WNK2	WNK2
NC_029516.1:710575-719065	IRF5	0.0030356	-8.48972	IRF5	-
NC_029518.1:36929242-36929932	LOC107311432	0.00123872	-8.4682	-	-
NC_029520.1:13203750-13206509	ADM	0.0190113	-8.28154	ADM	ADM
NC_029520.1:52737334-52741073	PTGER2	0.0319215	-8.14526	PTGER2	PTGER2
NC_029519.1:1633341-1651631	NHSL2	0.00123872	-8.07698	NHSL2	NHSL2
NW_015440021.1:11816-47167	LOC107307530	0.00221596	-8.0207	LOC101748756	-
NC_029547.1:47429989-47435583	LOC107306404	0.0498438	-7.84094	RBP4B	LOC101792315
NW_015439875.1:160120-162162	-	0.00123872	-7.79842	-	-
NC_029517.1:111400873-111416869	ATP6V0D2	0.0258041	-7.79584	ATP6V0D2	ATP6V0D2
NW_015440322.1:523-9303	ACTN3	0.00986401	-7.77968	-	-
NC_029520.1:7781341-7784456	SERPING1	0.00123872	-7.74376	SERPING1	-
NC_029525.1:17533257-17540266	PAQR5	0.00123872	-7.68327	PAQR5	PAQR5
NC_029526.1:2083132-2121091	NDRG4	0.0444928	-7.6602	NDRG4	NDRG4
NC_029530.1:7009609-7010206	-	0.00123872	-7.62639	-	-
NW_015440160.1:1186-9439	LOC107307712	0.00123872	-7.57688	LOC107051310	-
NC_029539.1:3680977-3698833	POU2AF1	0.00123872	-7.55516	POU2AF1	POU2AF1
NC_029518.1:95399193-95411740	CAD	0.0030356	-7.50833	CAD	LOC101797679
NC_029519.1:30888986-30892517	LOC107313182	0.0283096	-7.50747	-	-
NC_029522.1:14511996-14514050	HOXD8	0.0240836	-7.50055	HOXD8	HOXD8
NW_015440040.1:731-11587	LOC107307563	0.00123872	-7.45544	LOC107050978	-
NC_029525.1:1940464-1942983	LOC107318593	0.0384027	-7.45244	ZP3	LOC101797788
NW_015439858.1:2917-4000	-	0.00123872	-7.43832	-	-
NC_029523.1:3597847-3600890	LOC107317149	0.00827809	-7.42216	LOC101751271	-
NC_029542.1:4436382-4442275	DHX58	0.00123872	-7.40437	DHX58	DHX58
NW_015439881.1:83643-99537	LOC107307095	0.00123872	-7.40004	LOC430862	LOC101801675
NC_029528.1:11957327-11967195	DBN1	0.0109695	-7.38452	DBN1	-
NC_029519.1:22263068-22264274	-	0.00123872	-7.36264	-	-
NC_029529.1:2360196-2367687	LOC107320565	0.00123872	-7.33479	CYP2W1	LOC101804267
NC_029547.1:8478842-8488590	CA9	0.00123872	-7.32927	CA9	-
NW_015439926.1:73940-74358	-	0.0221013	-7.31924	-	-
NC_029518.1:95972373-95990499	SCARA5	0.00221596	-7.27545	SCARA5	SCARA5
NC_029517.1:133620819-133626929	LOC107310625	0.00123872	-7.25379	LY6E	LOC101791980
NC_029523.1:18418199-18439084	PTCH2	0.00383056	-7.19475	PTCH2	PTCH2
NC_029518.1:86716539-86722566	CMPK2	0.00123872	-7.18989	CMPK2	CMPK2
NW_015440290.1:163-14712	LOC107307801	0.020139	-7.17873	LOC107050031	-
NC_029526.1:932901-943304	MTSS1L	0.00123872	-7.1197	MTSS1L	-
NC_029524.1:13310860-13314843	B3GNT7	0.00123872	-7.10614	B3GNT7	B3GNT7
NW_015439887.1:107917-110003	-	0.00123872	-7.09086	-	-
NC_029529.1:12768131-12774105	ZP2	0.00221596	-7.08556	ZP2	ZP2
NC_029539.1:3674215-3680284	NFKBID	0.0306815	-7.05967	LOC101751887	NFKBID
NW_015439875.1:114219-143029	LOC107307035	0.00123872	-7.01273	-	-
NC_029519.1:41335907-41349024	HPSE	0.0181958	-6.97013	HPSE	HPSE
NC_029535.1:7897575-7910045	LOC107322979	0.0391875	-6.9513	DEPTOR	LOC101802012
NW_015439891.1:74690-75300	-	0.0481443	-6.92806	-	-
NC_029526.1:928497-932618	LOC107319216	0.00655493	-6.87842	LOC101751691	-
NC_029522.1:33151458-33155232	UPP2	0.0417516	-6.86644	UPP2	UPP2
NC_029531.1:15424-51145	TNXB	0.00592636	-6.86634	TN	TNXB
NC_029527.1:9068549-9080341	LOC107319878	0.00123872	-6.84668	LOC101748153	-
NC_029530.1:6997156-7008111	LOC107321469	0.0306815	-6.83921	-	-
NW_015440340.1:11421-11789	-	0.0186257	-6.7996	-	-
NC_029533.1:9244337-9254199	OTOP2	0.00123872	-6.79249	OTOP2	OTOP2
NC_029532.1:446644-464933	NOXA1	0.00123872	-6.78158	NOXA1	NOXA1
NC_029544.1:607005-620937	NCKAP1L	0.00123872	-6.74061	NCKAP1L	-
NC_029539.1:4506600-4509377	TAGLN	0.00123872	-6.6832	TAGLN	-
NC_029542.1:2811356-2827562	NGFR	0.00123872	-6.66453	NGFR	NGFR
NC_029529.1:11652886-11672537	PPL	0.00123872	-6.65307	PPL	PPL
NC_029535.1:9029963-9035346	LOC107323109	0.037888	-6.65203	LOC419276	-
NC_029524.1:3623636-3627769	GAL3ST2	0.0384027	-6.63531	GAL3ST2	GAL3ST2
NC_029520.1:11002994-11324545	KCNQ1	0.00123872	-6.62744	KCNQ1	KCNQ1
NC_029524.1:19491499-19500238	SPTSSB	0.00123872	-6.46072	SPTSSB	SPTSSB
NC_029529.1:8558375-8561424	SOCS1	0.00123872	-6.44787	SOCS1	SOCS1
NC_029525.1:1921833-1935948	LOC107318588,LOC107318595,STOML1	0.00123872	-6.43523	-	-
NC_029520.1:35474733-35497224	TMEM63C	0.00123872	-6.41273	TMEM63C	TMEM63C
NC_029539.1:3596216-3596700	-	0.0045644	-6.41104	-	-
NC_029536.1:2260744-2264829	RNF223	0.00123872	-6.37923	RNF223	RNF223
NW_015440040.1:18143-29627	LOC107307564	0.00123872	-6.36185	-	-
NC_029518.1:58513221-58513517	-	0.0496019	-6.31069	-	-
NW_015439533.1:481262-496379	LOXL3	0.00986401	-6.29364	LOXL3	LOXL3
NC_029522.1:18657131-18675025	STEAP3	0.0045644	-6.16187	STEAP3	STEAP3
NC_029520.1:7009060-7081631	ANO1	0.00123872	-6.1402	ANO1	ANO1
NC_029516.1:52258509-52313397	B4GALNT3	0.00123872	-6.13711	B4GALNT3	B4GALNT3
NW_015440544.1:2070-2627	-	0.0254946	-6.12795	-	-
NW_015439901.1:2814-2974	-	0.0493808	-6.10305	-	-
NC_029530.1:9015861-9023675	LOC107321433	0.00123872	-6.09553	PRODH	LOC101789528
NC_029534.1:6119851-6122865	-	0.00123872	-6.06183	-	-
NW_015439966.1:25-1029	-	0.0297292	-6.05366	-	-
NC_029521.1:16863051-16896334	LOC107315782	0.00123872	-6.04393	-	-
NC_029521.1:19804331-19825498	KCNIP2	0.00123872	-6.0418	KCNIP2	KCNIP2
NC_029526.1:1421752-1439826	RLTPR	0.00123872	-6.0255	RLTPR	RLTPR
NC_029524.1:11110006-11114417	LOC107318253	0.00123872	-6.01956	-	-
NC_029537.1:3541362-3543295	ZNF703	0.0345383	-5.99916	ZNF703	-
NC_029542.1:2569729-2570768	-	0.037888	-5.9589	-	-
NC_029542.1:4633858-4636575	RAMP2	0.0243582	-5.94756	RAMP2	-
NW_015439929.1:56302-58878	-	0.00123872	-5.89658	-	-
NC_029516.1:174361123-174364686	RHOG	0.00221596	-5.8874	LOC100859599	RHOG
NW_015440182.1:2382-2736	-	0.00123872	-5.86255	-	-
NC_029524.1:13978221-13989747	EPHB3	0.0030356	-5.85076	EPHB3	-
NW_015440018.1:14126-16205	LOC107307525	0.0177837	-5.83923	LOC107050550	-
NC_029542.1:4032171-4040332	NR1D1	0.0391875	-5.82648	NR1D1	-
NC_029522.1:30370234-30370725	RPRM	0.0124665	-5.76765	RPRM	-
NC_029520.1:582497-606858	CEND1	0.035084	-5.7514	CEND1	CEND1
NC_029516.1:165884769-165892092	ENDOD1	0.00123872	-5.74669	ENDOD1	ENDOD1
NC_029516.1:151973031-151974626	-	0.0129407	-5.74042	-	-
NC_029533.1:5294619-5335373	SDK2	0.00123872	-5.73255	SDK2	-
NC_029534.1:3163355-3165355	HSPB1	0.00123872	-5.71069	HSPB1	-
NW_015439875.1:152828-153384	-	0.0205237	-5.70962	-	-
NC_029520.1:1362470-1363703	LOC107314285	0.00123872	-5.67097	LOC770612	-
NC_029532.1:166450-169464	LOC107321681	0.00123872	-5.65965	LCN15	LOC101800358
NC_029527.1:2035075-2039564	SEMA3B	0.00123872	-5.63562	SEMA3B	LOC101801088
NC_029519.1:561088-572900	LOC107312514	0.0254946	-5.63358	RXFP2	LOC101790168
NC_029529.1:4684737-4690212	TNFRSF13B	0.00123872	-5.5949	TNFRSF13B	TNFRSF13B
NC_029539.1:5341250-5345054	LOC107324131	0.0389664	-5.57829	C11ORF34	-
NC_029531.1:314352-321119	IL4I1	0.0475749	-5.57254	IL4I1	IL4I1
NW_015440186.1:831-19762	LOC107307736	0.00123872	-5.55925	LOC100859273	LOC101803080
NC_029542.1:1162483-1199964	CD79B	0.00123872	-5.46584	CD79B	CD79B
NW_015440092.1:7681-8151	LOC107307632	0.00123872	-5.45816	-	-
NW_015439867.1:566439-572331	RARG	0.00123872	-5.41254	-	-
NC_029528.1:11968845-11989611	PDLIM7	0.00123872	-5.41013	PDLIM7	PDLIM7
NC_029520.1:4411080-4443769	WT1	0.0157207	-5.36337	WT1	WT1
NC_029541.1:1509453-1512875	SHISA4	0.0462909	-5.34244	SHISA4	-
NC_029534.1:3279433-3289979	RASL10B	0.0478492	-5.33519	RASL10B	RASL10B
NC_029538.1:3626092-3638138	MAP7D1	0.00123872	-5.31183	MAP7D1	-
NC_029516.1:149159085-149205827	EPSTI1	0.00123872	-5.30445	EPSTI1	EPSTI1
NC_029537.1:1030541-1035784	TMEM127	0.00123872	-5.304	TMEM127	TMEM127
NC_029532.1:4463954-4476930	NCS1	0.00123872	-5.30267	NCS1	NCS1
NW_015439934.1:55981-59440	LOC107307348	0.0233148	-5.29839	LOC107050718	-
NC_029521.1:19540923-19571548	SLIT1	0.014298	-5.29521	SLIT1	SLIT1
NC_029544.1:718998-749252	KMT2D	0.00123872	-5.29228	MLL2	-
NC_029519.1:12575167-12623657	CAPN6	0.0045644	-5.28865	CAPN6	CAPN6
NC_029526.1:1491155-1493896	LOC107319130	0.0412444	-5.28171	LOC415664	LOC101805185
NW_015440115.1:17529-18921	-	0.00123872	-5.26363	-	-
NC_029538.1:1801371-1821059	AHDC1	0.00123872	-5.2445	AHDC1	AHDC1
NC_029537.1:1069863-1078663	SEMA4C	0.00940401	-5.24445	SEMA4C	-
NC_029526.1:16820159-16826135	LOC107319512	0.00123872	-5.21465	CDH3	-
NC_029516.1:121865658-121915867	FHL2	0.00123872	-5.21277	FHL2	FHL2
NW_015439972.1:32760-34851	-	0.00221596	-5.18504	-	-
NC_029535.1:9273350-9294578	HELZ2	0.00123872	-5.17675	HELZ2	HELZ2
NW_015439900.1:45947-80357	LOC107307219	0.0205237	-5.15665	LOC107051045	-
NC_029522.1:24556540-24587595	SPEG	0.00123872	-5.13323	SPEG	LOC101803396
NC_029517.1:61689712-61694359	FOXF2	0.0030356	-5.11422	FOXF2	-
NC_029525.1:1936004-1939232	LOC107318591	0.016949	-5.11152	ZP3L1	LOC101796308
NC_029520.1:1367680-1370832	LOC107314286,LOC107314287	0.00123872	-5.09639	-	-
NC_029527.1:664111-775363	CACNA2D2	0.00655493	-5.08563	CACNA2D2	LOC101799806
NC_029526.1:557495-559192	-	0.00123872	-5.02036	-	-
NC_029530.1:8854451-8875563	SMTN	0.00123872	-5.01957	SMTN	SMTN
NW_015439949.1:136-27978	LOC107307386	0.0157207	-5.01757	LOC107051346	-
NC_029533.1:4831008-4876178	RNF213	0.00123872	-5.01496	RNF213	RNF213
NC_029541.1:4840481-4849956	PRELP	0.00123872	-5.01415	PRELP	PRELP
NC_029538.1:4650625-4658697	RNF19B	0.00123872	-4.98322	RNF19B	RNF19B
NC_029518.1:12016370-12094008	PAK7	0.00383056	-4.96887	PAK7	PAK7
NC_029516.1:173817398-173851492	NUMA1	0.0250701	-4.96157	NUMA1	LOC101799394
NC_029543.1:1980134-1992496	ABCA7	0.0467442	-4.91174	ABCA7	-
NW_015439869.1:229199-230151	-	0.0310042	-4.88664	-	-
NC_029542.1:2550336-2569181	COL1A1	0.00123872	-4.87263	COL1A1	-
NC_029518.1:49590988-49597131	IL22RA2	0.0114863	-4.8215	IL22RA2	IL22RA2
NC_029543.1:2361120-2368499	FCHO1	0.00123872	-4.81603	-	-
NC_029533.1:4544979-4547058	SOCS3	0.00123872	-4.79715	SOCS3	SOCS3
NC_029520.1:34404552-34460549	LTBP2	0.00123872	-4.79242	LTBP2	LTBP2
NC_029519.1:1806335-1814190	SHROOM4	0.00714428	-4.78963	SHROOM4	-
NC_029519.1:10831807-10834366	LOC107312884	0.00123872	-4.76976	LOC422305	LOC101790845
NC_029543.1:2476997-2483842	ANO8	0.0197741	-4.75774	ANO8	ANO8
NC_029533.1:3892566-3908969	RNF157	0.0387047	-4.75239	RNF157	RNF157
NC_029533.1:6958172-6963847	CACNG1	0.0265013	-4.74498	CACNG1	CACNG1
NW_015439909.1:62568-83600	LOC107307257	0.00123872	-4.73762	-	-
NC_029523.1:11727426-11733658	F3	0.00714428	-4.72828	F3	F3
NC_029544.1:858833-859132	-	0.0409189	-4.70851	-	-
NC_029523.1:19425587-19431969	LOC107317629	0.0376557	-4.7043	CYP4B1	-
NC_029530.1:7008122-7008337	-	0.00123872	-4.70083	-	-
NW_015439918.1:59537-78050	LOC107307298	0.00776201	-4.68421	-	-
NC_029518.1:27226785-27240349	LOC107311341	0.0283096	-4.67215	LOC421441	LOC106015824
NC_029518.1:4535001-4554329	MERTK	0.00123872	-4.63495	MERTK	MERTK
NC_029519.1:2998369-3003061	LOC107312641	0.00123872	-4.62749	LOC422224	LOC101801610
NC_029541.1:1147222-1159648	CSRP1,PHLDA3	0.00221596	-4.62666	-	-
NW_015440043.1:13643-15269	LOC107307571	0.0400512	-4.6152	-	-
NC_029529.1:12129536-12155459	NTN3	0.00221596	-4.60733	NTN3	LOC101801429
NC_029520.1:244590-248656	CD6	0.0160936	-4.6057	CD6	-
NC_029521.1:19461043-19463594	MARVELD1	0.00123872	-4.58753	MARVELD1	MARVELD1
NC_029540.1:875443-877586	S100A11	0.00123872	-4.57552	S100A11	S100A11
NC_029520.1:52713316-52724933	NID2	0.00123872	-4.57334	NID2	NID2
NC_029520.1:45170224-45177615	ANKRD9	0.00123872	-4.57259	ANKRD9	ANKRD9
NC_029529.1:6114822-6119743	NOXO1	0.00123872	-4.56084	NOXO1	NOXO1
NC_029524.1:17645179-17965288	MECOM	0.00123872	-4.55733	MECOM	MECOM
NC_029527.1:9161122-9173262	WDR6	0.0496019	-4.55697	WDR6	-
NC_029544.1:548878-561401	LOC107325698,TESPA1	0.00123872	-4.54671	-	-
NW_015439873.1:72590-74666	-	0.0030356	-4.54452	-	-
NC_029522.1:10830930-10832214	LOC107316585	0.0268445	-4.54302	LOC107053264	-
NW_015439871.1:210723-215516	-	0.0030356	-4.53851	-	-
NC_029535.1:2405149-2408902	LOC107322855	0.00123872	-4.53784	-	-
NC_029524.1:13071932-13074453	-	0.0460727	-4.52901	-	-
NC_029517.1:20890406-20899799	LOC107309078	0.00123872	-4.52833	SAMD9L	LOC101793511
NC_029538.1:4348650-4360749	KCNQ4	0.0129407	-4.52714	KCNQ4	-
NW_015439871.1:216364-218873	-	0.00123872	-4.50201	-	-
NC_029518.1:169062-202042	BFSP1	0.0160936	-4.50028	BFSP1	BFSP1
NC_029545.1:406247-413567	LOC107325872	0.0208758	-4.48881	ZNF628	ZNF628
NC_029532.1:5508071-5527260	ADAMTSL2	0.00221596	-4.47917	ADAMTSL2	ADAMTSL2
NC_029516.1:5918467-5955633	CCDC3	0.00383056	-4.47198	CCDC3	CCDC3
NW_015439900.1:45947-80357	LOC107307216	0.016949	-4.47078	LOC107050824	-
NC_029518.1:50900646-50930723	SLC2A12	0.00123872	-4.46557	SLC2A12	SLC2A12
NC_029536.1:4745558-4771971	LOC107323374	0.00123872	-4.45629	TNFRSF8	TNFRSF8
NC_029522.1:24106415-24162622	TNS1	0.00123872	-4.44076	TNS1	TNS1
NC_029517.1:22504210-22509551	TAC1	0.00827809	-4.43769	TAC1	TAC1
NW_015440435.1:965-1808	-	0.0114863	-4.42896	-	-
NW_015439878.1:22564-26123	GAL3ST4	0.0387047	-4.40858	LOC107051489	-
NC_029539.1:4770672-4788791	IFT46,LOC107324143	0.00123872	-4.40078	-	-
NW_015440126.1:38-24293	LOC107307670	0.0212486	-4.39979	-	-
NC_029523.1:3681809-3691789	OLFML2B	0.00123872	-4.39547	OLFML2B	OLFML2B
NC_029525.1:513747-534410	RBPMS2	0.00123872	-4.39224	RBPMS2	RBPMS2
NC_029536.1:5611065-5625350	SLC2A1	0.00123872	-4.39081	SLC2A1	SLC2A1
NC_029524.1:13338030-13339881	-	0.016949	-4.37685	-	-
NC_029537.1:1283955-1286653	ACTG2	0.00123872	-4.36256	-	-
NC_029523.1:4189978-4196242	PRDX6	0.00123872	-4.35218	PRDX6	PRDX6
NW_015439945.1:28352-34952	CLDN7	0.00123872	-4.35084	LOC101749442	-
NC_029534.1:4530598-4536862	SPAG5	0.00123872	-4.34296	SPAG5	SPAG5
NC_029547.1:7738178-7741160	LOC107305824	0.00123872	-4.33778	LOC100857191	LOC101793244
NC_029527.1:1394781-1398985	MST1	0.00123872	-4.3363	MST1	LOC101789735
NC_029524.1:13948967-13955523	CHRD	0.0160936	-4.32133	CHRD	CHRD
NW_015439940.1:219-840	-	0.0439318	-4.32022	-	-
NC_029517.1:17961571-18012759	ST8SIA6	0.00123872	-4.31196	ST8SIA6	ST8SIA6
NC_029539.1:3588203-3596055	MCAM	0.00123872	-4.2818	MCAM	MCAM
NW_015439879.1:12189-12970	-	0.00123872	-4.28131	-	-
NC_029535.1:384531-390939	MYL9	0.00123872	-4.26658	MYL9	-
NW_015440417.1:7711-9111	-	0.00123872	-4.26274	-	-
NW_015439994.1:38489-42413	-	0.0229382	-4.25836	-	-
NW_015439897.1:14883-15544	-	0.00655493	-4.25236	-	-
NW_015439906.1:78089-85135	LOC107307248	0.00123872	-4.23561	-	-
NW_015439893.1:41-11589	LOC107307187	0.00123872	-4.22186	LOC107051014	-
NW_015439873.1:14362-15775	-	0.00123872	-4.20538	-	-
NW_015440084.1:21919-27349	LOC107307626	0.0465076	-4.19769	-	-
NC_029533.1:5242979-5249847	TTYH2	0.0129407	-4.19118	TTYH2	-
NC_029538.1:1326582-1331298	LOC107323924	0.00123872	-4.18603	LOC419563	-
NC_029525.1:11694453-11701700	MFGE8	0.00123872	-4.16087	MFGE8	LOC101800839
NC_029541.1:3622904-3628847	MOV10	0.00123872	-4.1516	MOV10	MOV10
NC_029525.1:1677075-1682931	C10H15orf39	0.00827809	-4.14943	C10H15orf39	-
NC_029516.1:175319336-175345805	CHRDL2	0.0233148	-4.14754	CHRDL2	CHRDL2
NW_015439875.1:113704-114130	LOC107307034	0.0354623	-4.14584	-	-
NC_029529.1:4931780-4942035	SREBF1	0.00123872	-4.13874	SREBF1	-
NC_029532.1:4480700-4500917	ASS1	0.0247312	-4.13726	ASS1	ASS1
NC_029538.1:4818777-4824865	HEYL	0.0258041	-4.12436	HEYL	HEYL
NC_029517.1:45402511-45423144	LOC107309455	0.00592636	-4.12133	LOC107052652	-
NC_029541.1:4591697-4624354	FOXP4	0.00123872	-4.10176	FOXP4L	FOXP4
NW_015439873.1:39514-72340	TMEM55B	0.0104114	-4.09921	LOC107050004	-
NC_029528.1:1360892-1393185	PDLIM4	0.00123872	-4.09889	PDLIM4	PDLIM4
NW_015440125.1:20892-24803	LOC107307669	0.0332044	-4.08897	-	-
NC_029525.1:1751557-1752007	-	0.0174243	-4.08892	-	-
NC_029526.1:924323-928427	IL34	0.00123872	-4.07054	IL34	-
NW_015439871.1:31552-50061	LOC107306994	0.008903	-4.07036	-	-
NC_029535.1:9362235-9366647	TNFRSF6B	0.00986401	-4.05859	TNFRSF6B	TNFRSF6B
NC_029544.1:1047039-1059350	ITGA7	0.0205237	-4.05034	ITGA7	-
NW_015440182.1:592-949	-	0.00123872	-4.05013	-	-
NC_029533.1:698298-894866	MYOCD	0.00123872	-4.04215	MYOCD	MYOCD
NC_029529.1:6887316-6897052	SCNN1G	0.0324902	-4.02904	SCNN1G	SCNN1G
NC_029522.1:5170654-5276651	-	0.00123872	-4.02416	-	-
NC_029517.1:73976385-73983369	LOC107309809	0.00940401	-4.01987	-	-
NC_029525.1:1921833-1935948	PML	0.0229382	-4.01777	PML	-
NC_029522.1:10162398-10166387	FZD7	0.00123872	-4.01631	FZD7	FZD7
NC_029518.1:61567648-61665829	SOBP	0.0104114	-4.01288	SOBP	SOBP
NW_015440036.1:5148-33317	-	0.0197741	-4.01256	-	-
NC_029541.1:2816200-2836739	LOC107324775,LOC107324776	0.00592636	-4.006	-	-
NW_015439909.1:55109-61367	FIS1	0.0138506	-4.00421	LOC107051391	-
NC_029516.1:98119759-98130766	FAM3B	0.00123872	-4.0032	FAM3B	FAM3B
NC_029517.1:29891055-29896352	HOXA10	0.00123872	-3.99772	HOXA10	HOXA10
NW_015440804.1:0-389	-	0.00123872	-3.99154	-	-
NC_029534.1:3903898-3948544	LRRC75A	0.00123872	-3.98465	LRRC75A	LRRC75A
NC_029540.1:201001-211541	LOC107324341	0.0147558	-3.96357	ATP1A2	-
NW_015439914.1:46078-65427	LOC107307279	0.0119504	-3.96207	PGLYRP2	-
NW_015439900.1:83746-88092	LOC107307217	0.00123872	-3.96192	-	-
NC_029524.1:7695986-7739816	IRS1	0.00592636	-3.95864	IRS1	IRS1
NW_015439891.1:71859-73045	-	0.0357842	-3.9434	-	-
NC_029529.1:1307751-1318396	NPTX2	0.0306815	-3.94312	NPTX2	NPTX2
NC_029542.1:4115896-4121028	IGFBP4	0.00123872	-3.93056	IGFBP4	IGFBP4
NW_015440319.1:2-1164	-	0.00592636	-3.90108	-	-
NC_029519.1:77825245-77845110	SMYD1	0.020139	-3.8936	SMYD1	SMYD1
NC_029546.1:103027-115358	LOC107325905	0.0104114	-3.88627	-	-
NC_029519.1:59542094-59544412	LOC107313771	0.00655493	-3.88593	LOC422757	LOC101805374
NC_029517.1:3439297-3464293	NBEAL2	0.00123872	-3.87087	NBEAL2	-
NC_029543.1:2351120-2359014	MAP1S	0.00123872	-3.8678	MAP1S	LOC101794972
NC_029543.1:422489-427950	LOC107325680	0.00123872	-3.86603	PCASP2	LOC101790341
NW_015439985.1:17364-34813	LOC107307468	0.008903	-3.86206	RBM14	-
NC_029533.1:5168038-5177971	FAAP100	0.00383056	-3.85556	FAAP100	FAAP100
NC_029547.1:25230092-25265333	GLDC	0.00123872	-3.84748	GLDC	GLDC
NW_015439870.1:106330-116154	LOC107306992	0.0045644	-3.84649	-	-
NW_015439950.1:730-2095	LOC107307388	0.0460727	-3.83889	LOC107050805	-
NW_015440100.1:2021-5027	CNN1	0.00123872	-3.82853	CNN1	-
NC_029517.1:95815165-95838767	LOC107310132	0.00123872	-3.82443	DSG4	LOC101799153
NC_029520.1:28106050-28109272	ZFP36L1	0.00123872	-3.82282	ZFP36L1	ZFP36L1
NW_015440148.1:4167-10690	FBXL12	0.0138506	-3.8168	FBL12	-
NC_029524.1:3953777-3973346	DGKG	0.00123872	-3.81628	DGKG	LOC101805157
NC_029524.1:12866314-12882195	BCL6	0.00123872	-3.81553	BCL6	BCL6
NC_029522.1:24550577-24555032	DES	0.00123872	-3.81491	DES	-
NW_015440015.1:10702-22916	GBA	0.030406	-3.80721	LOC107050229	LOC101793110
NW_015440295.1:53-771	-	0.0293458	-3.80398	-	-
NC_029547.1:7800316-7812865	DNAJB5	0.0030356	-3.80325	DNAJB5	-
NW_015439875.1:95231-113699	LOC107307033	0.00123872	-3.80074	-	-
NC_029517.1:437959-438108	-	0.0114863	-3.79343	-	-
NC_029527.1:1350966-1357599	UBA7	0.00123872	-3.7928	UBA7	-
NC_029517.1:109129219-109224166	LOC107310327	0.00123872	-3.7909	LOC101750271	-
NC_029516.1:71813191-71822374	POPDC2	0.00123872	-3.78871	POPDC2	POPDC2
NC_029520.1:1380100-1381204	LOC107314290	0.0104114	-3.78755	LOC101749471	LOC106020235
NW_015439873.1:386-13489	LOC107307009	0.00527103	-3.76319	-	-
NC_029547.1:22728163-22737700	TMEM171	0.0237304	-3.76186	TMEM171	TMEM171
NW_015439950.1:31-306	-	0.0413699	-3.75803	-	-
NC_029544.1:1740529-1747266	TIMELESS	0.0138506	-3.74375	LOC101751192	-
NC_029526.1:1365144-1367362	TPPP3	0.00123872	-3.74351	TPPP3	TPPP3
NC_029544.1:1565206-1650206	LRP1	0.00123872	-3.74281	LRP1	LRP1
NC_029521.1:20191974-20202535	LZTS2	0.0134019	-3.73978	LZTS2	-
NC_029520.1:12060488-12064173	-	0.00986401	-3.73054	-	-
NC_029542.1:4309156-4313238	P3H4	0.0174243	-3.72714	LEPREL4	P3H4
NC_029534.1:6846022-6863950	CA4	0.00527103	-3.72495	CA4	CA4
NW_015439961.1:19760-21151	-	0.00123872	-3.72348	-	-
NC_029533.1:4489403-4494116	SLC25A10	0.00527103	-3.72082	RP13-1032I1.10	SLC25A10
NW_015439962.1:22888-25774	-	0.0030356	-3.71081	-	-
NC_029543.1:2634473-2649731	MEF2B	0.0194538	-3.7081	MEF2B	-
NC_029516.1:162039254-162249286	-	0.00123872	-3.7068	-	-
NW_015440182.1:3768-4274	-	0.00123872	-3.7058	-	-
NC_029533.1:4027576-4035398	TRIM47	0.00123872	-3.6933	TRIM47	TRIM47
NW_015439987.1:13667-15478	-	0.00221596	-3.68997	-	-
NC_029542.1:1907489-1929179	MRC2	0.00123872	-3.68245	MRC2	MRC2
NC_029529.1:4149696-4150530	-	0.00986401	-3.68195	-	-
NC_029534.1:4525455-4529094	ALDOC	0.00123872	-3.68106	ALDOC	ALDOC
NC_029520.1:9808196-9844758	MUC5AC	0.00123872	-3.67533	LOC100859916	LOC101797374
NC_029520.1:8758094-8791889	IRF7	0.00527103	-3.67499	IRF7	IRF7
NC_029541.1:4053372-4089897	SCUBE3	0.0045644	-3.67018	SCUBE3	-
NC_029522.1:8290947-8339031	FN1	0.00123872	-3.66129	FN1	FN1
NC_029516.1:157900870-157961988	WASF3	0.0124665	-3.66048	WASF3	WASF3
NW_015439949.1:42723-52540	LOC107307387	0.0152368	-3.65995	-	-
NC_029544.1:1750449-1754532	STAT2	0.00123872	-3.65948	STAT2	-
NC_029543.1:534661-536756	-	0.00123872	-3.65745	-	-
NC_029521.1:16914900-16927981	LOC107315938	0.00123872	-3.655	-	-
NC_029519.1:30540162-30548800	PARM1	0.00221596	-3.65499	PARM1	PARM1
NW_015440378.1:45-10551	LOC107307838	0.0254946	-3.65397	-	-
NC_029537.1:3707620-3727488	FGFR1	0.00221596	-3.64965	FGFR1	-
NC_029533.1:6381168-6390249	FAM20A	0.0347584	-3.64906	FAM20A	FAM20A
NC_029516.1:119396807-119423562	LOC107307159	0.00383056	-3.63561	LOC418700	-
NC_029542.1:4072381-4075954	CDC6	0.0462909	-3.63087	CDC6	-
NC_029547.1:7731943-7734880	CCL19	0.00123872	-3.62976	CCL19	CCL19
NC_029547.1:66947602-66950938	-	0.0147558	-3.62689	-	-
NC_029539.1:3552366-3556492	THY1	0.0045644	-3.61744	THY1	THY1
NC_029516.1:69494639-69500151	LAG3	0.0252847	-3.61218	LAG3	LAG3
NC_029521.1:14446414-14492406	NFKB2,TMEM150A	0.00221596	-3.61132	-	-
NC_029518.1:72609865-72623927	LOC107312018	0.0194538	-3.60353	LOC421856	LOC101805198
NC_029547.1:33964807-34017304	GNA14	0.0160936	-3.60342	GNA14	LOC101793706
NC_029525.1:1909270-1913286	LOC107318650	0.00383056	-3.60072	ISLR	ISLR
NC_029526.1:16420087-16441994	PIEZO1	0.0272616	-3.60052	FAM38A	PIEZO1
NW_015439991.1:23012-26230	LOC107307483	0.0439318	-3.59767	-	-
NC_029528.1:10306470-10317907	LOC107320347	0.00221596	-3.59399	LOC100859549	-
NW_015439961.1:6-6044	LOC107307409	0.00383056	-3.59378	-	-
NC_029540.1:1853435-1858748	ECM1	0.00123872	-3.58332	ECM1	-
NW_015439955.1:18702-32061	LOC107307399	0.027995	-3.58129	-	-
NC_029522.1:2668427-2703821	COL18A1	0.0186257	-3.56702	COL18A1	COL18A1
NC_029520.1:10878395-10883178	ASCL2	0.00221596	-3.56589	-	-
NC_029547.1:38905028-38905160	-	0.00123872	-3.55372	-	-
NC_029516.1:94978657-94986925	LOC107323115	0.0104114	-3.54216	LOC107055362	-
NC_029527.1:1492588-1501055	MST1R	0.00527103	-3.53104	MST1R	-
NC_029523.1:3891576-3900415	CRIP2	0.00123872	-3.53097	AL928654.7	CRIP2
NW_015440182.1:7204-9219	-	0.0030356	-3.529	-	-
NW_015439964.1:5757-6030	-	0.0482629	-3.52391	-	-
NC_029541.1:1891198-1895461	LOC107324683	0.00123872	-3.51994	C26H6ORF222	ETV7
NC_029541.1:4879787-4914681	ATP2B4	0.00123872	-3.51498	ATP2B4	-
NC_029527.1:9161122-9173262	DALRD3	0.0205237	-3.51154	DALRD3	DALRD3
NC_029524.1:3300873-3302881	PROCR	0.0186257	-3.50914	PROCR	PROCR
NC_029517.1:25063727-25395860	DGKB	0.00123872	-3.508	DGKB	DGKB
NC_029543.1:136802-152787	CTXN1	0.00221596	-3.50628	CTXN1	CTXN1
NC_029523.1:3705333-3713392	DDR2	0.0160936	-3.50281	DDR2	DDR2
NC_029528.1:10338986-10344800	LOC107320352	0.00123872	-3.5025	LOC416147	-
NC_029518.1:33423257-33727212	RYR2	0.00986401	-3.49657	RYR2	RYR2
NC_029520.1:19289076-19290087	C5H11orf96	0.00123872	-3.49357	C5H11ORF96	-
NW_015439996.1:1769-2406	-	0.00655493	-3.49248	-	-
NW_015439890.1:87040-95148	LOC107307179	0.00123872	-3.49163	-	-
NC_029520.1:32788983-32792619	NFKBIA	0.00123872	-3.4897	NFKBIA	NFKBIA
NC_029522.1:24883188-24912765	ITGB6	0.00123872	-3.48561	ITGB6	ITGB6
NC_029532.1:4728863-4738416	PLPP7	0.020139	-3.47076	PLPP7	PPAPDC3
NC_029520.1:45913179-45972136	-	0.00123872	-3.4686	-	-
NW_015440491.1:154-5603	RNF31	0.037888	-3.46478	LOC107051192	-
NC_029524.1:3979791-3985193	PTTG1IP	0.00123872	-3.45898	-	-
NC_029516.1:56538440-56546206	SPIC	0.00123872	-3.45825	SPIC	SPIC
NC_029516.1:50661740-50670798	USP18	0.00123872	-3.45242	USP18	USP18
NW_015439879.1:97750-120117	CAPN1	0.00776201	-3.44675	CAPN1	CAPN1
NC_029541.1:3628928-3633796	RHOC	0.0030356	-3.4351	RHOC	RHOC
NW_015439929.1:20462-20845	-	0.0424328	-3.43461	-	-
NC_029537.1:110497-117738	ZMIZ2	0.00123872	-3.42607	-	-
NC_029516.1:174026115-174029312	LOC107308577	0.014298	-3.42447	LOC107052456	-
NW_015440023.1:14460-20000	LOC107307536	0.00123872	-3.41733	LOC100858751	LOC101793233
NC_029516.1:15738869-15739014	-	0.00123872	-3.41722	-	-
NC_029516.1:95037096-95081492	MRPS6,SLC5A3	0.00123872	-3.41685	-	-
NC_029547.1:10318264-10318361	-	0.00123872	-3.41263	-	-
NC_029535.1:8686845-8710760	TGM2	0.00123872	-3.41255	TGM2	TGM2
NW_015439957.1:13709-27290	-	0.032233	-3.41132	-	-
NC_029535.1:4439987-4457065	LOC107322946,SRC	0.00592636	-3.41025	-	-
NW_015440944.1:12749-14850	LOC107307925	0.0114863	-3.40685	-	-
NC_029518.1:69064745-69069960	PNRC1	0.00123872	-3.40671	PNRC1	PNRC1
NC_029518.1:35966498-35968883	ACTA1	0.00123872	-3.40349	ACTA1	ACTA1
NW_015440467.1:21-6248	KRI1	0.00383056	-3.39463	KRI1	-
NC_029521.1:15341636-15355070	ANXA8L1	0.0478492	-3.38761	ANXA8	ANXA8L1
NC_029520.1:238127-243356	TMEM132A	0.00776201	-3.38618	TMEM132A	-
NW_015440005.1:275-1305	-	0.00986401	-3.36638	-	-
NC_029539.1:78490-87132	FEZ1	0.0354623	-3.36617	FEZ1	FEZ1
NC_029524.1:3941400-3951971	ETV5	0.0237304	-3.36572	ETV5	LOC101805353
NC_029545.1:75427-77256	LOC107325890	0.00123872	-3.36535	-	-
NC_029520.1:52728787-52730857	-	0.0290249	-3.36237	-	-
NC_029524.1:11134481-11137731	HES1	0.020139	-3.36008	LOC769039	-
NW_015439896.1:16149-17212	-	0.0229382	-3.35688	-	-
NW_015440023.1:20803-27192	PET100	0.00123872	-3.35263	-	-
NC_029525.1:2007162-2025755	CSPG4	0.00986401	-3.34366	CSPG4	LOC101800125
NC_029517.1:67086334-67096846	RBM24	0.00592636	-3.34091	RBM24	RBM24
NW_015440149.1:6786-8891	SF3B2	0.00123872	-3.33755	LOC107050577	-
NC_029519.1:67093313-67095226	-	0.0254946	-3.33571	-	-
NW_015439867.1:271796-322079	ATF7	0.0186257	-3.33353	ATF7	ATF7
NC_029537.1:1137458-1141212	ARID5A	0.00527103	-3.33278	ARID5A	-
NC_029521.1:19651191-19664754	PPRC1	0.00827809	-3.32727	PPRC1	PPRC1
NC_029524.1:4245116-4246908	LOC107318000	0.00123872	-3.32449	LOC107051857	HES6
NC_029517.1:69252334-69311114	MBOAT1	0.00123872	-3.3224	MBOAT1	MBOAT1
NC_029537.1:2502108-2514106	EGR3	0.0397586	-3.32143	EGR3	EGR3
NC_029518.1:87613358-87616135	-	0.0160936	-3.31806	-	-
NC_029534.1:211384-222156	POM121	0.00527103	-3.31789	POM121	POM121
NC_029530.1:4641839-4652950	P2RX7	0.00123872	-3.31741	P2RX7	P2RX7
NC_029517.1:812116-827401	PTPN23	0.00123872	-3.31713	PTPN23	PTPN23
NC_029519.1:10529742-10541490	CLDN2	0.0134019	-3.30006	CLDN2	CLDN2
NC_029516.1:174058459-174063436	CNGA4	0.0381179	-3.29427	CNGA4	LOC101790629
NC_029547.1:32369793-32386079	ANXA1	0.00123872	-3.29254	ANXA1	ANXA1
NW_015439869.1:230745-231283	-	0.0197741	-3.29187	-	-
NC_029517.1:91169580-91199493	EMILIN2	0.00940401	-3.29083	EMILIN2	EMILIN2
NW_015440403.1:4980-7353	-	0.00655493	-3.28913	-	-
NC_029522.1:24648536-24666133	TMEM198	0.0240836	-3.2889	TMEM198	TMEM198
NC_029542.1:2470046-2472619	C27H17orf53	0.0310042	-3.28617	LOC100858166	-
NC_029544.1:185381-187684	METTL7A	0.0104114	-3.27928	METTL7A	METTL7A
NC_029536.1:5655669-5665934	ZNF362	0.00123872	-3.27497	ZNF362	LOC101795261
NW_015439867.1:368423-369253	-	0.00123872	-3.27457	-	-
NC_029535.1:2409424-2428522	SOGA1	0.0114863	-3.2682	SOGA1	-
NC_029516.1:164103143-164648011	-	0.00123872	-3.2658	-	-
NC_029516.1:117425235-117426926	-	0.0313241	-3.26456	-	-
NC_029521.1:2239694-2242948	LOC107315577	0.00123872	-3.26354	-	-
NC_029538.1:4595285-4601362	SYNC	0.00940401	-3.25317	SYNC	SYNC
NW_015440038.1:10538-11228	-	0.0335763	-3.25305	-	-
NC_029538.1:3847683-3850978	LOC107323845	0.00123872	-3.25232	IFI27L2	-
NW_015439869.1:70664-152526	BOP1	0.00123872	-3.24114	BOP1	LOC101795700
NW_015439869.1:4759-69797	MROH1	0.00123872	-3.23631	LOC101749352	MROH1
NW_015440301.1:4058-12714	-	0.00123872	-3.224	-	-
NC_029521.1:12205485-12210295	ZNF503	0.0498438	-3.22264	ZNF503	ZNF503
NC_029534.1:3030989-3045325	SH2B2	0.0212486	-3.21929	SH2B2	SH2B2
NW_015440340.1:3106-3719	-	0.00527103	-3.21084	-	-
NC_029536.1:475728-480150	TNFRSF25	0.00986401	-3.21073	TNFRSF25	TNFRSF25
NW_015440182.1:4571-5649	-	0.00123872	-3.20037	-	-
NC_029526.1:16835946-16861391	TANGO6	0.0293458	-3.19854	TMCO7	TANGO6
NC_029544.1:50445-51233	-	0.0247312	-3.19538	-	-
NC_029520.1:7737577-7748852	TNKS1BP1	0.00123872	-3.19166	TNKS1BP1	TNKS1BP1
NW_015439734.1:1829-3879	-	0.0124665	-3.18908	-	-
NC_029526.1:15694966-15778215	GSE1	0.016949	-3.18744	GSE1	-
NC_029540.1:1901575-1904655	CIART	0.0240836	-3.18566	CIART	-
NW_015440146.1:1208-23268	LOC107307694	0.032233	-3.18513	-	-
NC_029516.1:161432548-161472188	ELMOD1	0.0252847	-3.18371	ELMOD1	ELMOD1
NC_029518.1:16192488-16195992	HLX	0.0301271	-3.18169	HLX	-
NC_029530.1:4653609-4673607	CAMKK2	0.00383056	-3.17924	CAMKK2	CAMKK2
NC_029543.1:1372807-1378466	LOC107325623	0.00123872	-3.16885	LOC426626	LOC101790678
NC_029516.1:46605583-46621790	MICALL1	0.00123872	-3.16448	MICALL1	MICALL1
NC_029540.1:708991-729551	ARHGEF11	0.00123872	-3.16395	ARHGEF11	ARHGEF11
NW_015439920.1:59111-60771	-	0.00655493	-3.16327	-	-
NC_029516.1:138519939-138558307	IRG1	0.0243582	-3.1632	IRG1	IRG1
NW_015439533.1:497163-511181	LOC107306849	0.0160936	-3.15972	LOC430422	LOC101803302
NW_015440074.1:14543-16164	-	0.0420927	-3.15786	-	-
NC_029517.1:18025860-18033454	VIM	0.00123872	-3.15244	VIM	VIM
NC_029528.1:15478026-15485305	LOC107320491	0.0347584	-3.15127	-	-
NW_015439911.1:2678-4032	ZFP36	0.0177837	-3.15007	LOC107055390	-
NC_029519.1:1193995-1203096	LOC107312645	0.00123872	-3.14655	INPPL1	-
NC_029540.1:1706156-1712852	RUSC1	0.00123872	-3.14475	RUSC1	RUSC1
NW_015440228.1:14454-15729	-	0.0342259	-3.14438	-	-
NC_029526.1:17504874-17508356	-	0.00714428	-3.14147	-	-
NC_029530.1:9951487-9958079	GAS2L1	0.0129407	-3.13886	LOC100859584	-
NC_029516.1:174909266-174915798	P2RY6	0.039445	-3.13741	P2RY6	P2RY6
NC_029518.1:3674950-3687616	LOC107310736	0.00123872	-3.12501	PYGB	LOC101804390
NW_015440173.1:1089-1205	-	0.0297292	-3.12447	-	-
NC_029538.1:1961091-1975827	ASAP3	0.00123872	-3.11725	LOC429809	ASAP3
NC_029523.1:18401149-18405256	BEST4	0.00123872	-3.1141	BEST4	-
NC_029519.1:31103047-31103136	-	0.00123872	-3.11084	-	-
NC_029519.1:1089386-1090901	-	0.0324902	-3.11007	-	-
NC_029516.1:26845921-26902726	-	0.00123872	-3.10905	-	-
NC_029517.1:29903417-29907059	HOXA11	0.0190113	-3.10803	HOXA11	HOXA11
NC_029535.1:9186674-9199920	SDCBP2	0.00123872	-3.10744	SDCBP2	SDCBP2
NC_029529.1:11177996-11211714	CORO7	0.00123872	-3.09655	CORO7	LOC101790762
NC_029538.1:4372823-4391954	COL16A1	0.00383056	-3.09579	COL16A1	-
NC_029519.1:43286766-43286831	-	0.00123872	-3.09099	-	-
NC_029524.1:4040270-4044569	ADIPOQ	0.00123872	-3.08953	ADIPOQ	ADIPOQ
NC_029540.1:1276794-1311475	INTS3	0.00123872	-3.08925	INTS3	INTS3
NC_029517.1:186120-254640	AGAP3	0.0315903	-3.08889	AGAP3	-
NC_029525.1:103447-107721	LOC107318444	0.039445	-3.08444	-	-
NC_029535.1:9233433-9244178	LOC107323135	0.0157207	-3.08369	LOC771734	SIRPA
NW_015440339.1:3798-8236	LOC107307825	0.0332044	-3.08159	-	-
NW_015439951.1:10625-43644	LOC107307391	0.00776201	-3.07973	LOC107049913	-
NC_029547.1:24907049-24919193	LOC107306120	0.00123872	-3.06631	CD274	CD274
NC_029516.1:163835360-163870927	PGR	0.0342259	-3.05963	PGR	PGR
NC_029543.1:2371098-2382920	JAK3	0.00123872	-3.05699	JAK3	-
NC_029518.1:95376497-95381396	EMILIN1	0.00383056	-3.05145	EMILIN1	-
NC_029543.1:627087-633168	LOC107325617	0.00940401	-3.04621	-	-
NW_015440855.1:3-1132	-	0.00123872	-3.04257	-	-
NC_029537.1:1653906-1658434	PRNP	0.00123872	-3.0397	PRNP	PRNP
NC_029527.1:272667-313004	STAB1	0.00527103	-3.03463	STAB1	STAB1
NC_029518.1:88044088-88050886	KLF11	0.0283096	-3.03307	KLF11	KLF11
NW_015440326.1:717-11165	LOC107307818	0.0487801	-3.03092	-	-
NC_029547.1:14693067-14713858	C7	0.00655493	-3.03085	C7	C7
NC_029521.1:22920737-22929998	DUSP5	0.0160936	-3.0263	DUSP5	DUSP5
NC_029516.1:174917956-174952248	ARHGEF17	0.0124665	-3.02292	ARHGEF17	ARHGEF17
NW_015439386.1:0-298	-	0.00986401	-3.02157	-	-
NC_029516.1:43921535-43927991	LOC107312508	0.00123872	-3.02095	GPRC5A	LOC101799094
NC_029532.1:1508636-1526624	STXBP1	0.00123872	-3.01736	STXBP1	-
NC_029533.1:4876286-4884974	ENDOV	0.00123872	-3.00696	ENDOV	ENDOV
NC_029517.1:62097163-62109477	IRF4	0.00123872	-3.00666	IRF4	IRF4
NC_029516.1:163169878-163177294	LOC107308401	0.0190113	-2.99431	MMP13	LOC101794528
NC_029520.1:1346858-1361061	B4GALNT4	0.00221596	-2.99341	B4GALNT4	B4GALNT4
NC_029544.1:1685699-1687402	LOC107325866	0.0357842	-2.99088	RDH16	LOC101793912
NC_029518.1:28767143-28790675	EIF2AK2	0.00123872	-2.97968	EIF2AK2	EIF2AK2
NC_029516.1:75479918-75575066	COL8A1	0.0413699	-2.97428	COL8A1	COL8A1
NC_029529.1:1832835-1886597	FAM20C	0.00123872	-2.96901	FAM20C	FAM20C
NC_029527.1:8985653-9002203	BRPF1,OGG1	0.00714428	-2.96811	-	-
NC_029541.1:1495860-1506577	LMOD1	0.00123872	-2.96746	LMOD1	LMOD1
NC_029523.1:14348042-14365966	MCOLN2	0.0409189	-2.96143	MCOLN2	MCOLN2
NC_029526.1:1512219-1518249	LCAT	0.00123872	-2.95765	LCAT	LCAT
NC_029527.1:2862287-2870531	HRH1	0.00123872	-2.95573	HRH1	HRH1
NC_029519.1:44610399-44615987	JCHAIN	0.00714428	-2.95375	JCHAIN	JCHAIN
NC_029534.1:4521298-4525230	PIGS	0.00123872	-2.95159	PIGS	PIGS
NC_029516.1:174310411-174359958	STIM1	0.0496019	-2.95003	STIM1	-
NW_015440077.1:20438-23483	-	0.00383056	-2.94993	-	-
NC_029547.1:8297929-8301415	LOC107305760	0.0250701	-2.94482	CD72	LOC101795240
NC_029517.1:119514667-119556884	SYBU	0.0212486	-2.94379	SYBU	SYBU
NC_029524.1:13026098-13045693	TNK2	0.00123872	-2.94336	TNK2	TNK2
NC_029516.1:108813676-108844399	RAI2	0.00123872	-2.94317	RAI2	-
NC_029518.1:988278-1081969	MEIS1	0.00123872	-2.9343	MEIS1	MEIS1
NC_029539.1:1356840-1369985	ADAMTS8	0.0109695	-2.92954	ADAMTS8	ADAMTS8
NW_015440230.1:446-14727	LOC107307766	0.00986401	-2.92643	LOC107051572	-
NC_029533.1:4506645-4511070	LOC107322132	0.0045644	-2.92558	LOC100857706	LOC101791571
NC_029520.1:146750-154952	ANKRD13D,SSH3	0.0205237	-2.92474	-	-
NC_029542.1:4483451-4487674	GHDC	0.00383056	-2.92407	GHDC	-
NC_029539.1:252355-288604	CDON	0.00527103	-2.92349	CDON	CDON
NC_029539.1:4671714-4679172	FXYD6	0.00123872	-2.92277	FXYD6	-
NW_015439968.1:11037-28365	NAA40	0.00940401	-2.91801	NAA40	-
NC_029516.1:46521820-46535297	PLA2G6	0.00123872	-2.91694	PLA2G6	PLA2G6
NC_029516.1:174970113-175058721	FAM168A	0.0119504	-2.9155	FAM168A	FAM168A
NW_015440387.1:885-4507	UBE2S	0.00123872	-2.91318	UBE2S	-
NC_029517.1:14392042-14402382	LOC107308948	0.00123872	-2.91036	PTCHD3	-
NC_029541.1:2462512-2472014	CDK18	0.00123872	-2.90718	CDK18	-
NC_029529.1:12803749-12822118	LOC107321029,LOC107321031	0.008903	-2.90694	-	-
NW_015440016.1:13577-32244	KAT8	0.0324902	-2.90409	LOC107050398	-
NC_029522.1:19099948-19118844	MUC13	0.00221596	-2.90366	MUC13	MUC13
NC_029523.1:19517210-19519765	FOXD2	0.00123872	-2.90225	FOXD2	-
NC_029543.1:987302-1005013	ACER1	0.00827809	-2.89643	ACER1	ACER1
NC_029528.1:248682-280943	DPYSL3	0.00123872	-2.89566	DPYSL3	DPYSL3
NW_015440121.1:6264-7625	FKRP	0.00776201	-2.89368	FKRP	-
NC_029516.1:32140006-32143294	LYZ	0.0293458	-2.89335	LYZ	LYZ
NC_029518.1:92812850-92815201	RHOB	0.00123872	-2.88737	RHOB	RHOB
NW_015440000.1:18278-19339	-	0.00221596	-2.88656	-	-
NC_029516.1:68583097-68592093	MFAP5	0.00123872	-2.88454	MFAP5	MFAP5
NC_029530.1:8794308-8796851	CFAP73	0.0384027	-2.8838	CCDC42B	-
NC_029542.1:2108554-2124514	ACE	0.00655493	-2.88105	ACE	ACE
NC_029525.1:767528-778098	AP3B2	0.0254946	-2.87555	AP3B2	AP3B2
NW_015439906.1:32267-54471	LOC107307247	0.0186257	-2.87493	DNMT1	DNMT1
NC_029538.1:623840-626967	FABP3	0.00123872	-2.87399	FABP3	-
NC_029547.1:33348620-33593790	-	0.0114863	-2.87328	-	-
NC_029516.1:47010938-47013790	MPST	0.00123872	-2.87173	MPST	MPST
NW_015440231.1:8826-9741	-	0.0258041	-2.8714	-	-
NC_029535.1:8713909-8721161	BPI	0.00383056	-2.86661	BPI	LOC101798586
NW_015440010.1:20604-22733	-	0.00986401	-2.86421	-	-
NC_029530.1:7134606-7136126	MIF	0.00123872	-2.86294	MIF	MIF
NC_029516.1:160103043-160107930	LOC107308333	0.0114863	-2.8624	GJB2	LOC101797522
NC_029543.1:506140-510081	LOC107325559	0.00123872	-2.85534	LOC101748203	-
NC_029541.1:1513265-1518094	C26H1orf106	0.00714428	-2.85077	C1ORF106	-
NW_015439533.1:174904-197464	EBF4	0.030406	-2.84699	-	-
NC_029538.1:4686759-4795585	MACF1	0.00123872	-2.8459	MACF1	MACF1
NW_015439880.1:366-13634	KANSL2	0.00714428	-2.8445	KANSL2	KANSL2
NC_029542.1:4323164-4326660	KLHL10	0.0297292	-2.84446	KLHL10	KLHL10
NC_029537.1:844053-861251	LOC107323647	0.00123872	-2.84139	HK2	-
NC_029533.1:9313123-9332029	SLC16A5	0.00383056	-2.83921	SLC16A5	SLC16A5
NC_029527.1:1363654-1394478	DAG1	0.00123872	-2.83914	DAG1	LOC101789918
NW_015439942.1:17680-56586	LOC107307370	0.0124665	-2.83207	-	-
NC_029525.1:7069517-7183759	UNC13C	0.0389664	-2.83133	UNC13C	UNC13C
NC_029536.1:561129-581230	NPHP4	0.0493808	-2.83	NPHP4	NPHP4
NC_029531.1:6499-9175	LOC107321564	0.020139	-2.82863	CD1B	LOC101798404
NC_029532.1:4287897-4305610	PTGES	0.0030356	-2.8261	PTGES	PTGES
NC_029516.1:174048563-174052381	SMPD1	0.0129407	-2.82403	SMPD1	-
NC_029542.1:3921752-3931686	ERBB2	0.00123872	-2.82023	ERBB2	-
NW_015439872.1:56352-57317	-	0.00655493	-2.82012	-	-
NC_029545.1:72401-74683	-	0.00123872	-2.80803	-	-
NC_029544.1:1730469-1733481	RBMS2	0.0434474	-2.79589	RBMS2	-
NW_015439973.1:21988-41245	FAM50A	0.00221596	-2.79458	LOC107050157	-
NW_015440291.1:10375-11524	LOC107307802	0.0208758	-2.79117	LOC107050711	-
NC_029516.1:70330074-70351681	YBX3	0.00123872	-2.78835	YBX3	YBX3
NC_029520.1:32563187-32568715	CFL2	0.00123872	-2.78672	CFL2	CFL2
NC_029534.1:4711952-4738293	MYO18A	0.00123872	-2.78449	MYO18A	MYO18A
NC_029528.1:2196766-2250494	TCF7	0.00221596	-2.78288	TCF7	TCF7
NC_029518.1:51571632-51619284	MOXD1	0.0275985	-2.78139	MOXD1	MOXD1
NW_015439882.1:63086-72047	EHD2	0.00123872	-2.78089	-	-
NC_029525.1:3344476-3363198	TPM1	0.0268445	-2.77775	TPM1	TPM1
NC_029540.1:1667554-1680941	CLK2	0.00940401	-2.77675	CLK2	CLK2
NC_029516.1:69744160-69795668	ZYX	0.00123872	-2.776	ZYX	ZYX
NC_029541.1:1661957-1677046	CSF1	0.0254946	-2.77545	CSF1	CSF1
NC_029527.1:9017451-9020962	IL17RC	0.00123872	-2.76982	LOC101750586	-
NC_029536.1:2575194-2718237	RERE	0.00123872	-2.76935	RERE	RERE
NC_029517.1:111251624-111267828	LOC107310310	0.00123872	-2.767	CA2	CA2
NC_029532.1:465767-470065	LOC107321667	0.00123872	-2.76595	-	-
NW_015440694.1:205-1468	-	0.0315903	-2.76509	-	-
NC_029540.1:1448824-1450418	PBXIP1	0.0229382	-2.754	PBXIP1	-
NC_029542.1:2874961-2881377	DUSP3	0.00592636	-2.75375	DUSP3	DUSP3
NC_029524.1:13183948-13189154	C9H2orf72	0.0457887	-2.75302	C9H2ORF72	-
NC_029547.1:8245445-8263467	LOC107305832	0.0205237	-2.75176	LOC100858919	LOC101796527
NW_015439965.1:5-9871	LOC107307422	0.0470439	-2.75165	QPCTL	-
NC_029516.1:59521545-59525053	LOC107316694	0.0252847	-2.74853	-	-
NC_029547.1:14776186-14861551	-	0.00123872	-2.74819	-	-
NC_029532.1:143292-157211	NPDC1	0.00940401	-2.74682	NPDC1	-
NC_029541.1:1981332-1990392	PI16	0.008903	-2.74454	PI16	PI16
NC_029521.1:15477147-15489878	GDF10	0.00221596	-2.74377	GDF10	GDF10
NC_029520.1:459482-465530	TCIRG1	0.00714428	-2.74253	TCIRG1	-
NW_015440447.1:85-2647	STX5	0.0475749	-2.7425	STX5	-
NC_029516.1:76527603-76535852	NFKBIZ	0.00123872	-2.74099	NFKBIZ	NFKBIZ
NC_029535.1:6997823-7072796	LAMA5	0.00123872	-2.73967	LAMA5	LAMA5
NC_029536.1:480324-494388	ESPN	0.00123872	-2.72966	ESPN	-
NC_029516.1:6126654-6453998	FRMD4A	0.00655493	-2.72937	LOC419035	FRMD4A
NC_029520.1:10514603-10547143	TNNT3	0.0030356	-2.72884	TNNT3	TNNT3
NW_015440339.1:9954-12329	LOC107307823	0.00827809	-2.72819	-	-
NC_029525.1:17037567-17098450	SMAD3	0.00123872	-2.72179	SMAD3	SMAD3
NC_029535.1:12272318-12274541	CEBPB	0.0124665	-2.70207	CEBPB	-
NC_029534.1:3654581-3655602	LOC107322728	0.00123872	-2.6984	CCLI10	LOC101791385
NC_029527.1:9110229-9115010	SLC6A8	0.00123872	-2.69799	SLC6A8	-
NC_029519.1:35033858-35059409	ENPP6	0.00123872	-2.69393	ENPP6	ENPP6
NC_029518.1:52362135-52413288	TMEM200A	0.00986401	-2.69382	TMEM200A	TMEM200A
NC_029547.1:8338217-8347364	NPR2	0.016949	-2.69047	NPR2	-
NC_029542.1:4121759-4131749	TNS4	0.00123872	-2.68919	TNS4	TNS4
NC_029518.1:79242688-79266450	BEND6	0.00776201	-2.68485	BEND6	BEND6
NC_029532.1:8952725-8955298	LOC107321924	0.0217385	-2.68243	-	-
NW_015440005.1:1609-12056	LOC107307504	0.0181958	-2.67783	LOC425607	-
NC_029520.1:44144261-44152909	SLC25A29	0.00714428	-2.67516	SLC25A29	SLC25A29
NW_015439915.1:29808-31271	-	0.00827809	-2.67044	-	-
NW_015439922.1:42867-56428	LOC107307311	0.0114863	-2.66839	-	-
NC_029525.1:10817905-10821561	STARD5	0.00123872	-2.66703	STARD5	STARD5
NW_015440469.1:6553-7328	-	0.0114863	-2.66592	-	-
NW_015439924.1:29370-72550	LOC107307316	0.00383056	-2.66374	LOC107050474	-
NC_029518.1:95474594-95475817	-	0.0208758	-2.663	-	-
NW_015439973.1:8082-18864	UBL4A	0.0138506	-2.6626	UBL4A	-
NC_029518.1:31924979-32085882	PLD5	0.00123872	-2.66145	PLD5	LOC101794811
NC_029544.1:1715822-1726392	BAZ2A	0.0030356	-2.66051	LOC101747779	-
NC_029526.1:7123415-7127185	LOC107319305	0.00123872	-2.65835	LOC100858381	-
NC_029529.1:5184510-5189658	GRAP	0.00592636	-2.65743	GRAP	GRAP
NC_029534.1:4862178-4930996	SSH2	0.00827809	-2.65435	SSH2	SSH2
NW_015439871.1:207280-208951	-	0.0045644	-2.65053	-	-
NC_029519.1:41328889-41330364	LOC107313421	0.00123872	-2.6472	PLAC8L1	-
NC_029526.1:682619-688076	BCAR1	0.00123872	-2.64714	BCAR1	BCAR1
NC_029532.1:3680337-3687530	CERCAM	0.0387047	-2.64698	CERCAM	-
NW_015439944.1:8255-13552	LOC107307373	0.0409189	-2.6458	ZNF71	-
NC_029518.1:22236395-22239957	ZFP36L2	0.00123872	-2.6407	ZFP36L2	-
NW_015439911.1:35552-39420	-	0.00221596	-2.637	-	-
NC_029519.1:10514237-10529504	PRRG3	0.0306815	-2.63022	PRRG3	PRRG3
NC_029528.1:5041600-5052291	CCDC69	0.00123872	-2.62877	CCDC69	-
NC_029518.1:34500830-34505822	IRF2BP2	0.00123872	-2.62862	IRF2BP2	-
NW_015439867.1:353507-368000	PCBP2	0.00123872	-2.62762	LOC426023	-
NW_015440547.1:220-4963	LOC107307875	0.0157207	-2.62685	LOC100859302	-
NC_029541.1:1949473-1951647	CDKN1A	0.014298	-2.62488	CDKN1A	CDKN1A
NC_029528.1:10459851-10468704	LOC107320490	0.0197741	-2.62416	-	-
NC_029542.1:4442597-4448205	KAT2A	0.00221596	-2.62223	KAT2A	KAT2A
NC_029517.1:270550-282089	SLC4A2	0.00123872	-2.62156	SLC4A2	-
NC_029541.1:3677759-3690969	SLC16A1	0.00123872	-2.61847	SLC16A1	SLC16A1
NC_029520.1:24876977-24997465	SMOC1	0.00123872	-2.612	SMOC1	SMOC1
NW_015439878.1:147796-152802	LRCH4	0.0484674	-2.60061	-	-
NW_015439874.1:16255-72026	BRD4	0.00123872	-2.60001	LOC100859056	BRD4
NC_029537.1:140510-150076	CKAP2L	0.0030356	-2.59773	CKAP2L	CKAP2L
NC_029527.1:8207355-8248031	KLF15	0.00940401	-2.59661	KLF15	KLF15
NC_029536.1:5646595-5655105	PHC2	0.00123872	-2.5935	PHC2	-
NC_029521.1:20188032-20191788	SFXN3	0.0409189	-2.59169	SFXN3	-
NW_015440184.1:18455-18942	-	0.0243582	-2.58346	-	-
NC_029519.1:41295094-41307288	TMEM150C	0.00592636	-2.58033	TMEM150C	TMEM150C
NC_029529.1:8531697-8549237	RMI2	0.00123872	-2.57954	RMI2	-
NC_029523.1:19435599-19439471	PDZK1IP1	0.00123872	-2.57949	PDZK1IP1	-
NC_029535.1:1272588-1286051	MAP1LC3A	0.00123872	-2.57843	MAP1LC3A	-
NC_029534.1:447727-452112	LOC107322711,WBSCR27	0.0030356	-2.57841	-	-
NC_029547.1:8191750-8243197	RUSC2	0.0104114	-2.57594	RUSC2	RUSC2
NC_029540.1:767469-786544	KIRREL	0.008903	-2.57587	KIRREL	-
NC_029534.1:4855300-4861437	CORO6	0.00986401	-2.57405	-	-
NC_029520.1:7840593-7844288	LPXN	0.0275985	-2.57349	LPXN	-
NC_029516.1:65657629-65682754	-	0.0243582	-2.57048	-	-
NC_029520.1:184905-189806	CORO1B	0.00123872	-2.56885	LOC107056441	-
NC_029516.1:99621734-99699063	LOC107324186	0.0310042	-2.56784	LOC107055472	-
NC_029538.1:725691-930152	HIVEP3	0.0221013	-2.56668	HIVEP3	HIVEP3
NC_029519.1:2094589-2112932	F8	0.0240836	-2.56627	F8	F8
NC_029528.1:4800403-4825586	PDGFRB	0.00123872	-2.56605	PDGFRB	PDGFRB
NC_029519.1:44259722-44281150	CCNI	0.00123872	-2.56412	CCNI	CCNI
NC_029517.1:14339968-14352807	LOC107308972	0.00592636	-2.56207	-	-
NC_029538.1:1616333-1621447	GPATCH3	0.0472992	-2.56194	GPATCH3	GPATCH3
NC_029520.1:8753944-8755732	LOC107314495	0.00527103	-2.56145	LOC107053412	-
NC_029540.1:1564270-1570542	LOC107324480	0.0252847	-2.56031	UBAP2L	UBAP2L
NC_029519.1:81149765-81175016	ADAM33	0.00383056	-2.5582	ADAM33	ADAM33
NC_029519.1:1778765-1784128	LOC107312614	0.00123872	-2.55786	CLIC2	LOC101804453
NC_029537.1:2514650-2517331	-	0.0268445	-2.54348	-	-
NC_029528.1:5027543-5039735	ANXA6	0.00123872	-2.53855	ANXA6	ANXA6
NC_029520.1:46848118-46866996	LOC107315268	0.00123872	-2.53832	INF2	LOC101799876
NC_029545.1:382097-396300	LOC107325870	0.0243582	-2.53012	LOC101747860	LOC101801224
NC_029516.1:156906763-156943046	SLC7A1	0.00123872	-2.52957	SLC7A1	SLC7A1
NC_029517.1:21486996-21522511	COL1A2	0.00123872	-2.52459	COL1A2	COL1A2
NC_029536.1:3723747-3726633	HSPB7	0.0265013	-2.51964	HSPB7	HSPB7
NC_029517.1:29919834-29922870	HOXA13	0.00527103	-2.51508	HOXA13	-
NC_029520.1:52686427-52700513	GNG2	0.0152368	-2.5149	GNG2	GNG2
NC_029543.1:3035574-3043246	IFI30	0.0194538	-2.51453	IFI30	IFI30
NC_029518.1:79193172-79199885	BAG2	0.00123872	-2.51185	BAG2	BAG2
NC_029517.1:14359082-14365149	PTCHD3	0.00123872	-2.51136	-	-
NW_015440057.1:9556-11554	-	0.00123872	-2.50613	-	-
NC_029528.1:12007101-12010763	LOC107320318	0.0361226	-2.50542	MXD3	-
NC_029532.1:3624905-3633727	LOC107321697,ST6GALNAC6	0.0243582	-2.50026	-	-
NW_015440151.1:7092-18729	LOC107307701	0.0381179	-2.49774	-	-
NC_029529.1:7327491-7362849	C14H16orf45	0.0186257	-2.49642	C16ORF45	-
NW_015440105.1:21954-23322	LOC107307648	0.0152368	-2.49306	-	-
NC_029544.1:889384-898653	SMARCC2	0.0030356	-2.49086	LOC101747634	-
NC_029522.1:23467476-23516952	IGFBP2	0.0030356	-2.48829	IGFBP2	IGFBP2
NC_029516.1:123083596-123300731	SH3RF3	0.0252847	-2.48508	SH3RF3	-
NW_015440190.1:9143-9944	-	0.0109695	-2.48246	-	-
NC_029542.1:4284121-4290078	HAP1	0.00221596	-2.48221	HAP1	-
NC_029530.1:9645980-9649743	RNF215	0.0212486	-2.4815	RNF215	-
NC_029522.1:2596621-2616104	COL6A1	0.00123872	-2.47926	COL6A1	COL6A1
NC_029526.1:15970673-16003919	SLC7A5	0.014298	-2.47884	SLC7A5	SLC7A5
NC_029547.1:62458178-62477463	B4GALT1	0.00123872	-2.47834	B4GALT1	B4GALT1
NC_029540.1:2301890-2305887	RFX5	0.00123872	-2.47776	RFX5	RFX5
NC_029517.1:29883605-29886736	HOXA9	0.00940401	-2.47601	HOXA9	HOXA9
NC_029532.1:85758-93426	ENTPD2	0.0030356	-2.47583	ENTPD2	ENTPD2
NC_029524.1:13608462-13617353	SLC12A9	0.0109695	-2.47402	SLC12A9	SLC12A9
NC_029533.1:4807371-4822253	CCDC40,GAA	0.0030356	-2.47223	-	-
NW_015440059.1:6485-30431	LOC107307599	0.0134019	-2.47027	-	-
NW_015439883.1:19784-68634	LOC107307119	0.0030356	-2.46643	-	-
NC_029516.1:92626839-92659062	ADAMTS1	0.0354623	-2.46421	ADAMTS1	ADAMTS1
NC_029540.1:2467355-2469871	S100A10	0.0030356	-2.46075	S100A10	S100A10
NC_029527.1:9021218-9024094	CRELD1	0.0152368	-2.46057	CRELD1	-
NC_029530.1:4837866-4841622	LOC107321341	0.0373833	-2.45787	-	-
NC_029542.1:4523084-4535739	PTRF	0.00123872	-2.45533	PTRF	PTRF
NC_029523.1:4196250-4208871	TADA1	0.020139	-2.45382	TADA1	TADA1
NC_029523.1:3508352-3512139	RGS1	0.00221596	-2.45283	RGS1	RGS1
NC_029522.1:3452841-3456326	ARL4C	0.0272616	-2.44522	ARL4C	ARL4C
NC_029525.1:742298-766715	CPEB1	0.0371087	-2.44504	RP11-152F13.10	CPEB1
NC_029525.1:13167745-13188456	RGMA	0.00383056	-2.44389	RGMA	RGMA
NC_029537.1:3574535-3592077	ADGRA2	0.0194538	-2.44386	GPR124	ADGRA2
NC_029532.1:1526646-1536303	AKNA	0.0134019	-2.44178	AKNA	LOC101798819
NC_029518.1:96029061-96039481	CLU	0.00123872	-2.44003	CLU	CLU
NW_015440136.1:10454-12628	LOC107307682	0.0045644	-2.43986	-	-
NW_015439911.1:9044-17058	SUPT5H	0.0030356	-2.43756	SUPT5H	SUPT5H
NC_029543.1:3062345-3080414	MAST3	0.020139	-2.43651	MAST3	MAST3
NC_029542.1:4061864-4072208	WIPF2	0.0190113	-2.43459	WIPF2	-
NC_029524.1:17385259-17427744	TNIK	0.00123872	-2.43405	TNIK	TNIK
NC_029530.1:6580321-6616072	MN1	0.0045644	-2.43177	MN1	MN1
NC_029516.1:74561254-74685296	BOC	0.0290249	-2.42906	BOC	BOC
NW_015439533.1:348564-357635	TTC31	0.008903	-2.42868	TTC31	LOC106020359
NC_029547.1:23266846-23326832	PGM5	0.00221596	-2.42055	PGM5	-
NC_029519.1:16365888-16371734	-	0.0229382	-2.4194	-	-
NC_029523.1:3583952-3593895	RGS5	0.0221013	-2.41862	RGS5	RGS5
NC_029526.1:16506140-16525816	CBFA2T3	0.0315903	-2.41835	CBFA2T3	-
NC_029518.1:3494424-3517842	PTK7	0.00123872	-2.41775	PTK7	PTK7
NW_015440433.1:2256-3486	-	0.0413699	-2.41754	-	-
NC_029538.1:1673421-1689582	SLC9A1	0.00123872	-2.41653	SLC9A1	-
NW_015440112.1:7943-18152	TMBIM6	0.00123872	-2.41537	TMBIM6	-
NW_015440102.1:2456-36592	LOC107307645	0.00827809	-2.41162	LOC107050599	LOC101791623
NC_029529.1:6584987-6659616	PRKCB	0.00527103	-2.41161	PRKCB	PRKCB
NC_029516.1:748164-756533	SMO	0.0400512	-2.40953	SMO	SMO
NC_029517.1:90968502-90978375	TGIF1	0.0268445	-2.40859	TGIF1	TGIF1
NC_029520.1:16236693-16240734	LOC107314675	0.0045644	-2.40704	-	-
NC_029516.1:174043705-174048550	APBB1	0.0268445	-2.40635	APBB1	-
NC_029516.1:69542689-69544533	CDCA3	0.039445	-2.40515	CDCA3	CDCA3
NC_029540.1:111225-126043	LMNA	0.0030356	-2.40445	LOC396224	LMNA
NC_029524.1:13895763-13898130	LOC107318229	0.0138506	-2.40435	MUL1L	-
NW_015440502.1:3474-3781	-	0.00123872	-2.40357	-	-
NC_029542.1:747611-761632	GJC1	0.0457887	-2.39959	GJC1	GJC1
NC_029533.1:3785532-3803729	RHBDF2	0.0371087	-2.39826	RHBDF2	-
NC_029541.1:2070658-2111618	PLEKHA6	0.0397586	-2.39821	PLEKHA6	PLEKHA6
NC_029529.1:11899180-11921479	ABCA3	0.00123872	-2.39341	ABCA3	ABCA3
NC_029525.1:17674183-17693450	TLE3	0.00383056	-2.3931	TLE3	-
NC_029520.1:7860657-7871340	MPEG1	0.0160936	-2.38783	MPEG1	MPEG1
NC_029517.1:125155228-125160169	TRIB1	0.00123872	-2.38657	TRIB1	TRIB1
NC_029535.1:5933651-5946024	ZNFX1	0.00123872	-2.38581	ZNFX1	ZNFX1
NC_029516.1:17104523-17109043	PIM3	0.00123872	-2.3856	PIM3	PIM3
NC_029542.1:1100219-1100945	-	0.00986401	-2.38529	-	-
NC_029547.1:21997623-22013402	GCNT4	0.0186257	-2.38508	GCNT4	GCNT4
NC_029516.1:102009315-102032114	LOC107324446	0.00940401	-2.38455	CYBB	LOC101792171
NC_029529.1:5075654-5090894	LLGL1	0.0221013	-2.38451	LLGL1	-
NC_029517.1:261948-270145	FASTK	0.00383056	-2.379	FASTK	-
NC_029519.1:2254613-2256364	LOC107312586	0.0138506	-2.37888	LOC428702	LOC101799667
NC_029521.1:19508327-19517265	RRP12	0.0138506	-2.37817	RRP12	RRP12
NW_015439912.1:68349-81038	LOC107307272	0.0221013	-2.37336	-	-
NC_029529.1:10859863-10875787	CLCN7	0.00592636	-2.37251	CLCN7	LOC101803337
NC_029516.1:140003336-140022378	KLF5	0.00123872	-2.37185	KLF5	KLF5
NC_029516.1:79621268-79649968	LOC107321527	0.0478492	-2.3703	BTLA	BTLA
NC_029523.1:4045890-4122592	NOTCH2	0.00123872	-2.36773	NOTCH2	NOTCH2
NC_029532.1:5945896-6067132	COL5A1	0.00221596	-2.36403	COL5A1	COL5A1
NC_029519.1:338353-352069	EDA2R	0.0293458	-2.36302	EDA2R	EDA2R
NC_029541.1:449781-466246	FKBP5	0.0381179	-2.36257	FKBP5	FKBP5
NW_015439913.1:27740-76457	SMARCA4	0.0252847	-2.36002	-	-
NC_029539.1:343783-354137	ST3GAL4	0.0481443	-2.36	ST3GAL4	ST3GAL4
NC_029525.1:18249630-18261868	FURIN	0.0147558	-2.35444	FURIN	-
NC_029526.1:16443054-16446801	CDT1	0.0247312	-2.35378	CDT1	CDT1
NC_029518.1:98079628-98090554	PAQR8	0.0306815	-2.34835	PAQR8	PAQR8
NW_015439899.1:55967-90553	PRMT5	0.0030356	-2.34729	PRMT5	-
NC_029516.1:56721355-56738246	DRAM1	0.00123872	-2.34616	DRAM1	DRAM1
NC_029541.1:1064040-1145292	PPP1R12B	0.00123872	-2.34477	-	-
NC_029531.1:100031-104660	TAP1	0.00123872	-2.34408	TAP1	TAP1
NC_029516.1:174063536-174070850	FAM160A2	0.00123872	-2.34226	FAM160A2	FAM160A1
NC_029532.1:8444402-8497558	MVB12B	0.00383056	-2.34142	MVB12B	MVB12B
NC_029537.1:150399-157618	SLC20A1	0.00123872	-2.34035	SLC20A1	SLC20A1
NW_015439972.1:15924-16210	-	0.00592636	-2.33979	-	-
NC_029520.1:483495-486462	MAX	0.0212486	-2.3383	MAX	-
NC_029533.1:4604244-4612066	USP36	0.0439318	-2.33688	USP36	-
NC_029545.1:302072-339439	LOC107325871	0.0484674	-2.33388	LOC426820	LOC101804154
NW_015439883.1:121506-122578	LOC107307121	0.039445	-2.33261	-	-
NC_029534.1:4541768-4554665	KIAA0100	0.00221596	-2.33255	KIAA0100	KIAA0100
NW_015440546.1:2082-5087	-	0.0283096	-2.33084	-	-
NC_029516.1:46688315-46691529	LGALS1	0.0400512	-2.32939	LGALS1	LGALS1
NC_029538.1:4603860-4622361	KIAA1522	0.0045644	-2.32844	KIAA1522	-
NC_029543.1:3015681-3017126	JUND	0.0045644	-2.32561	-	-
NC_029530.1:5455027-5464839	TRAFD1	0.0045644	-2.3223	TRAFD1	LOC101804615
NC_029547.1:33660384-33789615	PRUNE2	0.00221596	-2.32218	PRUNE2	PRUNE2
NC_029519.1:30661926-30667239	RBPMS	0.00123872	-2.32166	RBPMS	-
NC_029518.1:10516550-10533591	B3GNT2	0.00592636	-2.32004	B3GNT2	B3GNT2
NC_029520.1:52862761-52898087	FERMT2	0.00123872	-2.31993	PLEKHC1	FERMT2
NW_015439533.1:339833-342651	MOGS	0.0434474	-2.31902	MOGS	-
NC_029542.1:1152029-1156590	RDM1	0.0283096	-2.31877	RDM1	RDM1
NC_029516.1:149875968-149937331	TSC22D1	0.00221596	-2.31481	TSC22D1	TSC22D1
NW_015439533.1:87492-124730	ZNF638	0.0124665	-2.313	ZNF638	ZNF638
NC_029534.1:1966266-2017806	CLIP2	0.0030356	-2.3122	CLIP2	CLIP2
NW_015439929.1:0-1269	-	0.0197741	-2.30945	-	-
NC_029516.1:22594019-22619868	TES	0.00123872	-2.30527	TES	TES
NC_029523.1:5723831-5731674	QSOX1	0.0165255	-2.30508	QSOX1	QSOX1
NC_029520.1:34734835-34764883	FLVCR2	0.00221596	-2.30477	FLVCR2	FLVCR2
NC_029541.1:4427571-4460920	ITPR3	0.00221596	-2.30245	ITPR3	ITPR3
NC_029516.1:112588789-112593619	CLDN34	0.0328656	-2.30019	CLDN34	CLDN34
NC_029525.1:18157942-18171260	ZNF710	0.00123872	-2.29873	ZNF710	ZNF710
NC_029517.1:134113959-134116784	PYCRL	0.00827809	-2.29783	PYCRL	PYCRL
NC_029519.1:34834509-34837271	SLC25A4	0.00123872	-2.29529	SLC25A4	SLC25A4
NC_029529.1:10951438-10965044	CDIP1	0.0367755	-2.29465	CDIP1	CDIP1
NW_015439874.1:184212-185092	-	0.0152368	-2.29132	-	-
NC_029533.1:5216616-5222191	GPRC5C	0.0254946	-2.28862	GPRC5C	GPRC5C
NC_029536.1:3822510-3831826	ATP13A2	0.0373833	-2.28235	ATP13A2	ATP13A2
NC_029532.1:3621920-3624534	ST6GALNAC4	0.0030356	-2.28191	ST6GALNAC4	ST6GALNAC4
NC_029543.1:429281-433864	APBA3	0.0124665	-2.27903	APBA3	APBA3
NC_029522.1:2026289-2045020	STAT1	0.0119504	-2.27725	STAT1	LOC101795022
NC_029530.1:6916940-6926633	LOC107321480	0.0347584	-2.2731	LOC416924	LOC101801270
NC_029534.1:343283-379482	RNF43	0.00827809	-2.26133	RNF43	RNF43
NC_029527.1:13673824-13688567	EIF4E3	0.0138506	-2.2519	EIF4E3	EIF4E3
NC_029529.1:10965548-10971085	HMOX2	0.00221596	-2.25188	HMOX2	HMOX2
NC_029542.1:863626-880843	FMNL1	0.0119504	-2.2498	FMNL1	-
NC_029516.1:101678218-101761570	TSPAN7	0.00123872	-2.24475	TSPAN7	TSPAN7
NC_029516.1:146616-153410	ARSA	0.0258041	-2.2442	ARSA	ARSA
NC_029532.1:1036559-1041677	TOR4A	0.00940401	-2.2442	TOR4A	TOR4A
NC_029529.1:10723125-10737980	TMEM8A	0.00221596	-2.24314	TMEM8A	TMEM8A
NC_029520.1:140756-146603	ADRBK1	0.0045644	-2.24002	-	-
NC_029533.1:4612236-4620194	TIMP2	0.0030356	-2.23913	TIMP2	TIMP2
NW_015440132.1:9477-18739	SND1	0.0389664	-2.23858	-	-
NW_015440092.1:16741-24594	LOC107307634	0.0147558	-2.23523	-	-
NC_029517.1:47607615-47962385	FHOD3	0.00221596	-2.23398	FHOD3	FHOD3
NC_029516.1:153810393-153841345	POSTN	0.0030356	-2.23337	POSTN	POSTN
NC_029538.1:2454543-2460101	MECR	0.0104114	-2.23322	MECR	MECR
NC_029516.1:174029913-174038270	TRIM3	0.049092	-2.23256	TRIM3	-
NC_029540.1:233743-239939	LOC107324323	0.00827809	-2.23251	LOC101749378	-
NW_015439882.1:121738-131958	TGFB1	0.0439318	-2.232	TGFB1	-
NC_029547.1:2318215-2322420	-	0.014298	-2.23129	-	-
NC_029530.1:11313372-11316691	PLBD2	0.00221596	-2.23025	PLBD2	PLBD2
NW_015439898.1:54532-62103	LOC107307211	0.0160936	-2.22909	-	-
NC_029533.1:4115981-4141021	ITGB4	0.00714428	-2.2276	ITGB4	ITGB4
NW_015439880.1:27811-54031	ADCY6	0.0174243	-2.22601	-	-
NC_029516.1:107393787-107413842	ACOT9	0.00776201	-2.22515	ACOT9	ACOT9
NC_029528.1:5140891-5156967	SPARC	0.0208758	-2.2243	SPARC	SPARC
NC_029516.1:51088098-51568055	CACNA1C	0.0252847	-2.22382	CACNA1C	CACNA1C
NC_029532.1:6589894-6626132	LOC107321716,NACC2	0.0313241	-2.22313	-	-
NC_029520.1:47117062-47155670	AHNAK2	0.00592636	-2.2215	AHNAK2	LOC101800785
NC_029517.1:20166447-20170471	FZD1	0.00776201	-2.22149	FZD1	FZD1
NC_029525.1:1663728-1671599	LOXL1	0.0286366	-2.21784	LOXL1	LOXL1
NC_029529.1:5091737-5100405	FLII	0.00123872	-2.21696	FLII	FLII
NC_029518.1:27093482-27116016	CMTR1	0.00123872	-2.21426	CMTR1	CMTR1
NC_029519.1:74685889-74705573	MFSD10	0.0208758	-2.20931	MFSD10	MFSD10
NC_029534.1:5078061-5108014	ABR	0.00123872	-2.20858	ABR	ABR
NC_029541.1:4018358-4031929	PPARD	0.00527103	-2.20651	PPARD	PPARD
NW_015439896.1:44643-64519	LOC107307195,TBC1D25,WAS	0.0444928	-2.20454	-	-
NW_015439903.1:223-7811	LOC107307233	0.0455033	-2.20173	LOC107050963	-
NC_029535.1:4835988-4859202	JPH2	0.00592636	-2.20172	JPH2	-
NC_029521.1:5811997-5826988	PAPSS2	0.0119504	-2.2009	PAPSS2	PAPSS2
NC_029532.1:1015184-1025788	TPRN	0.0030356	-2.19799	TPRN	TPRN
NC_029526.1:15126972-15134826	LOC107319410	0.00592636	-2.19741	LOC776594	LOC101796494
NC_029518.1:50956496-50958839	TCF21	0.0208758	-2.19711	TCF21	TCF21
NC_029516.1:22486091-22503351	CAV1	0.00123872	-2.19563	CAV1	CAV1
NC_029518.1:4429662-4432409	THBD	0.00986401	-2.1923	THBD	-
NW_015440103.1:24226-26890	-	0.0138506	-2.19147	-	-
NC_029530.1:9001292-9014460	SCARF2	0.0324902	-2.19119	SCARF2	SCARF2
NC_029530.1:11316922-11321329	SLC8B1	0.0045644	-2.1906	SLC8B1	SLC8B1
NC_029543.1:3437684-3439943	KLF2	0.00655493	-2.19033	KLF2	KLF2
NC_029520.1:6399457-6406786	LMO2	0.0160936	-2.18995	LMO2	LMO2
NC_029522.1:20874992-20908181	TFCP2L1	0.00123872	-2.18963	TFCP2L1	TFCP2L1
NC_029541.1:2122039-2141124	PIK3C2B	0.00592636	-2.18936	PIK3C2B	-
NC_029522.1:2555596-2579252	COL6A2	0.0045644	-2.1889	COL6A2	COL6A2
NC_029547.1:42742328-42949588	EFNA5	0.0482629	-2.1876	EFNA5	EFNA5
NC_029519.1:77063409-77121981	LOC107313939	0.0134019	-2.18515	-	-
NW_015439929.1:25522-52979	HNRNPUL2	0.00221596	-2.18495	-	-
NC_029540.1:2380185-2393797	CGN	0.00383056	-2.1828	-	-
NC_029518.1:13564799-13567019	LOC107310933	0.0160936	-2.18035	CST3	LOC101796096
NC_029537.1:972616-978149	DDX56	0.0160936	-2.18005	LOC107050475	-
NC_029542.1:4357874-4362350	CNP	0.00714428	-2.17641	CNP	CNP
NC_029540.1:82320-89002	LOC107324334,RAB25	0.0243582	-2.17424	-	-
NC_029535.1:2064483-2072948	SNTA1	0.0254946	-2.17379	SNTA1	-
NC_029522.1:20977227-21178979	GLI2	0.0342259	-2.17315	GLI2	GLI2
NC_029547.1:8289330-8297584	TESK1	0.0482629	-2.1722	TESK1	LOC101799710
NC_029518.1:100214477-100244996	TNFRSF21	0.0030356	-2.17034	TNFRSF21	TNFRSF21
NC_029527.1:2004791-2008105	GNAT1	0.0389664	-2.16737	GNAT1	-
NC_029521.1:15299016-15303696	LOC107315913	0.0221013	-2.16607	LOC101750594	LOC101795347
NC_029517.1:773854-812030	SCAP	0.0186257	-2.16236	SCAP	SCAP
NW_015440616.1:2164-3557	LOC107307896	0.0381179	-2.16159	-	-
NC_029523.1:25884832-25907485	WLS	0.0030356	-2.15901	WLS	WLS
NW_015439925.1:56566-58405	-	0.0342259	-2.15844	-	-
NC_029532.1:1675225-1728242	TNC	0.00383056	-2.158	TNC	TNC
NW_015440047.1:21962-30405	LOC107307579	0.0290249	-2.15646	-	-
NC_029542.1:4279752-4281330	EIF1	0.00123872	-2.15619	EIF1	LOC101793553
NC_029523.1:4389034-4402050	LAMC2	0.0030356	-2.15495	LAMC2	LAMC2
NC_029544.1:1513948-1521629	MARS	0.014298	-2.1541	MARS	MARS
NC_029516.1:125286717-125294473	LOC107307945	0.0030356	-2.15037	-	-
NC_029521.1:8872842-8905029	LOC107315732	0.00383056	-2.14988	HK1	HK1
NC_029543.1:1860954-1883378	MISP	0.0045644	-2.14921	MISP	MISP
NC_029529.1:11763806-11803951	CAPN15	0.0045644	-2.14015	CAPN15	CAPN15
NC_029540.1:1442069-1444117	PYGO2	0.0484674	-2.13753	PYGO2	-
NC_029520.1:21424596-21428782	SLC35C1	0.00776201	-2.13651	SLC35C1	SLC35C1
NC_029526.1:14847725-14860224	WFDC1	0.00527103	-2.13387	WFDC1	WFDC1
NC_029517.1:29474918-29505648	SNX10	0.00527103	-2.13177	SNX10	SNX10
NW_015439879.1:13126-34019	LOC107307076	0.00527103	-2.12934	-	-
NC_029534.1:223575-248498	HIP1	0.0439318	-2.1293	HIP1	HIP1
NW_015439963.1:17122-19334	LOC107307414	0.0205237	-2.12895	LOC107050455	-
NC_029519.1:49084565-49168586	SYNPO2	0.0286366	-2.12368	SYNPO2	SYNPO2
NC_029542.1:4294322-4308357	JUP	0.00123872	-2.1233	JUP	JUP
NC_029527.1:9302875-9333817	PXK	0.00221596	-2.12244	PXK	PXK
NW_015439914.1:22125-42737	LOC107307280	0.0265013	-2.11909	CYP4F22	-
NC_029517.1:30703995-30708848	TRIL	0.0345383	-2.11895	TRIL	TRIL
NC_029524.1:13083125-13107634	RUBCN	0.00827809	-2.11689	KIAA0226	KIAA0226
NC_029517.1:92433660-92453157	ABHD3	0.0409189	-2.1155	ABHD3	ABHD3
NC_029528.1:14771134-14854093	LOC107320284	0.0413699	-2.11337	-	-
NC_029519.1:25605285-25610465	NOCT	0.00714428	-2.11156	NOCT	NOCT
NC_029518.1:43797292-43932216	MTHFD1L	0.0194538	-2.11094	MTHFD1L	MTHFD1L
NW_015440064.1:109-5031	LOC107307610	0.00592636	-2.11074	LOC107050845	-
NC_029522.1:25590122-25617154	IFIH1	0.0045644	-2.10958	IFIH1	IFIH1
NC_029530.1:5161374-5177405	HVCN1	0.0373833	-2.10803	HVCN1	-
NW_015440118.1:5725-25190	RBM28	0.0265013	-2.10633	-	-
NC_029521.1:16417965-16434996	CXCL12	0.00655493	-2.10609	CXCL12	CXCL12
NC_029520.1:544141-553103	FNBP4	0.0030356	-2.10581	FNBP4	FNBP4
NC_029518.1:49585911-49586438	-	0.0338756	-2.10568	-	-
NC_029523.1:3714290-3719178	UAP1	0.0376557	-2.10465	UAP1	UAP1
NC_029516.1:82671106-82754369	IGSF3	0.0467442	-2.10328	IGSF3	IGSF3
NC_029534.1:4597590-4614649	NEK8,TRAF4	0.0129407	-2.1002	-	-
NC_029518.1:3462782-3482124	LOC107310775	0.00986401	-2.09991	CUL9	LOC101801212
NC_029547.1:31298286-31359179	MAMDC2	0.0138506	-2.09703	MAMDC2	MAMDC2
NC_029522.1:8694162-8779744	COL6A3	0.0124665	-2.09424	COL6A3	COL6A3
NW_015440003.1:31613-34384	LOC107307501	0.00527103	-2.09378	-	-
NC_029516.1:88685866-88773457	USP25	0.00714428	-2.09152	USP25	USP25
NC_029517.1:21255296-21261015	TFPI2	0.0119504	-2.08894	TFPI2	TFPI2
NC_029541.1:692405-696342	ELF3	0.00986401	-2.08863	ELF3	LOC101798795
NC_029529.1:11506031-11541594	RHOT2,WDR90	0.0119504	-2.08642	-	-
NC_029521.1:19455602-19460218	ZFYVE27	0.0233148	-2.08457	ZFYVE27	ZFYVE27
NC_029541.1:610547-614200	PIM1	0.016949	-2.08327	PIM1	-
NC_029539.1:4931901-4954618	PHLDB1	0.0442234	-2.08187	PHLDB1	PHLDB1
NC_029520.1:35383114-35386763	IRF2BPL	0.00714428	-2.08097	C14ORF4	IRF2BPL
NC_029544.1:1757062-1767036	PAN2	0.00221596	-2.07985	PAN2	PAN2
NC_029536.1:459236-463041	NOL9	0.0482629	-2.07968	NOL9	NOL9
NC_029543.1:3679009-3795542	PTPRS	0.022571	-2.07748	PTPRS	PTPRS
NC_029519.1:21889061-22059464	PALLD	0.0119504	-2.07239	PALLD	PALLD
NC_029529.1:11085640-11134371	ADCY9	0.00940401	-2.07121	ADCY9	ADCY9
NC_029519.1:40450703-40468693	BMP3	0.0265013	-2.06931	BMP3	BMP3
NC_029547.1:66278002-66289446	LOX	0.0254946	-2.06896	LOX	LOX
NC_029518.1:43298455-43311829	ZC3H12D	0.0212486	-2.06534	ZC3H12D	ZC3H12D
NC_029516.1:163323169-163338994	TMEM123	0.00123872	-2.06436	TMEM123	TMEM123
NC_029519.1:9020288-9049266	SH3BGRL	0.0481443	-2.064	SH3BGRL	LOC106014545
NC_029541.1:4234475-4238069	RPS10	0.0114863	-2.06178	RPS10	-
NC_029536.1:2292853-2352856	AGRN	0.00383056	-2.06171	AGRN	AGRN
NW_015439856.1:659-1844	LOC107306924	0.00221596	-2.05978	-	-
NC_029524.1:19776085-19879468	LOC107318414	0.0484674	-2.05827	SCHIP1	LOC101802576
NC_029530.1:2675714-2770563	RIMBP2	0.00827809	-2.0547	RIMBP2	RIMBP2
NC_029519.1:2328841-2331871	IL2RG	0.00986401	-2.05364	IL2RG	IL2RG
NC_029544.1:846971-858448	ERBB3	0.008903	-2.05309	ERBB3	-
NW_015439898.1:63270-65747	LOC107307208	0.0345383	-2.05254	-	-
NC_029530.1:4488552-4501313	HIP1R	0.00383056	-2.05089	HIP1R	HIP1R
NC_029522.1:2459049-2468648	LSS	0.00986401	-2.05021	LSS	LSS
NC_029533.1:3770425-3780469	CYGB	0.0045644	-2.04955	CYGB	CYGB
NC_029519.1:82137703-82189136	DYSF	0.0409189	-2.0465	DYSF	DYSF
NC_029516.1:173990203-173999166	ILK	0.014298	-2.04646	ILK	ILK
NC_029516.1:40436492-40439146	BTG1	0.0104114	-2.04408	BTG1	BTG1
NC_029535.1:10493958-10506652	LOC107323079,LOC107323080	0.0367755	-2.03939	-	-
NC_029524.1:492475-630454	GPC1	0.00940401	-2.03882	GPC1	GPC1
NC_029519.1:21838215-21874807	DDX60	0.0109695	-2.03834	DDX60	DDX60
NC_029535.1:9461352-9462811	LOC107323167	0.0252847	-2.03825	LOC100859272	-
NC_029534.1:4838629-4846301	GIT1	0.0190113	-2.03511	GIT1	-
NC_029518.1:69562136-69578586	AKIRIN2	0.008903	-2.03492	AKIRIN2	AKIRIN2
NC_029518.1:13965568-13977296	PEX6	0.00123872	-2.03069	PEX6	PEX6
NC_029534.1:8259140-8309668	RAP1GAP2	0.0252847	-2.03001	RAP1GAP2	RAP1GAP2
NC_029516.1:157468031-157471857	CDX2	0.0045644	-2.02533	CDX2	-
NC_029516.1:139069887-139171489	TBC1D4	0.0247312	-2.02106	TBC1D4	TBC1D4
NC_029516.1:97377723-97429767	PCP4	0.00527103	-2.01977	PCP4	PCP4
NC_029541.1:1624880-1631462	AMPD2	0.0212486	-2.01547	-	-
NC_029518.1:27764124-27771476	POLH	0.0376557	-2.01457	POLH	POLH
NC_029524.1:20990381-20995159	SIAH2	0.0247312	-2.01452	SIAH2	SIAH2
NC_029540.1:147057-158409	SMG5	0.0147558	-2.00608	SMG5	SMG5
NC_029542.1:881490-895110	MAP3K14	0.00986401	-2.00451	MAP3K14	MAP3K14
NC_029543.1:434029-444364	TJP3	0.00655493	-2.00389	TJP3	TJP3
NC_029538.1:4522234-4526368	LOC107323858	0.0373833	-2.00192	MTMR9LP	-
NC_029542.1:2096929-2101588	LOC107325170	0.0160936	-2.00174	CYB561	-
NC_029547.1:27711056-27733059	LURAP1L	0.0250701	-2.0012	LURAP1L	LURAP1L
NC_029544.1:1503165-1507182	DCTN2	0.016949	-2.00061	DCTN2	LOC101796511
NC_029517.1:69862322-69866354	SOX4	0.0147558	-1.9992	SOX4	SOX4
NC_029516.1:46365191-46372565	SUN2	0.0177837	-1.9989	SUN2	SUN2
NC_029528.1:11922293-11928331	RGS14	0.0338756	-1.99889	RGS14	RGS14
NC_029530.1:8010126-8016776	PIK3IP1	0.00827809	-1.99837	PIK3IP1	PIK3IP1
NC_029516.1:98131882-98149679	LOC107323611	0.0165255	-1.99774	MX1	LOC101793492
NC_029533.1:6112857-6113794	-	0.00776201	-1.99643	-	-
NC_029524.1:1630427-1648080	SAP130	0.0283096	-1.99377	SAP130	SAP130
NC_029534.1:7477338-7493445	CUEDC1	0.0496019	-1.99274	CUEDC1	CUEDC1
NC_029534.1:3160332-3160929	-	0.0465076	-1.99114	-	-
NW_015440009.1:9168-22503	LOC107307511	0.0498438	-1.99082	-	-
NC_029528.1:6612960-6616908	FOXI1	0.0472992	-1.98964	FOXI1	FOXI1
NC_029520.1:180144-183469	RPS6KB2	0.0045644	-1.98876	RPS6KB2	-
NC_029522.1:11772767-11853363	NRP2	0.0119504	-1.98836	NRP2	NRP2
NC_029534.1:7835023-7842382	WSB1	0.00655493	-1.98769	WSB1	WSB1
NC_029528.1:15105242-15112457	LOC107320369	0.00827809	-1.98706	-	-
NC_029522.1:24312254-24321257	LOC107317020	0.0212486	-1.98656	CYP27A1	LOC101802865
NC_029526.1:1248558-1262429	FHOD1	0.0462909	-1.98508	FHOD1	-
NC_029518.1:3482336-3491846	SRF	0.008903	-1.98505	SRF	SRF
NC_029516.1:69484029-69487415	PTMS	0.0186257	-1.98227	PTMS	PTMS
NC_029518.1:98045574-98058281	TRAM2	0.0376557	-1.97972	TRAM2	TRAM2
NC_029525.1:1728335-1731151	MPI	0.0229382	-1.97933	MPI	MPI
NC_029531.1:132793-135929	LOC107321549	0.0221013	-1.9789	DMB2	-
NC_029531.1:161774-162279	LOC107321556	0.0165255	-1.97791	-	-
NC_029532.1:5579943-5673629	VAV2	0.0465076	-1.97764	VAV2	VAV2
NC_029525.1:18179251-18187472	SEMA4B	0.0205237	-1.97649	SEMA4B	SEMA4B
NC_029518.1:30363399-30380492	SRD5A2	0.0134019	-1.97478	SRD5A2	SRD5A2
NC_029532.1:101737-131526	ABCA2	0.0265013	-1.97304	ABCA2	ABCA2
NC_029517.1:109695319-109756265	ZNF704	0.0252847	-1.97097	ZNF704	ZNF704
NC_029519.1:31118515-31151850	GPRIN3	0.0254946	-1.97066	GPRIN3	GPRIN3
NC_029525.1:562891-598917	ZNF609	0.00827809	-1.96978	ZNF609	ZNF609
NC_029537.1:3755031-3774146	TACC1	0.0104114	-1.96881	TACC1	TACC1
NC_029522.1:24643220-24647506	CHPF	0.0275985	-1.9671	CHPF	-
NW_015439882.1:83254-86442	SEPW1	0.016949	-1.96627	SEPW1	-
NC_029528.1:15518153-15536090	CYSTM1	0.0104114	-1.96271	CYSTM1	CYSTM1
NC_029517.1:81181797-81230790	FAM65B	0.037888	-1.96187	FAM65B	FAM65B
NC_029538.1:473374-494894	SDC3	0.0208758	-1.95707	SDC3	SDC3
NC_029516.1:30856893-30932470	MSRB3	0.00776201	-1.95618	MSRB3	MSRB3
NC_029518.1:87549252-87551342	ID2	0.0119504	-1.95559	ID2	ID2
NC_029518.1:28763324-28766655	NANP	0.0194538	-1.95503	NANP	NANP
NC_029519.1:2256476-2259132	GJB1	0.0286366	-1.95447	GJB1	GJB1
NC_029519.1:76095184-76100609	SLBP	0.0403813	-1.95312	SLBP	SLBP
NC_029534.1:264980-270204	LOC107322694	0.0484674	-1.95024	LOC770718	LOC101804875
NC_029544.1:1386885-1388522	DAZAP2	0.0268445	-1.94868	DAZAP2	-
NC_029534.1:4708516-4711657	PIPOX	0.0324902	-1.94761	PIPOX	-
NC_029537.1:910021-915354	GGCX	0.0250701	-1.94287	-	-
NC_029541.1:2561729-2577048	SLC41A1	0.0258041	-1.94251	-	-
NW_015439871.1:241962-244987	LOC107306998	0.0457887	-1.93922	-	-
NC_029516.1:693782-700369	LMF2	0.0165255	-1.93894	LMF2	-
NW_015440274.1:20-1217	-	0.0315903	-1.93749	-	-
NC_029547.1:37245254-37250514	GAS1	0.0332044	-1.93677	GAS1	-
NC_029526.1:698945-710569	ZNRF1	0.0297292	-1.93237	ZNRF1	ZNRF1
NC_029526.1:16826665-16835234	LOC107319509	0.0252847	-1.92985	CDH1	LOC101803941
NC_029520.1:51217261-51279173	SAMD4A	0.0197741	-1.92831	SAMD4A	SAMD4A
NC_029522.1:23518661-23539779	IGFBP5	0.0129407	-1.92778	IGFBP5	IGFBP5
NC_029543.1:2014593-2066266	SBNO2	0.00940401	-1.92742	SBNO2	SBNO2
NW_015439912.1:5202-25334	LOC107307273	0.0478492	-1.92683	-	-
NC_029516.1:630540-681170	SBF1	0.014298	-1.92543	SBF1	SBF1
NC_029516.1:47608355-47613684	HMOX1	0.00776201	-1.92426	HMOX1	HMOX1
NC_029538.1:1610916-1615681	GPN2	0.0261847	-1.91452	GPN2	GPN2
NC_029531.1:145288-154815	BRD2	0.00940401	-1.91345	BRD2	BRD2
NC_029529.1:4694414-4754839	MPRIP	0.014298	-1.90945	MPRIP	LOC101792826
NW_015439872.1:26751-49750	ME2	0.0487801	-1.90571	-	-
NC_029516.1:47502279-47507377	-	0.0177837	-1.90471	-	-
NC_029517.1:14369008-14382098	LOC107308945	0.0197741	-1.89967	LOC420486	-
NC_029542.1:3435027-3439807	CDK5RAP3	0.0147558	-1.89755	CDK5RAP3	-
NC_029537.1:1088283-1094359	LOC107323633	0.0275985	-1.89412	CNNM4	CNNM4
NC_029532.1:5798430-5871300	RXRA	0.0190113	-1.89389	RXRA	LOC101794030
NC_029516.1:125157601-125285465	COL4A2	0.0119504	-1.89341	COL4A2	COL4A2
NC_029516.1:123331374-123334974	-	0.0391875	-1.88995	-	-
NC_029540.1:394964-399478	SF3B4	0.0391875	-1.88812	SF3B4	LOC101793919
NC_029533.1:8017182-8035913	MMD	0.00714428	-1.88802	MMD	MMD
NC_029527.1:17220789-17221694	LOC107319968	0.0194538	-1.88489	LOC419144	-
NC_029547.1:11752264-11761693	PTGER4	0.0190113	-1.87911	PTGER4	PTGER4
NC_029529.1:10946274-10951226	UBALD1	0.0208758	-1.87331	UBALD1	-
NC_029536.1:108489-115919	RCC2	0.0147558	-1.87045	RCC2	RCC2
NC_029518.1:54247910-54323143	NCOA7	0.0347584	-1.86854	NCOA7	NCOA7
NC_029529.1:4253524-4313382	RNF216	0.0397586	-1.86611	RNF216	RNF216
NC_029529.1:4150843-4196514	TNRC18	0.0147558	-1.86498	TNRC18	TNRC18
NC_029526.1:4722-8250	CCDC61	0.0293458	-1.86316	CCDC61	-
NC_029520.1:8512479-8531551	CHKA	0.0357842	-1.86159	CHKA	CHKA
NC_029524.1:13911605-13929636	EIF4G1	0.0174243	-1.86114	EIF4G1	EIF4G1
NC_029537.1:1041673-1060910	SNRNP200	0.0190113	-1.85911	SNRNP200	SNRNP200
NC_029533.1:3521361-3524124	-	0.0389664	-1.85894	-	-
NC_029520.1:21406633-21424524	CRY2	0.0177837	-1.85883	CRY2	CRY2
NC_029516.1:172992860-173038622	CAPN5	0.0467442	-1.85805	CAPN5	CAPN5
NC_029519.1:10910292-10913345	LOC107312878	0.035084	-1.85739	-	-
NC_029520.1:7807524-7809756	TMX2	0.0400512	-1.85507	-	-
NC_029516.1:98655644-98696754	PDE9A	0.0258041	-1.85414	PDE9A	PDE9A
NC_029518.1:43673990-43797242	PLEKHG1	0.0275985	-1.85173	PLEKHG1	PLEKHG1
NC_029518.1:24761830-24810685	LOC107311139	0.0134019	-1.85126	LOC421419	LOC101797709
NC_029537.1:3934443-3944563	SFRP1	0.0465076	-1.84982	SFRP1	SFRP1
NC_029530.1:9938363-9951168	AP1B1	0.0283096	-1.84979	AP1B1	-
NC_029535.1:4718902-4732072	PKIG	0.0181958	-1.84828	PKIG	PKIG
NC_029516.1:52091823-52188333	WNK1	0.0205237	-1.84399	WNK1	WNK1
NC_029516.1:46171172-46174365	ATF4	0.0265013	-1.84245	ATF4	ATF4
NC_029533.1:4590362-4604171	CYTH1	0.0313241	-1.84198	CYTH1	-
NC_029520.1:10913978-10936128	CD81	0.0240836	-1.84151	CD81	CD81
NC_029520.1:8544168-8551379	RNH1	0.0252847	-1.84095	RNH1	RNH1
NC_029524.1:2663577-2683419	KY	0.0254946	-1.84042	LOC769840	KY
NC_029527.1:389558-394710	GLT8D1	0.0293458	-1.83909	GLT8D1	-
NC_029547.1:8427432-8457479	TLN1	0.0212486	-1.8352	TLN1	-
NC_029524.1:13365699-13373649	PTMA	0.0319215	-1.83453	PTMA	LOC101805158
NC_029534.1:4650164-4663100	FLOT2	0.0409189	-1.83392	FLOT2	FLOT2
NC_029527.1:9090044-9109311	USP19	0.0250701	-1.83274	USP19	USP19
NW_015439968.1:10372-10812	-	0.0293458	-1.83011	-	-
NC_029546.1:4411-20444	AKAP8	0.0384027	-1.82937	LOC107057625	AKAP8
NC_029542.1:4701341-4704430	IFI35	0.0252847	-1.82715	-	-
NC_029528.1:10950656-10953312	DUSP1	0.020139	-1.82464	DUSP1	DUSP1
NC_029535.1:4466116-4471840	PIGT	0.0389664	-1.82439	PIGT	PIGT
NW_015439896.1:75365-77250	TAZ	0.0328656	-1.82427	TAZ	-
NW_015439533.1:150564-158029	CDC25B	0.0347584	-1.82075	LOC107049885	-
NC_029537.1:47859-51535	DBNL	0.0345383	-1.81865	DBNL	-
NC_029547.1:49566912-49571358	KLF4	0.030406	-1.81789	KLF4	-
NC_029526.1:16406765-16408726	LOC107319525	0.0310042	-1.8164	CYBA	-
NC_029518.1:78123425-78138097	PTP4A1	0.020139	-1.81309	PTP4A1	PTP4A1
NW_015440595.1:129-9415	LOC107307889	0.0252847	-1.81119	LOC101750635	LOC101791618
NW_015439966.1:14981-25876	PSMB5	0.0487801	-1.80839	PSMB5	-
NC_029543.1:2342936-2343613	-	0.0424328	-1.80677	-	-
NC_029530.1:1215251-1499706	FBRSL1	0.0247312	-1.80663	FBRSL1	FBRSL1
NC_029519.1:30554889-30559198	GSR	0.0252847	-1.80444	GSR	GSR
NC_029533.1:9460247-9488810	CASKIN2	0.0335763	-1.80328	CASKIN2	CASKIN2
NC_029543.1:349464-359575	KANK3	0.0319215	-1.80239	ANKRD47	KANK3
NC_029526.1:15005670-15033247	CRISPLD2	0.0283096	-1.80221	CRISPLD2	CRISPLD2
NC_029520.1:41620989-41688981	CLMN	0.039445	-1.79954	CLMN	CLMN
NC_029517.1:67002098-67060728	CAP2	0.0233148	-1.79838	CAP2	CAP2
NC_029545.1:45870-49995	LOC107325889	0.0413699	-1.79829	-	-
NC_029536.1:3726743-3732727	CLCNKA	0.0475749	-1.7972	CLCNKB	LOC101798238
NC_029532.1:5326217-5372626	RALGDS	0.0407496	-1.79542	RALGDS	RALGDS
NC_029528.1:12016785-12070444	NSD1	0.0261847	-1.79505	NSD1	NSD1
NC_029517.1:429680-431442	LOC107308693	0.0310042	-1.79272	LOC420368	-
NC_029520.1:50092267-50106401	DACT1	0.0283096	-1.79222	DACT1	DACT1
NC_029519.1:76963847-76978851	LOC107314046,SPON2	0.0448655	-1.79109	-	-
NC_029532.1:6304783-6339593	NOTCH1	0.0420927	-1.78892	NOTCH1	NOTCH1
NC_029526.1:2011971-2016204	MMP15	0.030406	-1.78803	MMP15	MMP15
NC_029518.1:51805527-51808499	CTGF	0.0484674	-1.7822	CTGF	CTGF
NC_029523.1:4405244-4449454	LAMC1	0.0268445	-1.77985	LAMC1	LAMC1
NC_029516.1:13348476-13385541	LAMB1	0.0272616	-1.7773	LAMB1	LAMB1
NC_029520.1:1405666-1411207	VPS51	0.0482629	-1.77693	VPS51	LOC101790554
NC_029517.1:579311-668069	MAP4	0.0367755	-1.77308	MAP4	MAP4
NW_015440268.1:2219-11192	VPS28	0.0437215	-1.77291	-	-
NC_029540.1:165431-170344	CCT3	0.0265013	-1.77241	CCT3	CCT3
NC_029531.1:104771-109506	TAP2	0.0324902	-1.77219	TAP2	TAP2
NC_029535.1:983715-984728	LOC107322794	0.0361226	-1.77128	-	-
NC_029517.1:78792039-78806575	FKBP9	0.039445	-1.76652	FKBP9	FKBP9
NC_029518.1:91758549-91763750	LOC107312292	0.0412444	-1.76325	NT5C1B	LOC101802417
NC_029519.1:43908197-43914247	SARAF	0.0460727	-1.76277	SARAF	SARAF
NC_029536.1:4151182-4158513	LOC107323342	0.0455033	-1.76208	NBL1	LOC101802543
NC_029533.1:3695564-3716896	MXRA7	0.0467442	-1.76173	MXRA7	MXRA7
NC_029530.1:8327078-8365106	PXN	0.032233	-1.75849	PXN	PXN
NW_015439883.1:169507-174582	RPL28	0.0324902	-1.75289	RPL28	-
NC_029540.1:453872-458466	TXNIP	0.037888	-1.75068	TXNIP	TXNIP
NC_029517.1:134483955-134564855	SCRIB	0.0413699	-1.74129	SCRIB	LOC106019123
NC_029516.1:48755813-48771804	PRDM4	0.0413699	-1.73512	PRDM4	PRDM4
NC_029521.1:13753229-13757696	EIF3F	0.0347584	-1.71287	AL356585.2	EIF3F
NW_015439694.1:7181-17741	SHISA5	0.0482629	-1.71264	SHISA5	SHISA5
NC_029527.1:15938905-15943391	BHLHE40	0.0442234	-1.70677	BHLHE40	BHLHE40
NC_029522.1:4451378-4465820	SLC40A1	0.0371087	-1.70639	SLC40A1	SLC40A1
NC_029516.1:75712609-75764817	DCBLD2	0.0457887	-1.70326	DCBLD2	DCBLD2
NC_029535.1:4494848-4510980	SDC4	0.0472992	-1.69222	SDC4	SDC4
NC_029542.1:846268-850810	LOC107325029	0.0498438	-1.68996	HEXIM1	LOC101802465
NC_029541.1:2776402-2794532	MAPKAPK2	0.0460727	-1.67898	MAPKAPK2	-
NC_029538.1:1638086-1645852	KDF1	0.0470439	-1.67563	KDF1	KDF1
NC_029525.1:18074429-18080259	CTSH	0.0482629	-1.66828	CTSH	CTSH
NC_029538.1:1766556-1792720	WASF2	0.0475749	-1.66322	WASF2	WASF2
NC_029533.1:8744385-8798951	SPAG9	0.0493808	1.66182	SPAG9	SPAG9
NC_029520.1:13626248-13634853	TMEM41B	0.049092	1.66729	TMEM41B	TMEM41B
NC_029517.1:26112737-26131742	ANKMY2	0.0444928	1.68181	ANKMY2	ANKMY2
NC_029525.1:9719779-9832784	PDE8A	0.0482629	1.68269	PDE8A	PDE8A
NC_029519.1:53898479-53919690	METAP1	0.0437215	1.68309	METAP1	METAP1
NC_029517.1:38191258-38217875	CAPN7	0.0439318	1.68661	CAPN7	CAPN7
NC_029528.1:1061231-1065784	GNPDA1	0.0451532	1.6875	GNPDA1	GNPDA1
NC_029518.1:78070104-78114501	PHF3	0.0482629	1.68995	PHF3	LOC101797431
NC_029519.1:12195178-12203798	MAGT1	0.0409189	1.69281	MAGT1	MAGT1
NC_029523.1:21687506-21734774	ZFYVE9	0.0482629	1.69862	ZFYVE9	ZFYVE9
NC_029520.1:42102804-42144288	ATG2B	0.0391875	1.70187	ATG2B	ATG2B
NC_029517.1:117412727-117433268	DCAF13	0.0403813	1.70477	DCAF13	DCAF13
NC_029519.1:77856371-77864438	THNSL2	0.0496019	1.70496	THNSL2	THNSL2
NC_029525.1:2248922-2282286	HMG20A	0.0470439	1.7057	HMG20A	HMG20A
NC_029520.1:19196462-19266877	HSD17B12	0.0376557	1.70642	HSD17B12	HSD17B12
NC_029543.1:2297429-2305539	SGTA	0.0389664	1.70874	SGTA	SGTA
NC_029524.1:1592966-1630005	UGGT1	0.0413699	1.70928	UGGT1	UGGT1
NC_029525.1:5739344-5820249	MYO1E	0.0381179	1.71348	MYO1E	MYO1E
NC_029516.1:124885595-124914949	IRS2	0.0472992	1.71469	LOC101749060	IRS2
NC_029516.1:52993754-53083209	DENND5B	0.0442234	1.71553	DENND5B	DENND5B
NC_029518.1:60261816-60314033	SLC16A10	0.0444928	1.71834	SLC16A10	SLC16A10
NC_029517.1:63142151-63154585	SERPINB5	0.0409189	1.71999	SERPINB5	SERPINB5
NC_029525.1:486453-499809	SORD	0.0442234	1.72068	SORD	SORD
NC_029530.1:287661-292425	SDF2L1	0.037888	1.72071	SDF2L1	SDF2L1
NC_029525.1:10403680-10461891	EFL1	0.0442234	1.72202	EFL1	EFTUD1
NC_029516.1:32202074-32212782	CCT2	0.0400512	1.7238	CCT2	CCT2
NC_029518.1:16395663-16430397	EPRS	0.0361226	1.72433	EPRS	EPRS
NC_029516.1:119311454-119365775	KIAA1211L	0.039445	1.72565	KIAA1211L	KIAA1211L
NC_029536.1:2967694-2998007	CLSTN1	0.0431102	1.72613	CLSTN1	CLSTN1
NC_029519.1:35433638-35855351	TENM3	0.0437215	1.72697	TENM3	TENM3
NC_029534.1:5679479-5691884	GEMIN4,GLOD4	0.0467442	1.72931	-	-
NC_029519.1:66538309-66550963	PI4K2B	0.0357842	1.72971	PI4K2B	PI4K2B
NC_029516.1:130192870-130298941	DOCK9	0.030406	1.73005	DOCK9	DOCK9
NC_029520.1:48562701-48612959	RHOJ	0.0493808	1.73158	RHOJ	RHOJ
NC_029526.1:2807275-2839029	MMP2	0.0335763	1.73174	MMP2	LOC101805293
NC_029529.1:6105529-6114534	TBL3	0.0424328	1.73263	TBL3	TBL3
NC_029547.1:41333288-41341571	STARD4	0.0407496	1.73334	STARD4	STARD4
NC_029516.1:152383276-152400493	VPS36	0.0376557	1.73467	VPS36	VPS36
NC_029518.1:88291936-88300297	ODC1	0.0373833	1.73592	ODC1	ODC1
NC_029516.1:165845072-165881663	SESN3	0.0391875	1.73812	SESN3	SESN3
NC_029523.1:20107278-20126908	SLC5A9	0.0338756	1.74013	SLC5A9	SLC5A9
NC_029519.1:71282485-71287233	TMEM128	0.0397586	1.74025	TMEM128	TMEM128
NC_029516.1:99008212-99020147	SIK1	0.0391875	1.7414	SIK1	LOC101804342
NC_029547.1:18874936-18934566	MAP3K1	0.0315903	1.74177	MAP3K1	LOC101793656
NC_029519.1:51254012-51271210	AP1AR	0.0451532	1.74223	AP1AR	AP1AR
NC_029517.1:26197450-26213487	TSPAN13	0.042772	1.74248	TSPAN13	TSPAN13
NC_029547.1:37020324-37051604	ZCCHC6	0.0364407	1.74269	ZCCHC6	ZCCHC6
NC_029527.1:9347482-9361642	ACOX2	0.0381179	1.7433	ACOX2	ACOX2
NC_029533.1:4037077-4043407	WBP2	0.0313241	1.74421	WBP2	WBP2
NC_029516.1:54643882-54710900	PTN	0.0439318	1.74515	PTN	PTN
NC_029516.1:167733909-167754911	CHORDC1	0.030406	1.74559	CHORDC1	CHORDC1
NC_029517.1:18793651-18812664	CROT	0.0403813	1.74992	CROT	CROT
NC_029547.1:42114194-42151862	PJA2	0.0451532	1.75174	PJA2	PJA2
NC_029516.1:131353674-131383312	DNAJC3	0.0451532	1.75181	DNAJC3	DNAJC3
NC_029543.1:3393956-3432283	EPS15L1	0.035084	1.75206	EPS15L1	EPS15L1
NC_029518.1:4714147-4771709	PSME4	0.0301271	1.75515	PSME4	PSME4
NC_029520.1:52850553-52855881	GNPNAT1	0.0364407	1.75549	GNPNAT1	GNPNAT1
NC_029521.1:21271883-21279489	LOC107316096	0.0482629	1.75632	GSTO1	GSTO1
NC_029518.1:95147054-95206022	ITSN2	0.0290249	1.75649	ITSN2	ITSN2
NC_029516.1:18207429-18236668	MAPK11	0.032233	1.75811	MAPK11	MAPK11
NC_029521.1:367047-431749	CCSER2	0.0391875	1.75816	CCSER2	CCSER2
NC_029520.1:30936545-31003459	SCFD1	0.0467442	1.75951	SCFD1	-
NC_029516.1:11502415-11534906	FAM185A	0.0306815	1.76	FAM185A	FAM185A
NC_029522.1:2359453-2448549	DIP2A	0.027995	1.76095	DIP2A	-
NC_029526.1:9895488-9928093	CMTM4	0.0413699	1.76249	CMTM4	CMTM4
NC_029516.1:155609613-155879137	STARD13	0.0384027	1.76488	STARD13	STARD13
NC_029525.1:3587862-3680193	VPS13C	0.0306815	1.76489	VPS13C	VPS13C
NC_029533.1:6969718-7035725	HELZ	0.0347584	1.76492	HELZ	HELZ
NC_029518.1:93010867-93109401	LDAH	0.0237304	1.76523	LDAH	LDAH
NC_029516.1:67982487-68017861	ARHGEF5	0.032233	1.76637	ARHGEF19	ARHGEF5
NC_029516.1:157202691-157216387	SLC46A3	0.037888	1.7665	SLC46A3	SLC46A3
NC_029516.1:82356075-82364774	GPA33	0.030406	1.76777	GPA33	GPA33
NC_029547.1:9595268-9681107	RAI14	0.0252847	1.76884	RAI14	RAI14
NC_029543.1:198043-207919	SPPL2B	0.0457887	1.76931	SPPL2B	SPPL2B
NC_029525.1:5875433-5897865	SLTM	0.032233	1.77013	SLTM	SLTM
NC_029516.1:27997066-28033016	SCAF11	0.0313241	1.77025	SCAF11	SCAF11
NC_029517.1:22026403-22112161	SLC25A13	0.0286366	1.77063	SLC25A13	SLC25A13
NC_029516.1:956423-967851	TMEM209	0.037888	1.77129	TMEM209	TMEM209
NC_029517.1:110010438-110022148	IMPA1	0.030406	1.7742	IMPA1	IMPA1
NC_029516.1:93540192-93551364	CCT8	0.0293458	1.775	CCT8	CCT8
NC_029518.1:2390839-2512959	KIF16B	0.0240836	1.77645	KIF16B	KIF16B
NC_029521.1:29619935-29639985	MKI67	0.0268445	1.7809	MKI67	LOC106020695
NC_029523.1:18757000-18771240	AKR1A1	0.0381179	1.78091	AKR1A1	AKR1A1
NC_029516.1:30700479-30740829	TBC1D30	0.0208758	1.78195	TBC1D30	LOC101790609
NC_029516.1:93489064-93515997	LTN1	0.0310042	1.78385	LTN1	LTN1
NC_029516.1:34501267-34575293	OSBPL8	0.0254946	1.78747	OSBPL8	LOC101789413
NC_029519.1:1590380-1599016	SASH3,XPNPEP2	0.0462909	1.78921	-	-
NC_029519.1:75160125-75191931	MXD4	0.0297292	1.79286	MXD4	MXD4
NC_029518.1:1696120-1741644	AFTPH	0.0250701	1.79293	AFTPH	AFTPH
NC_029530.1:7524344-7582022	SPECC1L	0.022571	1.79331	SPECC1L	SPECC1L
NC_029519.1:44585224-44598140	SDAD1	0.0347584	1.79389	SDAD1	SDAD1
NC_029516.1:93617729-93645349	BACH1	0.0247312	1.79401	BACH1	BACH1
NC_029516.1:123759873-123780802	DCUN1D2	0.0328656	1.7965	DCUN1D2	DCUN1D2
NC_029517.1:63185346-63200830	RIPK1	0.0250701	1.79752	RIPK1	RIPK1
NC_029516.1:5395505-5491381	USP6NL	0.0243582	1.79829	USP6NL	USP6NL
NC_029518.1:20316249-20362788	UBR2	0.0240836	1.79964	UBR2	UBR2
NC_029520.1:13019676-13038294	CTR9	0.0229382	1.80206	CTR9	CTR9
NC_029517.1:110028164-110041880	CHMP4C	0.0250701	1.80286	CHMP4C	CHMP4C
NC_029517.1:66307390-66399563	HIVEP1	0.0420927	1.80349	HIVEP1	HIVEP1
NC_029520.1:7656141-7675793	TPCN2	0.0310042	1.80412	TPCN2	TPCN2
NC_029516.1:57938081-57944623	MGST1	0.0324902	1.8053	MGST1	MGST1
NC_029519.1:10815411-10823621	NSDHL	0.0243582	1.80699	NSDHL	NSDHL
NC_029542.1:4452619-4462078	RAB5C	0.0190113	1.80709	RAB5C	RAB5C
NC_029518.1:36612869-36658922	FAM120B	0.0462909	1.8102	FAM120B	FAM120B
NC_029516.1:57777536-57834280	DERA	0.0240836	1.81074	DERA	DERA
NC_029518.1:95795771-95820225	HADHA	0.0324902	1.81143	HADHA	HADHA
NC_029516.1:24380739-24615095	DOCK4	0.0258041	1.81182	DOCK4	DOCK4
NC_029535.1:7556726-7564426	GID8	0.0152368	1.81202	GID8	GID8
NC_029535.1:4705482-4717848	ADA	0.0229382	1.81267	ADA	ADA
NC_029520.1:20927846-20936779	F2	0.0197741	1.81669	F2	F2
NC_029519.1:16108325-16135265	RNF128	0.0197741	1.81777	RNF128	RNF128
NC_029524.1:15413020-15430356	MFN1	0.0254946	1.81888	MFN1	MFN1
NC_029516.1:78501579-78525333	KIAA1524	0.0451532	1.8198	KIAA1524	KIAA1524
NC_029547.1:24951591-25000885	RIC1	0.0243582	1.8207	RIC1	RIC1
NC_029535.1:5610855-5642112	ARFGEF2	0.0174243	1.82259	ARFGEF2	ARFGEF2
NC_029518.1:66294888-66316219	UFL1	0.022571	1.82273	UFL1	UFL1
NC_029517.1:70832475-70841128	ALDH5A1	0.0237304	1.82302	ALDH5A1	ALDH5A1
NC_029534.1:2244683-2269533	ANKFY1	0.0138506	1.82654	ANKFY1	ANKFY1
NC_029519.1:58678251-58743149	CLOCK	0.0254946	1.82661	CLOCK	CLOCK
NC_029526.1:6632614-6656732	VPS35	0.0233148	1.82756	VPS35	VPS35
NC_029518.1:61436465-61481096	SEC63	0.0177837	1.82822	SEC63	SEC63
NC_029525.1:5063873-5218153	TJP1	0.0250701	1.82856	TJP1	TJP1
NC_029524.1:14378039-14391409	MCCC1	0.0177837	1.82875	MCCC1	MCCC1
NC_029547.1:22112032-22115553	NSA2	0.0247312	1.82947	NSA2	NSA2
NC_029543.1:2491315-2493961	PLVAP	0.0319215	1.83115	PLVAP	PLVAP
NC_029516.1:99333539-99370408	TRAPPC10	0.0160936	1.83239	TRAPPC10	TRAPPC10
NC_029528.1:2408093-2423107	SAR1B	0.0387047	1.8334	SAR1B	SAR1B
NC_029545.1:213959-229971	LOC107325874	0.0357842	1.83397	LOC101749022	-
NC_029547.1:24231668-24254971	PUM3	0.0387047	1.83408	PUM3	KIAA0020
NC_029547.1:30313843-30383430	DENND4C	0.0254946	1.8343	DENND4C	DENND4C
NC_029536.1:1245105-1310573	PLCH2	0.0177837	1.83589	PLCH2	PLCH2
NC_029517.1:68331723-68343047	MCUR1	0.0332044	1.83624	MCUR1	MCUR1
NC_029529.1:10717734-10718571	LOC107320982	0.0462909	1.83647	HBAA	LOC101792412
NC_029516.1:71491709-71505512	RABL3	0.0190113	1.83729	RABL3	RABL3
NC_029547.1:60663405-60676261	CZH9orf72	0.0462909	1.83813	C9ORF72	LOC101797747
NC_029536.1:423277-434749	DNAJC11	0.0275985	1.83998	DNAJC11	DNAJC11
NC_029547.1:311861-322136	NARS	0.0177837	1.84125	NARS	NARS
NC_029516.1:998683-1020372	COPG2	0.0254946	1.84185	COPG2	COPG2
NC_029535.1:5642323-5661432	CSE1L	0.0157207	1.84186	CSE1L	CSE1L
NC_029527.1:1949437-1955041	ABHD14A,ACY1	0.0237304	1.84417	-	-
NC_029517.1:66066790-66160838	NEDD9	0.037888	1.84538	NEDD9	NEDD9
NC_029519.1:11087138-11107334	MTMR8	0.0261847	1.84591	MTMR8	MTMR8
NC_029523.1:10270424-10333466	LOC107317357,LOC107317358,SLC35A3	0.0364407	1.84879	-	-
NC_029516.1:42511597-42537256	APAF1	0.0119504	1.84893	APAF1	APAF1
NC_029525.1:9613790-9632976	USP8	0.014298	1.85102	USP8	USP8
NC_029516.1:65546896-65582341	PPARA	0.0165255	1.85161	PPARA	PPARA
NC_029517.1:124568746-124643324	FER1L6	0.0258041	1.8518	FER1L6	FER1L6
NC_029547.1:12490456-12601018	LHFPL2,LOC107305885	0.0147558	1.85339	-	-
NC_029532.1:8085542-8117075	GAPVD1	0.0190113	1.85477	GAPVD1	GAPVD1
NC_029516.1:44578477-44612501	PLBD1	0.0252847	1.85582	PLBD1	PLBD1
NC_029517.1:52230111-52237039	LOC107309544	0.0194538	1.85593	CMBL	LOC101802445
NC_029547.1:22538901-22547434	UTP15	0.0389664	1.85769	UTP15	UTP15
NC_029519.1:15283889-15285533	C1GALT1C1	0.0332044	1.8585	C1GALT1C1	C1GALT1C1
NC_029537.1:2337449-2346199	ENTPD4	0.0221013	1.86055	ENTPD4	ENTPD4
NC_029520.1:41181873-41195498	DDX24	0.0332044	1.86264	DDX24	DDX24
NC_029523.1:12676597-12717904	ZNF644	0.0376557	1.86266	ZNF644	ZNF644
NC_029518.1:15317430-15325655	DEGS1	0.016949	1.86281	DEGS1	DEGS1
NC_029518.1:15292595-15316705	NVL	0.0465076	1.8632	NVL	NVL
NC_029547.1:41932919-42033838	MAN2A1	0.0157207	1.86479	MAN2A1	LOC101792614
NC_029517.1:115603414-115716436	STK3	0.0177837	1.86488	STK3	STK3
NC_029527.1:2225856-2294510	IARS	0.014298	1.86508	IARS	IARS
NC_029516.1:150928873-150946750	SUCLA2	0.0147558	1.86558	SUCLA2	SUCLA2
NC_029520.1:30471795-30517748	ARHGAP5	0.0286366	1.8664	ARHGAP5	ARHGAP5
NC_029520.1:37167091-37194350	SEL1L	0.014298	1.86692	SEL1L	SEL1L
NC_029516.1:14469555-14611395	TBC1D22A	0.0197741	1.86792	TBC1D22A	TBC1D22A
NC_029525.1:8126521-8172096	DMXL2	0.0484674	1.86845	DMXL2	DMXL2
NC_029535.1:12079992-12138085	PARD6B	0.0237304	1.87005	PARD6B	PARD6B
NC_029519.1:13313489-13326551	LOC107312963	0.0364407	1.87035	LOC772071	-
NC_029516.1:154379604-154394250	SPG20	0.0265013	1.87267	SPG20	SPG20
NC_029525.1:9264465-9452261	GALK2	0.0319215	1.87295	GALK2	GALK2
NC_029517.1:63536548-63558625	ECI2	0.0190113	1.87373	ECI2	ECI2
NC_029532.1:8740682-8750196	ZBTB43	0.0205237	1.87389	ZBTB43	ZBTB43
NC_029547.1:40910378-41001702	APC	0.0124665	1.87474	CTC-554D6.1	APC
NC_029543.1:671852-689199	NCLN	0.0252847	1.87776	NCLN	NCLN
NC_029520.1:21729677-21739066	VPS18	0.016949	1.87828	VPS18	VPS18
NC_029516.1:45245463-45264447	ACO2	0.0467442	1.8786	ACO2	ACO2
NC_029522.1:22779630-22811255	GYPC	0.0472992	1.87895	GYPC	GYPC
NC_029517.1:107584651-107644798	HNF4G	0.0413699	1.87916	HNF4G	HNF4G
NC_029520.1:27685475-27717279	TMEM229B	0.0138506	1.88584	TMEM229B	TMEM229B
NC_029516.1:123951960-124087949	MCF2L	0.0165255	1.88649	MCF2L	MCF2L
NC_029516.1:10033219-10071943	CD36	0.0364407	1.88891	CD36	CD36
NC_029519.1:15587039-15601396	COMMD5	0.0208758	1.88962	COMMD5	LOC101800119
NC_029533.1:4525710-4529007	AFMID	0.0293458	1.89093	AFMID	AFMID
NC_029521.1:28048156-28057149	BUB3	0.0134019	1.89121	BUB3	BUB3
NC_029519.1:52663777-52897799	UNC5C	0.0373833	1.89128	UNC5C	UNC5C
NC_029547.1:525040-539307	TXNL1	0.0109695	1.89141	TXNL1	TXNL1
NC_029524.1:3824573-3840931	SEPT2	0.0197741	1.8927	-	-
NC_029516.1:44826228-44832737	LOC107313428	0.0250701	1.89449	LOC417973	LOC101803211
NC_029518.1:4882195-4999542	SPTBN1	0.0482629	1.89567	SPTBN1	SPTBN1
NC_029517.1:46385911-46468914	PTPN3	0.027995	1.89604	PTPN3	PTPN3
NC_029522.1:16047920-16073018	DYNC1I2	0.0174243	1.90094	DYNC1I2	DYNC1I2
NC_029538.1:3153132-3170283	MTF1	0.00940401	1.90111	MTF1	MTF1
NC_029523.1:2480844-2496034	ZBTB41	0.0243582	1.90162	ZBTB41	ZBTB41
NC_029547.1:35891612-35931554	RASEF	0.0119504	1.90761	RASEF	RASEF
NC_029523.1:6066564-6073501	RNASEL	0.014298	1.9094	RNASEL	RNASEL
NC_029517.1:122600776-122769199	SAMD12	0.0243582	1.91156	SAMD12	SAMD12
NC_029547.1:25002823-25018072	ERMP1	0.0129407	1.9134	ERMP1	ERMP1
NC_029530.1:7164314-7165974	DDT	0.0109695	1.91415	DDT	DDT
NC_029519.1:26008073-26025163	CLGN	0.0261847	1.91659	CLGN	CLGN
NC_029516.1:41270793-41276459	NDUFA12	0.0160936	1.92069	NDUFA12	NDUFA12
NC_029519.1:10869176-10874243	GLOD5	0.0413699	1.92134	GLOD5	GLOD5
NC_029518.1:36472072-36477709	FAM89A	0.0197741	1.9216	FAM89A	-
NC_029547.1:44448234-44560732	PAM	0.0129407	1.92226	PAM	PAM
NC_029547.1:40534802-40550742	ISOC1	0.0160936	1.92373	ISOC1	ISOC1
NC_029547.1:37943624-38010670	PTCH1	0.0258041	1.92391	PTCH1	PTCH1
NC_029517.1:117630088-117691712	UBR5	0.0160936	1.92545	UBR5	UBR5
NC_029519.1:70822304-70833123	HS3ST1	0.016949	1.92586	HS3ST1	HS3ST1
NC_029547.1:39778916-39801660	SPTLC1	0.00827809	1.92789	SPTLC1	SPTLC1
NC_029522.1:4266654-4298424	HIBCH	0.0138506	1.92921	HIBCH	HIBCH
NC_029516.1:12928601-12953240	PIK3CG	0.0306815	1.92938	PIK3CG	PIK3CG
NC_029520.1:387886-423772	MYRF	0.0254946	1.93423	C5H11ORF9	MYRF
NC_029516.1:94145928-94150761	SOD1	0.0177837	1.93524	SOD1	SOD1
NC_029517.1:31159399-31257720	ANKRD28	0.0129407	1.93595	ANKRD28	ANKRD28
NC_029545.1:183705-193726	LOC107325880	0.0283096	1.93789	LOC101751912	-
NC_029547.1:58671987-58721231	PTBP3	0.0412444	1.93913	PTBP3	PTBP3
NC_029547.1:48608177-48616939	LOC107306431	0.0129407	1.94053	NIPSNAP3A	NIPSNAP3A
NC_029547.1:58643374-58648967	HSDL2	0.0129407	1.94078	HSDL2	HSDL2
NC_029518.1:12329776-12674893	PLCB1	0.0177837	1.94135	PLCB1	PLCB1
NC_029547.1:15451495-15495718	NNT	0.00986401	1.9421	NNT	NNT
NC_029516.1:123929510-123949993	F10	0.0381179	1.94218	F10	F10
NC_029543.1:3478714-3486263	RAB8A	0.00714428	1.94278	RAB8A	RAB8A
NC_029547.1:65120399-65135779	ALDH7A1	0.0165255	1.94286	ALDH7A1	ALDH7A1
NC_029524.1:6657051-6690578	ACSL3	0.0338756	1.94289	ACSL3	ACSL3
NC_029530.1:8046622-8059279	RNF185	0.0152368	1.94452	RNF185	RNF185
NC_029516.1:78718704-78728308	LOC107321256	0.0104114	1.94479	LOC418414	-
NC_029519.1:66423573-66454108	SEL1L3	0.008903	1.94728	SEL1L3	SEL1L3
NC_029547.1:47285301-47352157	GAK	0.0104114	1.94732	GAK	GAK
NC_029519.1:2191777-2201958	LOC107312494	0.0147558	1.9491	RHOG	LOC101795517
NC_029520.1:15984849-16030304	USH1C	0.00986401	1.95011	USH1C	USH1C
NC_029519.1:28934025-29280598	LRBA	0.0186257	1.95013	LRBA	LRBA
NC_029516.1:88403436-88471055	NRIP1	0.00655493	1.9503	LOC101749375	NRIP1
NC_029520.1:16791399-16801671	UEVLD	0.020139	1.9536	UEVLD	UEVLD
NC_029519.1:77461065-77489271	POLR1A	0.0134019	1.95533	POLR1A	POLR1A
NC_029516.1:174433114-174447119	DGAT2	0.00776201	1.95643	DGAT2	DGAT2
NC_029536.1:5912162-5934293	LOC107323516	0.0361226	1.95717	DDI2	LOC101797339
NC_029547.1:60472733-60495618	LRRC19	0.0147558	1.95727	LRRC19	LRRC19
NC_029516.1:49061863-49090472	RIC8B	0.0134019	1.95858	RIC8B	RIC8B
NC_029547.1:25426649-25557936	LOC107306117	0.0313241	1.95994	KDM4C	KDM4C
NC_029534.1:4101312-4129973	SLC43A2	0.0371087	1.96012	SLC43A2	SLC43A2
NC_029518.1:27197140-27202684	HSP90AB1	0.0114863	1.96114	HSP90AB1	-
NC_029521.1:25977263-26020996	PDZD8	0.0221013	1.96188	PDZD8	PDZD8
NC_029523.1:7139151-7198383	RGL1	0.00940401	1.96193	RGL1	RGL1
NC_029545.1:232656-242622	LOC107325881	0.0147558	1.96227	LOC426827	-
NC_029532.1:3675239-3678855	TOR2A	0.0431102	1.9627	TOR2A	TOR2A
NC_029519.1:30320244-30331384	MFSD8	0.0465076	1.96699	MFSD8	MFSD8
NC_029518.1:20918721-21066953	EML4	0.0119504	1.96719	EML4	EML4
NC_029518.1:100262134-100314404	CD2AP	0.0157207	1.96755	CD2AP	CD2AP
NC_029523.1:24812924-24833374	ATG4C	0.0114863	1.96769	ATG4C	ATG4C
NC_029516.1:32495201-32554357	PTPRB	0.008903	1.96974	PTPRB	PTPRB
NC_029538.1:1368823-1416938	EYA3	0.0272616	1.97006	EYA3	EYA3
NC_029516.1:13745838-13819571	KIF21A	0.00714428	1.97192	KIF21A	KIF21A
NC_029530.1:4180436-4193822	ATP6V0A2	0.00527103	1.97492	ATP6V0A2	LOC101799483
NC_029547.1:66463059-66486417	SNX2	0.00940401	1.97511	SNX2	SNX2
NC_029523.1:18363437-18366456	TMEM53	0.0152368	1.9762	TMEM53	TMEM53
NC_029532.1:5420788-5432126	SURF4	0.00714428	1.97818	SURF4	SURF4
NC_029517.1:73073044-73253851	TNS3	0.0104114	1.97974	TNS3	TNS3
NC_029547.1:66716153-66720788	LOC107306736	0.0472992	1.98004	LOC768709	-
NC_029520.1:27468520-27510760	MPP5	0.0114863	1.98177	MPP5	MPP5
NC_029520.1:34204818-34230398	ENTPD5	0.0174243	1.98192	ENTPD5	ENTPD5
NC_029530.1:2160017-2226923	ULK1	0.00827809	1.98213	ULK1	ULK1
NC_029523.1:21896262-21906017	SCP2	0.0376557	1.98384	SCP2	SCP2
NC_029547.1:10036085-10077015	LMBRD2	0.0275985	1.98384	LMBRD2	LMBRD2
NC_029519.1:59003788-59041687	PDGFRA	0.00714428	1.98417	PDGFRA	PDGFRA
NC_029524.1:14225484-14360778	B3GNT5	0.00827809	1.98545	B3GNT5	B3GNT5
NC_029547.1:66664302-66691501	CEP120	0.0384027	1.986	CEP120	CEP120
NC_029519.1:52193753-52201151	CASP6	0.00940401	1.98659	CASP6	CASP6
NC_029540.1:753230-756824	LOC107324434	0.0165255	1.98736	SLAMF8	-
NC_029526.1:9668108-9705986	LOC107319292,UBA2	0.0315903	1.9886	-	-
NC_029519.1:26058641-26069018	ELMOD2	0.00527103	1.98863	ELMOD2	ELMOD2
NC_029518.1:36372401-36396507	CAPN9	0.0275985	1.99021	CAPN9	CAPN9
NC_029547.1:11148438-11219893	RICTOR	0.0119504	1.99103	RICTOR	LOC101802777
NC_029522.1:2274250-2357829	PCNT	0.00827809	1.99192	PCNT	PCNT
NC_029516.1:101640789-101651971	-	0.014298	1.99667	-	-
NC_029542.1:3283991-3402897	SKAP1	0.0391875	1.99725	LOC101752206	SKAP1
NC_029516.1:30565759-30588288	TBK1	0.0345383	1.9987	TBK1	TBK1
NC_029520.1:23636575-23658902	PSEN1	0.0119504	1.99888	PSEN1	PSEN1
NC_029516.1:75347418-75357880	SFT2D2	0.00827809	1.99977	SFT2D2	SFT2D2
NC_029521.1:9599871-9687919	MICU1	0.0114863	2.00042	MICU1	MICU1
NC_029521.1:6186733-6379421	ANK3	0.0104114	2.00071	ANK3	ANK3
NC_029519.1:80789895-80892518	ATRN	0.0371087	2.00073	ATRN	ATRN
NC_029520.1:43442364-43535254	BCL11B	0.0177837	2.00101	BCL11B	BCL11B
NC_029520.1:29239839-29308847	STXBP6	0.0212486	2.00146	STXBP6	STXBP6
NC_029522.1:27420116-27549474	MGAT5	0.0391875	2.00204	MGAT5	MGAT5
NC_029516.1:12590499-12600554	RINT1	0.0233148	2.00389	RINT1	RINT1
NC_029516.1:174459033-174474752	MOGAT2	0.00776201	2.00744	MOGAT2	MOGAT2
NC_029519.1:11300013-11461303	LOC107312792	0.0030356	2.0075	LOC422316	LOC101797327
NC_029547.1:48423823-48440884	LPL	0.0181958	2.00932	LPL	LOC101796218
NC_029518.1:33878601-33908827	HEATR1	0.0045644	2.01064	HEATR1	HEATR1
NC_029547.1:62437718-62447139	SMU1	0.008903	2.01076	SMU1	SMU1
NC_029516.1:79600649-79615429	LOC107321499	0.0174243	2.01263	CD200	LOC101789532
NC_029542.1:2246893-2255469	CCDC47	0.00714428	2.01305	CCDC47	CCDC47
NC_029547.1:9501652-9520425	AMACR	0.0233148	2.01431	AMACR	AMACR
NC_029518.1:62046242-62109436	ATG5	0.0233148	2.01455	ATG5	ATG5
NC_029516.1:109400305-109421589	TXLNG	0.00655493	2.01462	TXLNG	TXLNG
NC_029518.1:26468785-26576181	BTBD9	0.008903	2.01529	BTBD9	BTBD9
NC_029529.1:7501615-7523002	ABCC6	0.0243582	2.01682	ABCC6	LOC101804322
NC_029526.1:6354251-6412579	PHKB	0.00827809	2.01705	PHKB	PHKB
NC_029526.1:98578-108479	OSGIN1	0.0129407	2.01912	OSGIN1	OSGIN1
NC_029516.1:159872808-159938099	XPO4	0.042772	2.0193	XPO4	XPO4
NC_029523.1:21938669-21989085	CPT2	0.00655493	2.02002	CPT2	CPT2
NC_029517.1:26400171-26457743	AHR	0.00986401	2.02135	AHR	AHR
NC_029520.1:39744805-39766913	NRDE2	0.0129407	2.02439	NRDE2	NRDE2
NC_029520.1:8186377-8233704	PPP6R3	0.00776201	2.0256	PPP6R3	PPP6R3
NC_029547.1:865967-877748	ACAA2	0.00655493	2.02856	ACAA2	ACAA2
NC_029534.1:2467660-2502720	RABEP1	0.00221596	2.02931	RABEP1	RABEP1
NC_029533.1:7237274-7248450	CEP95	0.0247312	2.02994	CEP95	CEP95
NC_029518.1:75829231-75892413	LMBRD1	0.00527103	2.03122	LMBRD1	LMBRD1
NC_029521.1:8789700-8799154	LOC107315716	0.00383056	2.03434	DDX50	LOC101800344
NC_029547.1:30254596-30274066	HAUS6	0.0165255	2.03471	HAUS6	HAUS6
NC_029516.1:65607439-65631888	TTC38	0.00655493	2.03531	TTC38L	TTC38
NC_029519.1:38447120-38513377	GALNT7	0.00827809	2.03712	GALNT7	GALNT7
NC_029516.1:101997722-102003673	DYNLT3	0.00527103	2.03888	DYNLT3	DYNLT3
NC_029518.1:51478220-51494059	LOC107311722,LOC107311723	0.0212486	2.03921	-	-
NC_029547.1:8541613-8542604	MRPL17	0.0177837	2.04015	MRPL17	-
NC_029518.1:64266958-64514559	ASCC3	0.00592636	2.04229	ASCC3	ASCC3
NC_029518.1:51526052-51554504	STX7	0.0134019	2.04275	STX7	STX7
NC_029517.1:42882149-42892909	PDIA4	0.00827809	2.04283	PDIA4	PDIA4
NC_029534.1:8040417-8043124	TMEM97	0.00827809	2.04369	TMEM97	TMEM97
NC_029523.1:26717151-26722150	CRYZ	0.0177837	2.04396	CRYZ	CRYZ
NC_029521.1:15079680-15086206	LOC107315857	0.0240836	2.04463	-	-
NC_029523.1:1484640-1567293	NR5A2	0.00123872	2.04585	NR5A2	NR5A2
NC_029547.1:11763886-11816423	PRKAA1,TTC33	0.00527103	2.04628	-	-
NC_029525.1:16353757-16362756	HACD3	0.00221596	2.04657	HACD3	HACD3
NC_029530.1:9631629-9636223	LOC107321477	0.0045644	2.04792	LOC101751363	-
NC_029518.1:9518379-9521986	LOC107310834	0.00221596	2.04817	LCLAT1	LCLAT1
NC_029523.1:2498447-2527612	ASPM	0.00527103	2.05004	ASPM	ASPM
NC_029547.1:45707175-45717989	RIOK2	0.00986401	2.05089	RIOK2	RIOK2
NC_029547.1:62324059-62370115	CORO2A	0.0119504	2.05644	CORO2A	CORO2A
NC_029518.1:29026695-29185188	CRIM1	0.0030356	2.06217	CRIM1	CRIM1
NC_029518.1:10390818-10414715	FOXN2	0.00592636	2.06419	FOXN2	FOXN2
NC_029547.1:38105819-38154884	ERCC6L2	0.00776201	2.06468	ERCC6L2	ERCC6L2
NC_029517.1:97213349-97299362	MAPRE2	0.0045644	2.06472	MAPRE2	LOC106018127
NC_029519.1:72339155-72365117	MAN2B2	0.00383056	2.06598	MAN2B2	MAN2B2
NC_029527.1:4957441-4981765	DCP1A	0.0439318	2.06783	DCP1A	DCP1A
NC_029525.1:9213653-9237103	SECISBP2L	0.00714428	2.07006	SECISBP2L	SECISBP2L
NC_029526.1:9713740-9723756	LOC107319329	0.00714428	2.07164	LOC415787	LOC101790993
NC_029518.1:68728553-68748392	CASP8AP2	0.00714428	2.07361	CASP8AP2	CASP8AP2
NC_029524.1:8791290-8811613	GK5	0.00940401	2.07423	GK5	GK5
NC_029522.1:29953348-30000165	GPD2	0.00527103	2.07892	GPD2	GPD2
NC_029520.1:8953016-9332575	TSPAN4	0.00383056	2.08138	TSPAN4	TSPAN4
NC_029517.1:40126764-40248858	TRAK1	0.0373833	2.08295	TRAK1	TRAK1
NC_029547.1:31224261-31253895	PTAR1	0.00986401	2.08439	PTAR1	PTAR1
NC_029533.1:3168851-3201338	CD7	0.0265013	2.08474	LOC417345	CD7
NC_029547.1:10532495-10560145	NUP155	0.0045644	2.08634	NUP155	NUP155
NC_029547.1:63311151-63376208	DMXL1	0.00221596	2.08667	DMXL1	DMXL1
NC_029518.1:49195530-49272222	ARFGEF3	0.0119504	2.08682	ARFGEF3	ARFGEF3
NC_029529.1:975547-995825	TXNDC11	0.0030356	2.08868	TXNDC11	TXNDC11
NC_029529.1:9420864-9450063	ABAT	0.00655493	2.09042	ABAT	ABAT
NC_029518.1:71027557-71085697	DOPEY1	0.00527103	2.09399	DOPEY1	DOPEY1
NC_029516.1:22050817-22127318	CFTR	0.0045644	2.09531	CFTR	CFTR
NC_029520.1:11355014-11377752	LOC107314567	0.014298	2.09605	SLC22A18	SLC22A18
NC_029523.1:18657705-18721137	TESK2	0.00221596	2.09666	TESK2	TESK2
NC_029518.1:1954480-2093394	MDH1	0.0124665	2.09717	MDH1	MDH1
NC_029530.1:7166694-7254247	CABIN1	0.0030356	2.09811	CABIN1	CABIN1
NC_029517.1:103014114-103029043	TTPA	0.0104114	2.1027	TTPA	TTPA
NC_029519.1:81330739-81403779	SFXN5	0.020139	2.10478	SFXN5	SFXN5
NC_029516.1:5524108-5547171	PROSER2	0.0134019	2.10512	PROSER2	PROSER2
NC_029547.1:9993274-10008207	IL7R	0.00655493	2.10519	IL7R	IL7R
NC_029518.1:61939277-62002043	AIM1	0.0030356	2.10635	AIM1	AIM1
NC_029547.1:25046500-25109646	KIAA2026	0.00827809	2.10721	KIAA2026	KIAA2026
NC_029520.1:15872950-15898941	NUCB2	0.00714428	2.11149	NUCB2	NUCB2
NC_029547.1:38921758-39037974	SEMA4D	0.0229382	2.11155	SEMA4D	SEMA4D
NC_029516.1:94852065-94971542	ITSN1	0.0212486	2.11351	ITSN1	ITSN1
NC_029547.1:30309489-30312313	-	0.027995	2.11418	-	-
NC_029524.1:7759544-7783514	RHBDD1	0.0261847	2.11806	RHBDD1	RHBDD1
NC_029516.1:174753265-174854013	FCHSD2	0.014298	2.12073	FCHSD2	FCHSD2
NC_029525.1:5363850-5599851	THSD4	0.0229382	2.12083	THSD4	THSD4
NC_029534.1:4078563-4100294	PITPNA	0.00655493	2.12094	PITPNA	PITPNA
NC_029529.1:7523098-7545497	LOC107320625	0.00221596	2.12107	PM5	LOC101803902
NC_029517.1:113686999-113744504	TRIQK	0.0465076	2.12255	TRIQK	LOC101800695
NC_029547.1:41342125-41346004	-	0.0478492	2.12289	-	-
NC_029516.1:758598-795742	AHCYL2	0.00383056	2.12399	AHCYL2	AHCYL2
NW_015439960.1:39-78600	LOC107307407	0.0444928	2.12736	-	-
NC_029519.1:19344149-19366575	ETFDH	0.0345383	2.12897	ETFDH	ETFDH
NW_015439064.1:2394-2527	-	0.049092	2.12902	-	-
NC_029517.1:82851174-82864785	LOC107309963	0.0104114	2.12943	CYB5A	LOC101791665
NC_029516.1:39426011-39468269	GALNT4	0.0109695	2.13244	-	-
NC_029530.1:9913533-9919873	NIPSNAP1	0.00940401	2.13293	NIPSNAP1	-
NC_029547.1:62712093-62741120	ACO1	0.0030356	2.13525	ACO1	ACO1
NC_029518.1:49568650-49582570	IFNGR1	0.00527103	2.13619	IFNGR1	IFNGR1
NC_029547.1:51136154-51181432	TTC37	0.0030356	2.13751	TTC37	TTC37
NC_029525.1:4169196-4200767	ICE2	0.0114863	2.13862	ICE2	ICE2
NC_029547.1:45465636-45516376	CHD1	0.00221596	2.14476	CHD1	CHD1
NC_029547.1:38596911-38661593	SPIN1	0.00221596	2.14484	SPINZ	-
NC_029516.1:120367930-120508094	MAP4K4	0.020139	2.14499	MAP4K4	MAP4K4
NC_029527.1:12766034-12871914	FRMD4B	0.00221596	2.14605	FRMD4B	FRMD4B
NC_029521.1:22635788-22665347	XPNPEP1	0.0030356	2.14762	XPNPEP1	XPNPEP1
NC_029516.1:41148751-41192734	TMCC3	0.00123872	2.14918	TMCC3	TMCC3
NC_029522.1:27816149-27826149	UBXN4	0.0030356	2.15049	UBXN4	UBXN4
NC_029517.1:12859138-12885982	KIF5B	0.00123872	2.15152	KIF5B	KIF5B
NC_029516.1:131427433-131480501	CLDN10	0.00776201	2.15329	CLDN10	CLDN10
NC_029516.1:159595626-159717633	MICU2	0.00221596	2.15374	MICU2	MICU2
NC_029524.1:3844159-3895096	FARP2	0.00714428	2.15457	FARP2	FARP2
NC_029524.1:6591079-6623484	FARSB	0.00592636	2.15952	FARSB	FARSB
NC_029516.1:148213749-148238346	OLFM4	0.0261847	2.16381	OLFM4	OLFM4
NC_029519.1:33681371-33712103	PAPSS1	0.0030356	2.16461	PAPSS1	PAPSS1
NC_029516.1:75778938-76012425	FILIP1L	0.0328656	2.16548	FILIP1L	FILIP1L
NC_029547.1:51124924-51136043	ARSK	0.0138506	2.16673	ARSK	ARSK
NC_029547.1:50118064-50143017	LMNB1	0.00940401	2.16706	LMNB1	LMNB1
NC_029529.1:1154563-1190226	LMTK2	0.00221596	2.16757	LMTK2	LMTK2
NC_029519.1:18091449-18130380	LOC107313042	0.0045644	2.16964	LOC100857197	LOC101793952
NC_029547.1:20300006-20323661	ERCC8	0.0152368	2.17028	ERCC8	ERCC8
NC_029522.1:12117784-12128210	IDH1	0.00123872	2.1719	IDH1	IDH1
NC_029516.1:78570799-78585791	LOC107321148	0.0397586	2.173	TRAT1	LOC101802873
NC_029529.1:947929-974598	ZC3H7A	0.00383056	2.17304	ZC3H7A	ZC3H7A
NC_029532.1:4114562-4129308	CRAT	0.00221596	2.17679	CRAT	CRAT
NC_029517.1:104706536-104869076	PREX2	0.016949	2.17706	PREX2	PREX2
NC_029518.1:47785733-47895388	ADGRG6	0.0030356	2.17777	GPR126	ADGRG6
NC_029547.1:23263423-23265899	TMEM252	0.0114863	2.17936	TMEM252	-
NC_029517.1:5430307-5507630	XYLB	0.00940401	2.18087	XYLB	XYLB
NC_029547.1:48912802-48930902	FKTN	0.00940401	2.1832	FKTN	FKTN
NC_029547.1:23029519-23086738	MRPS27	0.00714428	2.18406	MRPS27	MRPS27
NC_029533.1:4172444-4207423	LOC107322094	0.00383056	2.18412	-	-
NC_029517.1:40252477-40257222	CCK	0.0181958	2.18678	CCK	CCK
NC_029518.1:75435490-75507568	FAM135A	0.0181958	2.19254	FAM135A	FAM135A
NC_029527.1:8080307-8103498	SLC41A3	0.0030356	2.19663	SLC41A3	SLC41A3
NC_029518.1:90100422-90241785	NBAS	0.00123872	2.19773	NBAS	NBAS
NC_029526.1:6245967-6336068	LONP2	0.00123872	2.19958	LONP2	LONP2
NC_029547.1:57151578-57164201	CCDC125	0.0306815	2.20073	CCDC125	CCDC125
NC_029517.1:52271778-52308220	MARCH6	0.00123872	2.20109	-	-
NC_029517.1:31150285-31156473	BTD	0.0364407	2.20308	BTD	BTD
NC_029517.1:82283041-82288521	TSHZ1	0.0134019	2.20616	TSHZ1	TSHZ1
NC_029547.1:22547529-22555076	ANKRA2	0.00827809	2.2067	ANKRA2	ANKRA2
NC_029518.1:25685326-25716500	MOCS1	0.00123872	2.20748	MOCS1	MOCS1
NC_029521.1:5964171-5964878	-	0.00221596	2.20855	-	-
NC_029523.1:17365619-17377661	ELOVL1	0.00827809	2.20876	ELOVL1	ELOVL1
NC_029519.1:62386814-62451837	PDS5A	0.00123872	2.20899	PDS5A	PDS5A
NC_029519.1:44545128-44556037	NUP54	0.00123872	2.21019	NUP54	NUP54
NC_029517.1:64732737-64768116	DSP	0.035084	2.21098	DSP	DSP
NC_029524.1:11043631-11099961	ATP13A3,GP5	0.00592636	2.21235	-	-
NC_029521.1:1825717-1845038	MMRN2	0.00592636	2.2136	MMRN2	MMRN2
NC_029547.1:1891397-1938130	EPG5	0.0030356	2.21383	EPG5	EPG5
NC_029519.1:44254252-44256414	LOC107313414	0.00714428	2.21399	CL2	LOC101795838
NC_029547.1:40903596-40907978	SRP19	0.00221596	2.21425	CTC-487M23.8	SRP19
NC_029526.1:14963066-15001827	USP10	0.0045644	2.21712	USP10	USP10
NC_029524.1:20835937-20862432	AADAC	0.0030356	2.21786	AADACL2	AADAC
NC_029523.1:21439841-21477417	TTC39A	0.00592636	2.21792	TTC39A	TTC39A
NC_029547.1:13165205-13180001	CDK7	0.0243582	2.22276	CDK7	CDK7
NC_029525.1:11645893-11684110	ABHD2	0.00123872	2.22454	ABHD2	ABHD2
NC_029547.1:20247096-20278230	ELOVL7	0.00123872	2.22692	ELOVL7	ELOVL7
NC_029516.1:61432502-61442586	CMAS	0.00123872	2.22916	CMAS	CMAS
NC_029521.1:23626150-23638292	ACSL5	0.00221596	2.23012	ACSL5	ACSL5
NC_029518.1:19489613-19541555	LPGAT1	0.00123872	2.23018	LPGAT1	LPGAT1
NC_029516.1:61459130-61532957	ABCC9	0.0286366	2.23182	ABCC9	ABCC9
NC_029536.1:1527715-1559555	PRKCZ	0.00776201	2.23195	PRKCZ	PRKCZ
NC_029522.1:14897219-14971005	CHN1	0.00221596	2.23265	CHN1	CHN1
NC_029516.1:161154925-161187343	EXPH5	0.00123872	2.2369	EXPH5	EXPH5
NC_029527.1:4736285-4808975	FGD3	0.00123872	2.23708	FGD3	FGD3
NC_029519.1:44735477-44959797	SLC4A4	0.0109695	2.23904	SLC4A4	SLC4A4
NC_029547.1:24598642-24642727	SLC1A1	0.0194538	2.24134	SLC1A1	SLC1A1
NC_029519.1:68730431-68798206	LCORL	0.0160936	2.24319	LCORL	LCORL
NC_029547.1:57882377-57897328	TMEM246	0.00221596	2.24535	TMEM246	TMEM246
NC_029519.1:44576859-44584074	NAAA	0.00123872	2.24552	NAAA	NAAA
NC_029542.1:4752817-4770118	NBR1	0.00123872	2.24614	NBR1	NBR1
NC_029519.1:58803944-58831356	KDR	0.0124665	2.24786	KDR	KDR
NC_029524.1:16981595-17005398	ECT2	0.00383056	2.25068	ECT2	ECT2
NC_029516.1:80028277-80239453	EPHA3	0.0286366	2.25204	EPHA3	EPHA3
NC_029526.1:15062599-15105389	LOC107319395	0.00123872	2.25252	HNF4beta	LOC101797468
NC_029518.1:22493643-22577889	LRPPRC	0.00123872	2.25638	LRPPRC	LRPPRC
NC_029520.1:27529174-27541120	PLEK2	0.0045644	2.25649	PLEK2	PLEK2
NC_029547.1:66731970-66734143	SLC25A51	0.027995	2.25694	SLC25A51	SLC25A51
NC_029516.1:38972766-39008089	TMTC3	0.0030356	2.25846	TMTC3	TMTC3
NC_029516.1:34682465-34689552	CSRP2	0.00383056	2.2617	CSRP2	CSRP2
NC_029516.1:1322512-1333499	SLC35B4	0.00940401	2.26316	SLC35B4	SLC35B4
NC_029516.1:137276008-137298676	LOC107308036	0.0205237	2.2653	-	-
NC_029547.1:46152624-46165744	CLTA	0.00221596	2.2668	CLTA	CLTA
NC_029516.1:173758959-173768522	LOC107308551	0.035084	2.26826	ART7C	-
NC_029525.1:2410032-2452248	PSTPIP1	0.00527103	2.26834	PSTPIP1	PSTPIP1
NC_029516.1:50618853-50622798	LOC107314959	0.032233	2.27129	-	-
NC_029547.1:58505404-58551996	SNX30	0.0165255	2.27627	SNX30	SNX30
NC_029518.1:1741698-1767302	LOC107310673	0.0221013	2.27876	LGALSL	LGALSL
NC_029547.1:37845257-37921929	FANCC	0.0361226	2.27983	FANCC	FANCC
NC_029523.1:13038148-13083635	LRRC8D	0.00123872	2.2822	LRRC8D	LRRC8D
NC_029522.1:18241683-18254117	INSIG2	0.00123872	2.28585	INSIG2	LOC101805358
NC_029547.1:36911094-36977583	NAA35	0.0496019	2.28608	NAA35	NAA35
NC_029516.1:152302919-152342845	ATP7B	0.00123872	2.28981	ATP7B	ATP7B
NC_029518.1:85510130-85516172	ADI1	0.030406	2.29099	ADI1	ADI1
NC_029547.1:62609946-62637817	TDRD7	0.00221596	2.29422	TDRD7	TDRD7
NC_029517.1:28963897-29045039	OSBPL3	0.0186257	2.29536	OSBPL3	OSBPL3
NC_029517.1:4128352-4167765	ACAA1	0.00123872	2.29867	ACAA1	ACAA1
NC_029520.1:45542566-45603679	EXOC3L4	0.00123872	2.29876	EXOC3L4	EXOC3L4
NC_029532.1:5061358-5066566	-	0.00592636	2.30404	-	-
NC_029534.1:2274055-2321094	ZZEF1	0.0301271	2.3042	-	-
NC_029516.1:161690804-161846560	GUCY1A2	0.00592636	2.31226	GUCY1A2	GUCY1A2
NC_029517.1:28885632-28931497	MPP6	0.00123872	2.31579	MPP6	MPP6
NC_029534.1:5470709-5532220	LOC107322403	0.0160936	2.31656	LOC101749175	-
NC_029517.1:7718122-7784330	DNAJB6	0.00592636	2.31808	DNAJB6	DNAJB6
NC_029526.1:10014958-10041518	CDH5	0.00221596	2.31864	CDH5	CDH5
NC_029518.1:95872445-95890075	EPT1	0.00123872	2.32133	EPT1	EPT1
NC_029516.1:27260488-27275185	TWF1	0.00123872	2.32148	TWF1	TWF1
NC_029520.1:27203028-27445617	GPHN	0.00123872	2.32501	GPHN	GPHN
NC_029525.1:11482341-11487300	PEX11A	0.0129407	2.32747	PEX11A	PEX11A
NC_029547.1:66738324-66750352	POLR1E	0.00383056	2.33164	POLR1E	POLR1E
NC_029517.1:27580571-27631822	ITGB8	0.00123872	2.33204	ITGB8	ITGB8
NC_029521.1:15041036-15067458	ABCG2,BLOC1S2	0.00776201	2.33591	-	-
NC_029529.1:6728040-6784718	TNRC6A	0.00123872	2.33725	TNRC6A	TNRC6A
NC_029535.1:7175964-7187361	GATA5	0.00123872	2.33769	GATA5	GATA5
NC_029547.1:47189362-47264028	PIGG	0.00123872	2.33813	PIGG	PIGG
NC_029527.1:2871956-2945133	ATG7	0.0030356	2.34135	ATG7	ATG7
NC_029520.1:40114853-40131760	GPR68	0.0306815	2.34234	GPR68	GPR68
NC_029516.1:44822004-44826215	LOC107313402	0.00123872	2.35073	HSPA12B	LOC101803035
NC_029516.1:131510933-131650247	ABCC4	0.00123872	2.35084	ABCC4	ABCC4
NC_029520.1:23055455-23065273	SNAP23	0.00776201	2.35096	SNAP23	SNAP23
NC_029516.1:148575386-148730746	VWA8	0.00123872	2.35692	VWA8	VWA8
NC_029547.1:47354596-47371568	LOC107306415	0.00123872	2.36479	LOC427292	LOC101790524
NC_029537.1:1398622-1422112	GFPT1	0.00714428	2.36652	GFPT1	GFPT1
NC_029547.1:6650923-6654606	LOC107305757	0.030406	2.37669	PINLYP	LOC106018560
NC_029521.1:25456215-25631172	GFRA1	0.0233148	2.37716	GFRA1	GFRA1
NC_029528.1:4535167-4552262	CANX	0.00221596	2.38115	CANX	CANX
NC_029547.1:36134656-36159371	UBQLN1	0.00123872	2.38431	UBQLN1	UBQLN1
NC_029518.1:99966192-100032201	CLIC5	0.016949	2.38897	CLIC5	CLIC5
NC_029517.1:104336733-104383784	LOC107310235	0.00123872	2.39516	SGK3	SGK3
NC_029516.1:100243337-100291191	MAOB	0.00123872	2.39518	MAOB	LOC101792808
NC_029518.1:75098262-75120329	ASRGL1	0.0030356	2.396	ASRGL1	ASRGL1
NC_029518.1:56834481-56964180	MAN1A1	0.00221596	2.39906	MAN1A1	MAN1A1
NC_029524.1:6569202-6589602	SGPP2	0.0134019	2.40109	SGPP2	SGPP2
NC_029516.1:32285596-32321695	MYRFL	0.00123872	2.41114	MYRFL	MYRFL
NC_029516.1:76492760-76514177	NXPE3	0.00123872	2.4122	NXPE3	NXPE3
NC_029516.1:32869557-32948570	LGR5	0.00123872	2.41471	LGR5	LGR5
NC_029547.1:28784158-28831742	ZDHHC21	0.0498438	2.4151	ZDHHC21	ZDHHC21
NC_029518.1:79606960-79703515	COL21A1	0.0470439	2.41646	COL21A1	COL21A1
NC_029537.1:794710-797665	PCYOX1	0.00123872	2.42106	PCYOX1	PCYOX1
NC_029527.1:5014056-5152907	CACNA1D	0.00123872	2.42862	CACNA1D	CACNA1D
NC_029526.1:9708906-9711806	LOC107319232	0.0045644	2.43066	-	-
NC_029541.1:2580477-2588657	PM20D1	0.0030356	2.43279	PM20D1	PM20D1
NC_029529.1:10714878-10715847	LOC107320986	0.00123872	2.43706	HBAD	LOC101800520
NC_029538.1:1890260-1896289	SESN2	0.00123872	2.43722	LOC100858796	-
NC_029516.1:161366742-161381423	SLC35F2	0.00592636	2.4413	SLC35F2	SLC35F2
NC_029530.1:8205878-8207770	POP5	0.0384027	2.4462	POP5	-
NC_029534.1:7231180-7288375	LOC107322768	0.00827809	2.44718	ACACA	ACACA
NC_029524.1:2550414-2570705	EHHADH	0.00123872	2.45345	EHHADH	EHHADH
NC_029517.1:128591602-128672062	ZFAT	0.0265013	2.45724	ZFAT	ZFAT
NC_029547.1:18300084-18387633	SKIV2L2	0.0462909	2.4592	SKIV2L2	SKIV2L2
NC_029528.1:2875205-2899017	SLC25A48	0.00123872	2.46181	SLC25A48	SLC25A48
NC_029516.1:59673341-59757036	PDE3A	0.00123872	2.46304	PDE3A	PDE3A
NC_029523.1:12339242-12371106	KIAA1107	0.00221596	2.46431	KIAA1107	KIAA1107
NC_029516.1:97331982-97364212	IGSF5	0.00123872	2.46438	IGSF5	IGSF5
NC_029521.1:23174097-23177820	ADRA2A	0.0250701	2.46647	ADRA2A	ADRA2A
NC_029516.1:5504608-5507649	ECHDC3	0.00986401	2.46805	ECHDC3	ECHDC3
NC_029526.1:17733692-17745128	CHST4	0.0138506	2.46993	CHST4	CHST4
NC_029516.1:71604611-71642449	GPR156,LRRC58	0.00123872	2.48336	-	-
NC_029516.1:100297417-100339709	LOC107324276	0.00655493	2.48829	MAOA	LOC101793000
NC_029547.1:57122735-57151444	ZFYVE16	0.00123872	2.49187	ZFYVE16	ZFYVE16
NC_029518.1:19866322-20012476	HHAT	0.0400512	2.49328	HHAT	HHAT
NC_029516.1:79574989-79581818	LOC107321478	0.0030356	2.49604	-	-
NC_029526.1:1411945-1414023	LOC107319129	0.00123872	2.49951	LOC100857820	-
NC_029532.1:1098462-1105297	LOC107321618	0.0275985	2.50763	ENTPD2L	LOC101790941
NC_029543.1:530532-530797	-	0.00221596	2.50967	-	-
NC_029534.1:129727-143578	MLXIPL	0.00123872	2.51344	MLXIPL	MLXIPL
NC_029519.1:4105281-4194158	ADGRG4	0.0221013	2.51521	GPR112	ADGRG4
NC_029516.1:112603764-112714277	SHROOM2	0.00123872	2.51636	SHROOM2	SHROOM2
NC_029518.1:95837719-95845614	LOC107312331	0.00940401	2.51663	-	-
NC_029516.1:88117184-88134250	LIPI	0.00123872	2.52256	LIPI	LIPI
NC_029517.1:77480026-77494443	LOC107309863	0.00123872	2.52795	TARP	LOC101805253
NC_029527.1:8518924-8576669	SLC6A6	0.00776201	2.5302	SLC6A6	SLC6A6
NC_029516.1:78429410-78438295	HHLA2	0.00123872	2.53049	HHLA2	-
NC_029541.1:1679692-1696208	AHCYL1	0.00123872	2.53645	-	-
NC_029516.1:168626202-168773984	TMEM135	0.0157207	2.53722	TMEM135	TMEM135
NC_029518.1:51884344-51915045	ENPP3	0.00123872	2.53909	ENPP3	ENPP3
NC_029519.1:77846598-77849918	FABP1	0.00383056	2.54558	FABP1	LOC101800641
NC_029547.1:57858415-57878823	RNF20	0.00123872	2.54662	RNF20	RNF20
NC_029530.1:9640277-9643559	LOC107321108	0.00123872	2.54906	-	-
NC_029547.1:56953297-56955508	LOC107306542	0.0208758	2.55069	LOC107052408	-
NC_029519.1:59985305-60026751	TEC	0.0045644	2.5537	TEC	TEC
NC_029543.1:529686-530181	-	0.00123872	2.55418	-	-
NC_029521.1:6102887-6123241	SLC16A9	0.00123872	2.56296	SLC16A9	SLC16A9
NC_029519.1:26025402-26056767	MGAT4D	0.00123872	2.56636	LOC422448	MGAT4D
NC_029530.1:8908839-8947468	LOC107321358	0.0367755	2.5698	-	-
NC_029518.1:17175445-17354587	GPATCH2	0.00123872	2.57835	GPATCH2	GPATCH2
NC_029522.1:13379189-13430884	CCDC141	0.0412444	2.57866	CCDC141	CCDC141
NC_029521.1:1865595-1922818	GLUD1	0.0030356	2.58144	GLUD1	GLUD1
NC_029524.1:20500332-20541915	MME	0.00123872	2.585	MME	MME
NC_029516.1:46963411-46976889	IL2RB	0.00221596	2.59132	IL2RB	IL2RB
NC_029517.1:123427430-123528308	SNTB1	0.00123872	2.59414	SNTB1	LOC101798863
NC_029519.1:2887406-2930966	PLS3	0.00123872	2.59505	-	-
NC_029523.1:19413984-19422269	LOC107317627	0.00123872	2.60338	CYP4B1L	LOC101798033
NC_029517.1:50759891-50769863	UPP1	0.00123872	2.61444	UPP1	UPP1
NC_029519.1:46211021-46220046	LOC107313444	0.00123872	2.61565	UGT2A1	LOC101796668
NC_029518.1:95132137-95137060	TP53I3	0.0177837	2.61841	TP53I3	TP53I3
NC_029516.1:69931615-69940704	GSTK1	0.00123872	2.61891	GSTK1	GSTK1
NC_029547.1:33881161-33954882	LOC107306231	0.00123872	2.62236	VPS13A	LOC101801500
NC_029523.1:11740294-11834652	ABCD3	0.0030356	2.63168	ABCD3	ABCD3
NC_029516.1:134988926-135000902	SLITRK6	0.0205237	2.6335	SLITRK6	SLITRK6
NC_029542.1:4331831-4351305	ACLY	0.00123872	2.64177	ACLY	ACLY
NC_029522.1:141310-177838	C7H2orf66,PGAP1	0.0030356	2.64293	-	-
NC_029547.1:36911094-36977583	GOLM1	0.00123872	2.64301	GOLM1	GOLM1
NC_029519.1:69513156-69541956	FBXL5	0.00123872	2.65115	FBXL5	FBXL5
NC_029516.1:94220954-94275198	HUNK	0.0373833	2.65367	HUNK	HUNK
NC_029547.1:21864455-21928826	COL4A3BP	0.00123872	2.65411	COL4A3BP	COL4A3BP
NC_029516.1:61193867-61323401	ST8SIA1	0.00714428	2.65645	ST8SIA1	ST8SIA1
NC_029528.1:12334887-12344306	LOC107320451	0.00123872	2.66039	SPINK5	LOC101798824
NC_029547.1:59002121-59022564	SMC2	0.00123872	2.66108	SMC2	SMC2
NC_029516.1:97295967-97324562	B3GALT5	0.0319215	2.66535	B3GALT5	B3GALT5
NC_029518.1:60091428-60118255	TRAF3IP2	0.00123872	2.66875	TRAF3IP2	TRAF3IP2
NC_029539.1:2621569-2632456	CRTAM	0.0221013	2.67002	CRTAM	CRTAM
NC_029517.1:18509571-18596073	ITGA8	0.0254946	2.67035	ITGA8	ITGA8
NW_015439639.1:552-3047	LOC107306879	0.0413699	2.67995	-	-
NC_029547.1:41526260-41553314	WDR36	0.00123872	2.68022	WDR36	WDR36
NC_029528.1:6688521-6746874	DOCK2	0.0181958	2.68045	DOCK2	DOCK2
NC_029547.1:10561667-10684679	WDR70	0.00123872	2.68358	WDR70	WDR70
NC_029523.1:16900680-16959953	PIGK	0.00123872	2.68666	PIGK	PIGK
NC_029524.1:14412968-14507866	ATP11B	0.00123872	2.69002	ATP11B	ATP11B
NC_029517.1:80140747-80233523	AHRR	0.0045644	2.6919	AHRR	AHRR
NC_029530.1:8885565-8888548	P2RX2	0.0324902	2.6998	P2RX2	P2RX2
NC_029518.1:95357967-95359883	KHK	0.0030356	2.69985	KHK	-
NC_029523.1:6041131-6047233	GLUL	0.00221596	2.69986	GLUL	GLUL
NC_029530.1:9627067-9631422	MTFP1	0.00123872	2.70112	MTFP1	-
NC_029525.1:9160247-9180569	CEP152	0.0045644	2.70354	CEP152	CEP152
NC_029516.1:3607733-3650316	ITIH5	0.00123872	2.70378	ITIH5	LOC101790839
NC_029538.1:1362211-1366338	SMPDL3B	0.00123872	2.70399	SMPDL3B	SMPDL3B
NC_029547.1:12290281-12426973	AP3B1	0.00123872	2.70489	AP3B1	LOC101804055
NC_029527.1:5153321-5166851	CHDH	0.00123872	2.70752	CHDH	CHDH
NC_029539.1:4739684-4745850	CD3E	0.00123872	2.71007	CD3E	CD3E
NC_029519.1:8438907-8528211	LOC107312666	0.00123872	2.71048	LOC101749809	LOC101797884
NC_029517.1:4339298-4345149	LOC107308861	0.00123872	2.71802	SLC22A13L	LOC101797260
NC_029530.1:11308808-11312538	SDSL	0.0217385	2.72812	SDSL	-
NC_029521.1:15090964-15108183	LOC107315860	0.020139	2.7286	-	-
NC_029535.1:8456853-8459958	LOC107323033	0.0240836	2.73268	LOC100858256	LOC101795559
NC_029516.1:62184135-62437872	ITPR2	0.00123872	2.74791	ITPR2	ITPR2
NC_029547.1:66763826-66768991	GRHPR	0.00527103	2.75173	GRHPR	GRHPR
NC_029547.1:18405852-18445806	SLC38A9	0.00527103	2.75185	SLC38A9	SLC38A9
NC_029516.1:79284772-79307378	PLCXD2	0.016949	2.76263	PLCXD2	PLCXD2
NC_029533.1:7295506-7337651	TEX2	0.00123872	2.76612	TEX2	TEX2
NC_029542.1:99584-127147	LOC107324962	0.00123872	2.77112	LOC101748259	LOC101804340
NC_029547.1:14919970-14993988	OXCT1	0.00123872	2.77161	OXCT1	OXCT1
NC_029547.1:63394728-63452724	DTWD2	0.0114863	2.77302	DTWD2	DTWD2
NC_029518.1:52598051-52677980	ARHGAP18	0.00123872	2.78091	ARHGAP18	ARHGAP18
NC_029522.1:13995115-14051539	AGPS	0.00123872	2.78444	AGPS	AGPS
NC_029516.1:44614911-44656635	GUCY2C	0.00383056	2.78605	GUCY2C	GUCY2C
NC_029547.1:15006372-15016965	FBXO4	0.00221596	2.79047	FBXO4	FBXO4
NC_029547.1:62639990-62697962	DGKQ	0.00123872	2.79985	DGKQ	DGKQ
NC_029547.1:21469573-21583583	IQGAP2	0.00123872	2.80839	IQGAP2	IQGAP2
NC_029516.1:46535735-46543459	BAIAP2L2	0.00123872	2.80848	BAIAP2L2	BAIAP2L2
NC_029517.1:100628650-100661217	LOC107310176	0.0290249	2.81153	SDR16C5	SDR16C5
NC_029547.1:18273211-18300054	DHX29	0.00123872	2.81452	DHX29	DHX29
NC_029518.1:57716710-57794904	ROS1	0.00123872	2.81529	ROS1	ROS1
NC_029547.1:24768088-24849239	JAK2	0.0030356	2.82005	JAK2	JAK2
NC_029547.1:22834508-22885134	TNPO1	0.00123872	2.82568	TNPO1	TNPO1
NC_029518.1:16219295-16226517	MARCH1	0.00123872	2.82822	-	-
NC_029547.1:64978770-65002303	TRIM36	0.00123872	2.82846	TRIM36	TRIM36
NC_029547.1:42186154-42337771	FER	0.00123872	2.82896	FER	FER
NC_029519.1:30331465-30352220	ABHD18	0.00123872	2.83016	ABHD18	LOC101797225
NC_029526.1:8590749-8623315	SLC7A9	0.00123872	2.84394	SLC7A9	SLC7A9
NC_029527.1:2309631-2603494	ATP2B2	0.0030356	2.84968	ATP2B2	ATP2B2
NC_029547.1:10475929-10531834	CZH5orf42	0.00221596	2.8499	CZH5ORF42	LOC101803127
NC_029532.1:817040-834767	SLC31A1	0.00123872	2.85629	SLC31A1	SLC31A1
NC_029519.1:73454295-73523225	ACOX3	0.00221596	2.85914	ACOX3	ACOX3
NC_029520.1:3179139-3219775	KIF18A	0.0174243	2.8618	KIF18A	KIF18A
NC_029520.1:10945722-10992197	TRPM5	0.00123872	2.86568	TRPM5	TRPM5
NC_029516.1:99148011-99187029	PDXK	0.00123872	2.86763	PDXK	PDXK
NC_029547.1:19484355-19621055	RAB3C	0.00123872	2.87188	RAB3C	-
NC_029537.1:2162620-2283788	ADAM28	0.00123872	2.88226	ADAM28	LOC101794625
NC_029517.1:63207731-63233234	BPHL	0.0152368	2.88546	BPHL	BPHL
NC_029516.1:55591438-55644785	KDM7A	0.00123872	2.88796	KDM7A	KDM7A
NC_029525.1:15806138-15837574	ALDH1A3	0.00123872	2.88815	ALDH1A3	ALDH1A3
NC_029519.1:53953232-53968750	LOC107313657,LOC107313658	0.0129407	2.89584	-	-
NC_029522.1:2730619-2749987	LOC107316409	0.0181958	2.90257	LOC424033	LOC101793031
NC_029519.1:72370291-72379398	LOC107314073	0.0335763	2.9051	LOC770881	LOC101803964
NC_029518.1:54351347-54355981	LOC107311754	0.0129407	2.90651	LOC107053066	-
NC_029517.1:91057267-91168139	LOC107310014	0.00123872	2.9073	MYOM1	MYOM1
NC_029534.1:4970817-4990589	SLC6A4	0.0030356	2.91265	SLC6A4	SLC6A4
NC_029547.1:9728081-9856322	PRLR	0.00123872	2.92362	PRLR	PRLR
NC_029534.1:5963397-5976818	GDPD1	0.00123872	2.92478	GDPD1	GDPD1
NC_029519.1:1188736-1193374	P2RY4	0.00123872	2.92653	P2RY4	P2RY4
NC_029547.1:57116144-57122076	FAM151B	0.00655493	2.93459	LOC100859442	FAM151B
NC_029547.1:51233926-51474661	MCTP1	0.0258041	2.93508	MCTP1	MCTP1
NC_029547.1:8333321-8334418	HINT2	0.00383056	2.93726	HINT2	-
NC_029517.1:18903624-18937876	RUNDC3B	0.00123872	2.95147	RUNDC3B	RUNDC3B
NC_029519.1:30115110-30131386	INTS10	0.00123872	2.95345	INTS10	INTS10
NC_029529.1:12060459-12075725	TBC1D24	0.00592636	2.95551	TBC1D24	TBC1D24
NC_029519.1:44501957-44507891	STBD1	0.0119504	2.95974	STBD1	STBD1
NC_029518.1:37715657-37748412	FRMD1	0.00123872	2.95984	FRMD1	FRMD1
NC_029533.1:6253505-6294263	MAP2K6	0.00123872	2.96001	MAP2K6	MAP2K6
NC_029547.1:30772070-30859699	FOCAD	0.00123872	2.96289	FOCAD	FOCAD
NC_029516.1:160006619-160049248	CRYL1	0.00123872	2.97024	CRYL1	CRYL1
NC_029523.1:22423946-22427184	DIO1	0.00592636	2.97564	DIO1	DIO1
NC_029519.1:73694864-73729181	CPZ	0.0109695	2.98368	CPZ	CPZ
NC_029519.1:66252085-66267768	CCKAR	0.0119504	2.99015	CCKAR	CCKAR
NC_029520.1:34081929-34102898	SEC23A	0.00123872	2.99609	SEC23A	SEC23A
NC_029538.1:3824633-3845581	KIAA0319L	0.00123872	2.9993	KIAA0319L	KIAA0319L
NC_029527.1:9362329-9378488	FAM107A	0.00655493	3.00416	FAM107A	FAM107A
NC_029518.1:80701881-80712426	LOC107312125	0.00123872	3.0078	GSTA4	LOC101797138
NC_029533.1:94812-129826	GLP2R	0.0109695	3.01051	GLP2R	GLP2R
NC_029519.1:80219862-80227248	MAVS	0.00123872	3.01205	MAVS	MAVS
NC_029517.1:1537177-1635720	VIPR1	0.00123872	3.01278	VIPR1	VIPR1
NC_029516.1:167759187-167818910	LOC107308460,LOC107308462	0.00123872	3.01376	-	-
NC_029519.1:27026525-27242861	HHIP	0.00123872	3.03236	HHIP	HHIP
NC_029517.1:64417424-64440470	LY86	0.00123872	3.03281	LY86	LY86
NC_029529.1:3990170-3999957	LOC107320785	0.00123872	3.04856	CYP3A7	LOC101799795
NC_029518.1:27740210-27762712	LOC107311272	0.0045644	3.05763	EPHX1L	LOC101790722
NC_029517.1:84464875-84491632	CD226	0.0475749	3.07657	CD226	CD226
NC_029547.1:3573080-3625733	PIK3C3	0.00123872	3.09752	PIK3C3	PIK3C3
NC_029517.1:49924830-49989266	DDC	0.00123872	3.09771	DDC	DDC
NC_029517.1:66053365-66063237	SMIM13	0.00123872	3.10117	C1orf145	-
NW_015439226.1:5100-10166	LOC107306788	0.0177837	3.10573	-	-
NC_029518.1:95356237-95357933	CGREF1	0.00123872	3.11707	CGREF1	-
NW_015439919.1:38687-38879	-	0.0030356	3.12192	-	-
NC_029519.1:34259269-34292834	ARHGEF38	0.00123872	3.13696	ARHGEF38	ARHGEF38
NC_029547.1:25287293-25354471	LOC107306118	0.0306815	3.14593	-	-
NC_029520.1:16032981-16118788	OTOG	0.00714428	3.14807	OTOG	OTOG
NC_029517.1:42297125-42300677	LOC107309410	0.0444928	3.16353	GPR141	GPR141
NC_029547.1:33005168-33095985	TRPM6	0.00123872	3.17028	TRPM6	TRPM6
NC_029518.1:54340618-54351299	HEY2	0.0177837	3.17116	HEY2	HEY2
NC_029521.1:8590451-8607486	PBLD	0.00123872	3.17275	PBLD	PBLD
NC_029526.1:2121115-2146592	SLC7A6	0.00123872	3.17689	SLC7A6	SLC7A6
NC_029536.1:2088806-2103039	FAM132A	0.00123872	3.17946	FAM132A	FAM132A
NC_029521.1:9798376-9809250	PLA2G12B	0.00123872	3.18353	PLA2G12B	PLA2G12B
NC_029520.1:40076954-40114516	C5H14orf159	0.00123872	3.18485	C5H14ORF159	LOC101791243
NC_029518.1:2569279-3355572	MACROD2	0.0045644	3.19693	MACROD2	MACROD2
NC_029516.1:58542309-58822776	PIK3C2G	0.0104114	3.20858	PIK3C2G	PIK3C2G
NC_029530.1:5616225-5630660	WSCD2	0.00655493	3.22522	WSCD2	WSCD2
NC_029516.1:66958118-67078257	FAR2	0.00123872	3.24134	FAR2	FAR2
NC_029518.1:95859247-95863148	LOC107312332	0.0431102	3.24511	GVIN1	-
NC_029517.1:87634016-87647105	CIDEA	0.00123872	3.25743	CIDEA	CIDEA
NC_029519.1:2596-10830	ZC4H2	0.0197741	3.26072	ZC4H2	ZC4H2
NC_029523.1:10834532-11142549	DPYD	0.00123872	3.27541	DPYD	DPYD
NC_029529.1:8328697-8365760	CDR2	0.00123872	3.29342	CDR2	CDR2
NC_029547.1:60456326-60472567	PLAA	0.00714428	3.29756	PLAA	PLAA
NW_015439867.1:129575-133178	HOXC8	0.0367755	3.30105	HOXC8	HOXC8
NC_029538.1:4840693-4849559	LOC107324073	0.0310042	3.32207	LOC419677	-
NW_015439919.1:40760-40835	-	0.0109695	3.32415	-	-
NC_029519.1:77418653-77443349	ST3GAL5	0.0301271	3.33081	ST3GAL5	ST3GAL5
NC_029518.1:9569467-9616464	LOC107310884	0.00655493	3.33651	-	-
NC_029516.1:76088357-76120602	ADGRG7	0.00123872	3.33767	ADGRG7	ADGRG7
NC_029518.1:22699286-22713575	SLC3A1	0.00123872	3.34028	SLC3A1	SLC3A1
NC_029525.1:1768555-1772353	LOC107318671	0.0437215	3.3504	CYP1A4	LOC101790812
NC_029520.1:11648201-11745141	LOC107314585	0.00123872	3.37379	CYB5R2	LOC101790070
NC_029523.1:6567001-6621807	KIFAP3	0.00123872	3.38131	KIFAP3	KIFAP3
NC_029520.1:8661057-8714002	LRRC56	0.008903	3.38417	LRRC56	LRRC56
NC_029517.1:82772216-82788489	CNDP2	0.00221596	3.39911	CNDP2	CNDP2
NC_029518.1:49309749-49324803	LOC107311682	0.00123872	3.41882	PERP1	LOC101797113
NC_029517.1:25952916-26048944	ISPD	0.0157207	3.43714	ISPD	ISPD
NC_029525.1:2703134-2724339	NRG4	0.00527103	3.43977	NRG4	NRG4
NC_029516.1:83000771-83009692	PDZK1	0.00123872	3.45092	PDZK1	PDZK1
NC_029518.1:50521068-50532073	ALDH8A1	0.00123872	3.45743	ALDH8A1	ALDH8A1
NC_029520.1:15234024-15486433	SOX6	0.00123872	3.45759	SOX6	SOX6
NC_029547.1:273784-306029	ATP8B1	0.00123872	3.45785	ATP8B1	LOC101803847
NC_029517.1:18319827-18338186	PTER	0.00123872	3.48109	PTER	PTER
NC_029521.1:5707423-5730040	A1CF	0.00123872	3.49932	A1CF	A1CF
NC_029517.1:28932843-28955814	DFNA5	0.00123872	3.50041	DFNA5	DFNA5
NC_029517.1:93181264-93247379	OSBPL1A	0.00123872	3.50593	OSBPL1A	OSBPL1A
[truncated: 242 more rows]

## Sheet: Quail_Ileum_3_ConvLP
locus	gene	q_value	fold change	chicken ortholog	duck ortholog
NC_029516.1:98832237-98852032	LOC107323918	0.00666759	-34.8726	CBS	LOC101797717
NC_029520.1:48088867-48091454	HSPA2	0.00666759	-18.3504	HSPA2	HSPA2
NC_029516.1:65638021-65654454	LOC107317724	0.00666759	-13.785	-	-
NC_029519.1:53953254-53968786	LOC107313657,LOC107313658	0.00666759	-11.3518	-	-
NC_029542.1:4450271-4451353	HSPB9	0.00666759	-10.6069	HSP25	LOC101799224
NC_029547.1:25230092-25265333	GLDC	0.00666759	-9.51011	GLDC	GLDC
NW_015440705.1:7121-8928	-	0.00666759	-7.03424	-	-
NC_029521.1:26990258-27007430	BAG3	0.00666759	-7.01137	BAG3	BAG3
NC_029520.1:7009060-7081631	ANO1	0.00666759	-6.64505	ANO1	ANO1
NC_029547.1:8418425-8419680	LOC107305842	0.00666759	-6.59136	AVD	LOC101805210
NC_029547.1:8478842-8488590	CA9	0.00666759	-6.51716	CA9	-
NC_029517.1:15697415-15722347	OTUD1	0.00666759	-6.15576	OTUD1	OTUD1
NC_029525.1:2948373-2954022	DNAJA4	0.00666759	-6.14016	DNAJA4	DNAJA4
NC_029539.1:156926-164047	SLC37A2	0.00666759	-6.02616	SLC37A2	SLC37A2
NC_029516.1:52258509-52313397	B4GALNT3	0.00666759	-5.77388	B4GALNT3	B4GALNT3
NC_029530.1:7153513-7162552	LOC107321318	0.00666759	-5.55673	GSTT1	LOC101797313
NC_029544.1:1685699-1687402	LOC107325866	0.00666759	-5.38241	RDH16	LOC101793912
NC_029529.1:6871510-6882686	SCNN1B	0.0289973	-5.29289	SCNN1B	SCNN1B
NC_029524.1:19491499-19500238	SPTSSB	0.00666759	-5.17328	SPTSSB	SPTSSB
NC_029516.1:153170987-153216554	LOC107308202	0.00666759	-5.17291	LOC418892	LOC101798073
NC_029518.1:58047256-58065905	FAM26E	0.00666759	-4.96832	FAM26E	FAM26E
NC_029516.1:160103043-160107930	LOC107308333	0.00666759	-4.71199	GJB2	LOC101797522
NC_029517.1:111251624-111267828	LOC107310310	0.00666759	-4.5139	CA2	CA2
NC_029517.1:4346783-4356005	LOC107308780	0.00666759	-4.49891	SLC22A13	SLC22A13
NC_029520.1:11746717-11765073	OVCH2	0.00666759	-4.42108	OVCH2	OVCH2
NC_029517.1:128992707-129068950	KHDRBS3	0.00666759	-4.3868	KHDRBS3	KHDRBS3
NC_029544.1:338200-342954	GPD1	0.0395177	-4.15655	-	-
NC_029523.1:19425587-19431967	LOC107317629	0.00666759	-4.02685	CYP4B1	-
NW_015439916.1:63546-64953	-	0.0115216	-3.98543	-	-
NC_029525.1:1016727-1019255	-	0.0426095	-3.84935	-	-
NC_029528.1:10306470-10317907	LOC107320347	0.00666759	-3.81443	LOC100859549	-
NC_029523.1:4189978-4196242	PRDX6	0.00666759	-3.75126	PRDX6	PRDX6
NC_029518.1:14010269-14014218	MAL	0.00666759	-3.67693	MAL	MAL
NW_015439881.1:28625-75251	LOC107307093	0.00666759	-3.52317	LOC429249	LOC101789429
NW_015440617.1:129-2550	LOC107307897	0.00666759	-3.49784	LOC100858068	-
NC_029526.1:1501568-1503987	LOC107319146	0.00666759	-3.41652	-	-
NC_029527.1:3221566-3266339	PPARG	0.00666759	-3.39073	PPARG	PPARG
NC_029521.1:9064375-9069403	AIFM2	0.00666759	-3.29758	AIFM2	AIFM2
NC_029517.1:79691715-79744488	CTNNAL1	0.00666759	-3.27724	CTNNAL1	CTNNAL1
NC_029517.1:109983303-109986495	LOC107310340	0.00666759	-3.20789	FABP4	LOC101792626
NC_029525.1:11488042-11493435	PLIN1	0.00666759	-3.17145	PLIN1	PLIN1
NC_029516.1:28186766-28255587	SLC38A4	0.00666759	-3.16093	SLC38A4	SLC38A4
NC_029540.1:2331921-2342976	LOC107324579	0.0115216	-3.03829	SELENBP1	LOC101801727
NC_029542.1:3787227-3798269	PLXDC1	0.00666759	-3.01246	PLXDC1	-
NC_029516.1:156542942-156563666	HSPH1	0.00666759	-2.98637	HSPH1	HSPH1
NC_029517.1:21814230-21823012	PDK4	0.00666759	-2.96535	PDK4	PDK4
NC_029519.1:32887881-32918229	HPGDS	0.00666759	-2.95253	HPGDS	HPGDS
NC_029526.1:1509908-1510715	-	0.00666759	-2.88413	-	-
NW_015440252.1:4099-5910	-	0.0115216	-2.87272	-	-
NC_029519.1:46232786-46234688	LOC107313493	0.00666759	-2.83665	SULT1E1	LOC101795569
NC_029541.1:1981332-1990392	PI16	0.0115216	-2.8217	PI16	PI16
NC_029526.1:924323-928427	IL34	0.0115216	-2.78926	IL34	-
NC_029532.1:166450-169464	LOC107321681	0.00666759	-2.75095	LCN15	LOC101800358
NC_029547.1:14693067-14713858	C7	0.00666759	-2.73359	C7	C7
NC_029518.1:37528338-37534299	LOC107311494	0.0164908	-2.72841	LOC421560	LOC101790520
NC_029520.1:16884436-16886099	LOC107314689	0.0395177	-2.71565	-	-
NC_029519.1:2254613-2256364	LOC107312586	0.00666759	-2.67435	LOC428702	LOC101799667
NC_029516.1:65607439-65631888	TTC38	0.00666759	-2.58153	TTC38L	TTC38
NC_029517.1:62459298-62464514	-	0.0208725	-2.57292	-	-
NC_029530.1:8625804-8628854	HSPB8	0.00666759	-2.56821	HSPB8	-
NC_029517.1:101277232-101291996	UBXN2B	0.0493783	-2.53974	UBXN2B	UBXN2B
NC_029516.1:101643285-101652068	-	0.00666759	-2.52644	-	-
NC_029516.1:121865658-121915867	FHL2	0.0460529	-2.46277	FHL2	FHL2
NC_029524.1:14159458-14166609	FETUB	0.00666759	-2.46275	FETUB	FETUB
NC_029517.1:28885632-28931497	MPP6	0.00666759	-2.39416	MPP6	MPP6
NC_029520.1:2184070-2230386	ANO5	0.00666759	-2.39384	ANO5	ANO5
NC_029516.1:167759187-167818910	LOC107308460,LOC107308462	0.00666759	-2.37578	-	-
NC_029534.1:7935319-7953163	NOS2	0.0426095	-2.28998	NOS2	NOS2
NC_029527.1:2309631-2603494	ATP2B2	0.0250035	-2.28458	ATP2B2	ATP2B2
NC_029522.1:9725069-9763047	AOX1	0.00666759	-2.27578	AOX1	AOX1
NC_029519.1:46227477-46229623	SULT1B1	0.00666759	-2.27043	SULT1B	-
NC_029518.1:13793651-13823150	ACSS1	0.00666759	-2.22917	ACSS1	ACSS1
NC_029547.1:24156942-24171736	VLDLR	0.0460529	-2.22362	VLDLR	VLDLR
NC_029533.1:9244337-9254199	OTOP2	0.00666759	-2.22275	OTOP2	OTOP2
NC_029532.1:4463954-4476930	NCS1	0.00666759	-2.1826	NCS1	NCS1
NC_029547.1:48423823-48440884	LPL	0.0395177	-2.16232	LPL	LOC101796218
NC_029516.1:47010938-47013790	MPST	0.0208725	-2.1504	MPST	MPST
NC_029524.1:3496166-3506109	TF	0.0115216	-2.1279	TF	TF
NC_029526.1:9708906-9711806	LOC107319232	0.0329458	-2.11704	-	-
NC_029526.1:9826604-9836127	CA7	0.0164908	-2.11394	CA7	CA7
NW_015440103.1:24625-26890	-	0.0250035	-2.09916	-	-
NC_029523.1:12339242-12371106	KIAA1107	0.0250035	-2.09906	KIAA1107	KIAA1107
NC_029524.1:20835937-20862432	AADAC	0.00666759	-2.07165	AADACL2	AADAC
NC_029522.1:9351481-9548191	SATB2	0.0289973	-2.0157	SATB2	SATB2
NC_029516.1:68583097-68592093	MFAP5	0.036693	-2.01035	MFAP5	MFAP5
NC_029533.1:6253505-6294263	MAP2K6	0.0115216	-1.95541	MAP2K6	MAP2K6
NC_029533.1:3685099-3694254	JMJD6	0.0395177	-1.93179	JMJD6	JMJD6
NC_029518.1:47271712-47382602	PHACTR2	0.0115216	-1.85964	PHACTR2	PHACTR2
NC_029519.1:53920865-53935862	LOC107313656	0.036693	-1.82032	ADH5	ADH5
NC_029519.1:13268394-13298354	LOC107312825	0.0426095	1.8717	LOC422353	LOC101800056
NC_029530.1:5455027-5464839	TRAFD1	0.0426095	1.8778	TRAFD1	LOC101804615
NC_029547.1:9993274-10008207	IL7R	0.0493783	1.92455	IL7R	IL7R
NC_029517.1:109912382-109917436	LOC107310329	0.0329458	1.92486	FABP5	LOC101793392
NC_029547.1:59002121-59022564	SMC2	0.0164908	1.93191	SMC2	SMC2
NC_029545.1:51553-61829	LOC107325887	0.0115216	2.04192	LOC107049469	-
NC_029532.1:1675225-1728242	TNC	0.0329458	2.05364	TNC	TNC
NC_029522.1:25590122-25617154	IFIH1	0.00666759	2.08362	IFIH1	IFIH1
NC_029524.1:4053601-4082477	ST6GAL1	0.00666759	2.08939	ST6GAL1	ST6GAL1
NW_015439898.1:54532-62103	LOC107307211	0.0115216	2.1037	-	-
NC_029535.1:5933651-5946024	ZNFX1	0.036693	2.10393	ZNFX1	ZNFX1
NC_029541.1:2474370-2486130	MFSD4A	0.0289973	2.10646	MFSD4A	MFSD4
NC_029541.1:3622904-3628847	MOV10	0.0164908	2.11715	MOV10	MOV10
NC_029518.1:92812850-92815201	RHOB	0.00666759	2.13022	RHOB	RHOB
NW_015439898.1:63270-65747	LOC107307208	0.0250035	2.13927	-	-
NC_029528.1:10338986-10344800	LOC107320352	0.0115216	2.14146	LOC416147	-
NC_029538.1:1326582-1331298	LOC107323924	0.00666759	2.16127	LOC419563	-
NC_029517.1:27666573-27703196	ABCB5	0.0493783	2.17591	XXbac-BPG246D15.9	ABCB5
NC_029547.1:24907049-24919193	LOC107306120	0.0395177	2.19661	CD274	CD274
NC_029535.1:519322-546031	SAMHD1	0.00666759	2.19771	SAMHD1	SAMHD1
NC_029520.1:40284091-40331741	TC2N	0.0395177	2.20108	TC2N	TC2N
NC_029547.1:50867839-50897665	PCSK1	0.00666759	2.22773	PCSK1	PCSK1
NC_029530.1:4641839-4652950	P2RX7	0.00666759	2.22931	P2RX7	P2RX7
NW_015440148.1:17139-18576	-	0.00666759	2.25282	-	-
NC_029517.1:20890406-20899799	LOC107309078	0.0115216	2.2736	SAMD9L	LOC101793511
NC_029519.1:2094589-2112932	F8	0.0115216	2.29862	F8	F8
NW_015440469.1:6363-7328	-	0.00666759	2.3258	-	-
NC_029518.1:86716568-86722566	CMPK2	0.00666759	2.35254	CMPK2	CMPK2
NC_029532.1:5508071-5527260	ADAMTSL2	0.036693	2.36607	ADAMTSL2	ADAMTSL2
NC_029524.1:3466582-3488269	SLCO2A1	0.00666759	2.38857	SLCO2A1	SLCO2A1
NC_029517.1:14392042-14402382	LOC107308948	0.00666759	2.38917	PTCHD3	-
NC_029519.1:10836572-10843961	LOC107312882	0.00666759	2.44591	LOC428714	LOC101790642
NC_029545.1:72415-74394	-	0.0115216	2.44823	-	-
NC_029518.1:36929242-36929932	LOC107311432	0.00666759	2.53396	-	-
NC_029533.1:4525710-4529007	AFMID	0.00666759	2.56366	AFMID	AFMID
NC_029517.1:100406247-100423340	LOC107310207	0.0250035	2.57364	LOC421125	TMEM68
NC_029544.1:355660-371556	ASIC1	0.0289973	2.57516	ACCN2	LOC101791417
NC_029516.1:173861069-173870159	LOC107308515	0.00666759	2.58569	-	-
NC_029519.1:41330558-41331856	LOC107313420	0.00666759	2.64667	PLACL2	PLAC8
NC_029525.1:727466-733425	PATL2	0.0460529	2.65064	PATL2	PATL2
NC_029527.1:2035075-2039564	SEMA3B	0.0208725	2.67349	SEMA3B	LOC101801088
NC_029520.1:7776428-7781282	LOC107314453	0.0164908	2.70006	UBE2L6	-
NC_029517.1:14369008-14382098	LOC107308945	0.00666759	2.70175	LOC420486	-
NC_029543.1:836160-840516	LOC107325644	0.00666759	2.74221	FUT5	LOC101802139
NC_029517.1:42058437-42106470	TRANK1	0.0208725	2.75567	TRANK1	TRANK1
NC_029529.1:8558375-8561424	SOCS1	0.0426095	2.79828	SOCS1	SOCS1
NC_029516.1:124885595-124914949	IRS2	0.00666759	2.8031	LOC101749060	IRS2
NC_029516.1:50661740-50670798	USP18	0.00666759	2.86413	USP18	USP18
NC_029518.1:49616929-49637485	IL20RA	0.00666759	2.86518	IL20RA	IL20RA
NC_029517.1:133620819-133626929	LOC107310625	0.00666759	2.89016	LY6E	LOC101791980
NC_029536.1:3723747-3726633	HSPB7	0.00666759	2.95726	HSPB7	HSPB7
NC_029541.1:1891198-1895461	LOC107324683	0.00666759	3.03071	C26H6ORF222	ETV7
NC_029516.1:149159085-149205827	EPSTI1	0.00666759	3.03329	EPSTI1	EPSTI1
NW_015439919.1:38658-38877	-	0.00666759	3.17928	-	-
NC_029547.1:30309571-30312048	-	0.00666759	3.34887	-	-
NC_029526.1:1365144-1367362	TPPP3	0.00666759	3.36336	TPPP3	TPPP3
NC_029519.1:40629559-40632663	SPP1	0.00666759	3.42938	SPP1	SPP1
NC_029519.1:21838264-21874807	DDX60	0.00666759	3.44157	DDX60	DDX60
NC_029521.1:20253213-20261885	LOC107315994	0.0164908	3.44984	LOC107053690	LOC101805173
NC_029547.1:7738373-7741160	LOC107305824	0.00666759	3.59087	LOC100857191	LOC101793244
NC_029517.1:76040209-76044445	-	0.00666759	3.64203	-	-
NC_029520.1:16236693-16240734	LOC107314675	0.00666759	3.71588	-	-
NC_029531.1:161774-162279	LOC107321556	0.00666759	4.0514	-	-
NC_029518.1:86727517-86735216	RSAD2	0.00666759	4.12982	RSAD2	RSAD2
NC_029520.1:8661057-8714002	LRRC56	0.0115216	4.64396	LRRC56	LRRC56
NC_029520.1:21115940-21122725	CHRM4	0.0208725	5.02112	CHRM4	CHRM4
NC_029521.1:6050480-6051367	-	0.00666759	5.09061	-	-
NW_015439877.1:67871-142966	C3	0.00666759	5.62758	C3	C3
NC_029529.1:6092706-6099484	RPL3L	0.0208725	5.71657	RPL3L	RPL3L
NC_029517.1:76023354-76038429	INHBA	0.0115216	5.88842	INHBA	INHBA
NC_029521.1:16736504-16740195	LOC107315867	0.00666759	6.02697	IFIT5	LOC101797569
NC_029544.1:582549-593872	PDE1B	0.0208725	6.15523	LOC107050850	-
NC_029527.1:2040041-2042104	LOC107319648	0.00666759	7.32894	OASL	LOC101800895
NC_029516.1:28325789-28326219	-	0.00666759	-inf	-	-
NC_029516.1:45358068-45358196	-	0.00666759	-inf	-	-
NC_029517.1:27756412-27758964	SP8	0.00666759	-inf	SP8	-
NC_029518.1:9507815-9508746	-	0.00666759	-inf	-	-
NC_029522.1:14841183-14841490	-	0.00666759	-inf	-	-
NC_029529.1:602501-602611	-	0.00666759	-inf	-	-
NC_029534.1:6125598-6126000	-	0.00666759	-inf	-	-
NC_029536.1:1877392-1877804	-	0.00666759	-inf	-	-
NC_029520.1:54018803-54019041	-	0.0115216	-inf	-	-
NC_029523.1:8110207-8110536	-	0.0250035	-inf	-	-
NC_029520.1:2877077-2877204	-	0.0289973	-inf	-	-
NC_029542.1:143291-143720	-	0.0329458	-inf	-	-
NC_029519.1:10547038-10547418	-	0.0395177	-inf	-	-

## Sheet: Quail_Ileum_3_ConvHP
locus	gene	q_value	fold change	chicken ortholog	duck ortholog
NC_029516.1:98832237-98852032	LOC107323918	0.0030268	-44.9869	CBS	LOC101797717
NC_029540.1:1204773-1206156	LOC107324457	0.00951824	-34.9431	S100A9	LOC101802154
NC_029529.1:6871510-6882686	SCNN1B	0.0114305	-17.5133	SCNN1B	SCNN1B
NC_029517.1:112643167-112659842	CALB1	0.0030268	-16.008	CALB1	CALB1
NC_029542.1:4450271-4451353	HSPB9	0.0030268	-15.0491	HSP25	LOC101799224
NC_029542.1:4448924-4449797	LOC107325127	0.0030268	-14.0076	LOC772158	-
NC_029520.1:16884436-16886099	LOC107314689	0.0030268	-13.6328	-	-
NC_029525.1:7224569-7320907	WDR72	0.0030268	-13.3571	WDR72	WDR72
NC_029520.1:226870-231187	ZP1	0.0175977	-13.0423	ZP1	-
NC_029522.1:14522758-14525694	HOXD10	0.0256799	-12.671	HOXD10	HOXD10
NC_029516.1:65638021-65654454	LOC107317724	0.0030268	-12.0271	-	-
NC_029516.1:69260070-69268224	SCNN1A	0.0030268	-11.5372	SCNN1A	SCNN1A
NC_029518.1:14010269-14014218	MAL	0.0030268	-10.7234	MAL	MAL
NC_029547.1:44646525-44671639	SLCO4C1	0.0355912	-10.1346	SLCO4C1	SLCO4C1
NC_029547.1:8478842-8488590	CA9	0.0030268	-10.0625	CA9	-
NC_029547.1:8418425-8419680	LOC107305842	0.0030268	-9.8985	AVD	LOC101805210
NC_029524.1:19491499-19500238	SPTSSB	0.0030268	-9.54901	SPTSSB	SPTSSB
NC_029517.1:4346783-4356005	LOC107308780	0.0030268	-9.22505	SLC22A13	SLC22A13
NC_029516.1:175319336-175345805	CHRDL2	0.0030268	-8.85505	CHRDL2	CHRDL2
NC_029521.1:26990258-27007430	BAG3	0.0030268	-8.64213	BAG3	BAG3
NW_015440617.1:129-2550	LOC107307897	0.0030268	-8.23528	LOC100858068	-
NC_029547.1:23669585-23674911	DMRT2	0.012972	-7.72847	DMRT2	DMRT2
NC_029531.1:314352-321119	IL4I1	0.00542437	-7.6628	IL4I1	IL4I1
NC_029517.1:128992707-129068950	KHDRBS3	0.0030268	-7.04948	KHDRBS3	KHDRBS3
NC_029516.1:160103043-160107930	LOC107308333	0.0030268	-7.03946	GJB2	LOC101797522
NC_029518.1:58047256-58065905	FAM26E	0.00542437	-6.94701	FAM26E	FAM26E
NC_029520.1:7009060-7081631	ANO1	0.0030268	-6.83293	ANO1	ANO1
NW_015439881.1:28625-75251	LOC107307093	0.0030268	-6.56576	LOC429249	LOC101789429
NC_029547.1:25230092-25265333	GLDC	0.0030268	-6.56317	GLDC	GLDC
NC_029532.1:166450-169464	LOC107321681	0.0030268	-6.33827	LCN15	LOC101800358
NW_015440705.1:7121-8928	-	0.0030268	-6.33748	-	-
NC_029520.1:22036341-22060411	LOC107314731	0.0030268	-6.3047	LOC101747844	LOC101790054
NC_029520.1:582497-606858	CEND1	0.0243536	-6.05118	CEND1	CEND1
NW_015439738.1:81-992	-	0.0146323	-5.94872	-	-
NC_029518.1:16433886-16434424	-	0.0294181	-5.83923	-	-
NC_029516.1:71822505-71833610	PLA1A	0.0030268	-5.53619	PLA1A	PLA1A
NC_029516.1:163298356-163302936	LOC107308406	0.0030268	-5.41007	MMP7	MMP7
NC_029519.1:66465018-66483290	SLC34A2	0.0030268	-5.40291	SLC34A2	SLC34A2
NC_029516.1:156542942-156563666	HSPH1	0.0030268	-5.28985	HSPH1	HSPH1
NC_029517.1:111251624-111267828	LOC107310310	0.0030268	-5.20583	CA2	CA2
NC_029547.1:14693067-14713858	C7	0.0030268	-5.19751	C7	C7
NC_029518.1:69681968-69683742	SMIM8	0.0319958	-5.13986	SMIM8	SMIM8
NC_029517.1:122992706-123006118	NOV	0.0030268	-5.10966	NOV	NOV
NC_029540.1:1901575-1904655	CIART	0.0030268	-4.99668	CIART	-
NC_029523.1:3603359-3612221	LOC107317183	0.0030268	-4.86371	SELP	SELP
NC_029544.1:1685699-1687402	LOC107325866	0.0030268	-4.83128	RDH16	LOC101793912
NC_029525.1:2948373-2954022	DNAJA4	0.0030268	-4.7543	DNAJA4	DNAJA4
NC_029516.1:52258509-52313397	B4GALNT3	0.0030268	-4.73766	B4GALNT3	B4GALNT3
NC_029523.1:4189978-4196242	PRDX6	0.0030268	-4.73252	PRDX6	PRDX6
NC_029529.1:2474256-2477265	ZFAND2A	0.0175977	-4.68991	ZFAND2A	ZFAND2A
NC_029525.1:17533257-17540266	PAQR5	0.0030268	-4.6338	PAQR5	PAQR5
NC_029517.1:15697415-15722347	OTUD1	0.0030268	-4.53179	OTUD1	OTUD1
NC_029526.1:1501568-1503987	LOC107319146	0.0030268	-4.51359	-	-
NC_029529.1:11652886-11672537	PPL	0.0030268	-4.42223	PPL	PPL
NC_029526.1:1491155-1493896	LOC107319130	0.0203017	-4.39313	LOC415664	LOC101805185
NC_029522.1:31044022-31073970	LYPD6B	0.0243536	-4.34185	LYPD6B	LYPD6B
NC_029535.1:9029963-9035346	LOC107323109	0.0294181	-4.24661	LOC419276	-
NW_015439881.1:79043-83252	LOC107307097	0.0030268	-4.24608	LOC100857892	LOC101800727
NW_015439902.1:32483-33765	-	0.0229839	-4.19593	-	-
NC_029517.1:95815165-95838767	LOC107310132	0.0030268	-4.16269	DSG4	LOC101799153
NC_029547.1:21997623-22013402	GCNT4	0.0030268	-4.14558	GCNT4	GCNT4
NC_029543.1:253344-270140	SLC1A6	0.027025	-4.06438	SLC1A6	LOC101789766
NC_029516.1:138519939-138558307	IRG1	0.0030268	-3.99389	IRG1	IRG1
NC_029520.1:4411080-4443769	WT1	0.0189649	-3.96018	WT1	WT1
NC_029547.1:55941088-56042426	VCAN	0.0030268	-3.95279	VCAN	VCAN
NC_029534.1:4511872-4520824	UNC119	0.0161429	-3.87474	UNC119	UNC119
NC_029519.1:2998369-3003061	LOC107312641	0.0030268	-3.84716	LOC422224	LOC101801610
NC_029516.1:165884769-165892092	ENDOD1	0.0030268	-3.81144	ENDOD1	ENDOD1
NC_029521.1:27897604-27927923	DMBT1	0.0030268	-3.70441	LOC107053714	LOC101795666
NC_029547.1:32369793-32386079	ANXA1	0.0030268	-3.68128	ANXA1	ANXA1
NC_029533.1:1835520-1858181	CFAP52,LOC107322252	0.0146323	-3.59998	-	-
NC_029526.1:13950350-13960175	HSD17B2	0.0229839	-3.58625	HSD17B2	HSD17B2
NC_029517.1:21765116-21779892	LOC107309112	0.0030268	-3.58487	PON2	LOC101800414
NC_029521.1:24620680-24634612	VWA2	0.00542437	-3.57127	VWA2	VWA2
NC_029527.1:3221566-3266339	PPARG	0.0030268	-3.57086	PPARG	PPARG
NC_029524.1:13310860-13314843	B3GNT7	0.0030268	-3.555	B3GNT7	B3GNT7
NC_029517.1:115488192-115489931	-	0.0294181	-3.53373	-	-
NC_029541.1:1155818-1159648	PHLDA3	0.0114305	-3.53056	PHLDA3	PHLDA3
NC_029538.1:623840-626967	FABP3	0.0030268	-3.52682	FABP3	-
NC_029529.1:6887316-6897052	SCNN1G	0.0343955	-3.49851	SCNN1G	SCNN1G
NC_029519.1:53953254-53968786	LOC107313657,LOC107313658	0.0030268	-3.49234	-	-
NC_029528.1:10306470-10317907	LOC107320347	0.0030268	-3.48452	LOC100859549	-
NC_029516.1:157678465-157679800	RASL11A	0.0146323	-3.47626	RASL11A	RASL11A
NC_029517.1:45402511-45423144	LOC107309455	0.0030268	-3.47296	LOC107052652	-
NC_029528.1:5059834-5072124	LOC107320202	0.0030268	-3.47246	SLC36A1	LOC101804862
NC_029541.1:4783731-4792712	LOC107324931	0.027025	-3.45559	LOC768786	LOC101789969
NC_029544.1:338200-342954	GPD1	0.0030268	-3.43959	-	-
NC_029530.1:9015861-9023675	LOC107321433	0.0030268	-3.40961	PRODH	LOC101789528
NC_029534.1:3712785-3716952	PSPH	0.0294181	-3.35388	PSPH	PSPH
NW_015439916.1:63546-64953	-	0.00542437	-3.35221	-	-
NC_029516.1:153810233-153841345	POSTN	0.0030268	-3.3361	POSTN	POSTN
NC_029516.1:98119759-98130766	FAM3B	0.0030268	-3.33558	FAM3B	FAM3B
NC_029518.1:51571632-51619284	MOXD1	0.0030268	-3.32354	MOXD1	MOXD1
NC_029517.1:111400873-111416869	ATP6V0D2	0.0294181	-3.3111	ATP6V0D2	ATP6V0D2
NC_029539.1:156926-164047	SLC37A2	0.0030268	-3.29576	SLC37A2	SLC37A2
NC_029521.1:9064375-9069403	AIFM2	0.0030268	-3.25701	AIFM2	AIFM2
NC_029547.1:33964807-34017304	GNA14	0.0229839	-3.24678	GNA14	LOC101793706
NC_029516.1:46976968-46996728	TMPRSS6	0.00951824	-3.22996	TMPRSS6	TMPRSS6
NC_029516.1:13276437-13295682	SLC26A4	0.0030268	-3.20358	SLC26A4	SLC26A4
NC_029524.1:13183948-13189154	C9H2orf72	0.0030268	-3.20266	C9H2ORF72	-
NC_029516.1:121865658-121915867	FHL2	0.0030268	-3.18652	FHL2	FHL2
NC_029519.1:32887881-32918229	HPGDS	0.0030268	-3.14539	HPGDS	HPGDS
NC_029529.1:10965559-10971085	HMOX2	0.0030268	-3.0914	HMOX2	HMOX2
NC_029526.1:924323-928427	IL34	0.0030268	-3.04146	IL34	-
NC_029522.1:19099948-19118844	MUC13	0.0030268	-3.02678	MUC13	MUC13
NC_029516.1:28186766-28255587	SLC38A4	0.0030268	-3.02402	SLC38A4	SLC38A4
NC_029540.1:2331921-2342976	LOC107324579	0.0030268	-3.00829	SELENBP1	LOC101801727
NC_029526.1:1509907-1510715	-	0.0030268	-3.00824	-	-
NC_029524.1:18576611-18622895	BCHE	0.0030268	-2.98528	BCHE	BCHE
NC_029534.1:3654581-3655602	LOC107322728	0.0030268	-2.97673	CCLI10	LOC101791385
NC_029519.1:338353-352069	EDA2R	0.00542437	-2.97515	EDA2R	EDA2R
NC_029516.1:74900430-74930046	F5	0.0030268	-2.97412	F5	F5
NC_029516.1:47010819-47013790	MPST	0.0030268	-2.965	MPST	MPST
NC_029519.1:2254613-2256364	LOC107312586	0.0030268	-2.95437	LOC428702	LOC101799667
NC_029520.1:21449706-21456251	CHST1	0.0114305	-2.9424	CHST1	CHST1
NC_029524.1:3979791-3985193	PTTG1IP	0.0030268	-2.92512	-	-
NC_029519.1:11132041-11299987	ARHGEF9	0.0030268	-2.91289	ARHGEF9	ARHGEF9
NC_029522.1:24883188-24912765	ITGB6	0.0030268	-2.90979	ITGB6	ITGB6
NC_029535.1:5919518-5926498	LOC107322928	0.0391916	-2.87062	EPB42	EPB42
NC_029528.1:6612960-6616908	FOXI1	0.0030268	-2.85445	FOXI1	FOXI1
NW_015440148.1:10880-12287	-	0.0189649	-2.84178	-	-
NC_029541.1:1949473-1951647	CDKN1A	0.0282103	-2.83241	CDKN1A	CDKN1A
NC_029526.1:554494-555815	LOC107319226	0.0030268	-2.82408	MT3	-
NW_015439881.1:83643-99537	LOC107307095	0.0030268	-2.80938	LOC430862	LOC101801675
NC_029516.1:163169878-163177294	LOC107308401	0.027025	-2.80376	MMP13	LOC101794528
NC_029520.1:43847767-43960844	EML1	0.00749208	-2.79447	EML1	EML1
NC_029524.1:17645179-17965288	MECOM	0.0030268	-2.78501	MECOM	MECOM
NC_029544.1:185381-187684	METTL7A	0.0146323	-2.75441	METTL7A	METTL7A
NC_029516.1:13305086-13318262	SLC26A3	0.0030268	-2.73409	SLC26A3	SLC26A3
NC_029523.1:11727426-11733658	F3	0.0114305	-2.7311	F3	F3
NC_029516.1:102009315-102032114	LOC107324446	0.0030268	-2.7209	CYBB	LOC101792171
NC_029516.1:174198140-174210979	LOC107308603,LOC107308605	0.0391916	-2.71813	-	-
NC_029519.1:40450703-40468693	BMP3	0.0030268	-2.71363	BMP3	BMP3
NC_029530.1:8625804-8628854	HSPB8	0.0030268	-2.69805	HSPB8	-
NC_029525.1:4486472-4487366	-	0.0203017	-2.69291	-	-
NC_029516.1:5918467-5955633	CCDC3	0.0331747	-2.68802	CCDC3	CCDC3
NC_029538.1:3572767-3578288	CSF3R	0.0030268	-2.67064	CSF3R	CSF3R
NC_029543.1:2368713-2370731	B3GNT3	0.0243536	-2.65307	-	-
NC_029523.1:10179626-10202289	VCAM1	0.00542437	-2.61456	VCAM1	VCAM1
NW_015440068.1:16364-22075	-	0.0030268	-2.59736	-	-
NC_029522.1:9725069-9763047	AOX1	0.0030268	-2.5967	AOX1	AOX1
NC_029516.1:43921535-43927991	LOC107312508	0.0030268	-2.59562	GPRC5A	LOC101799094
NC_029519.1:12575167-12623657	CAPN6	0.012972	-2.58349	CAPN6	CAPN6
NC_029541.1:3628928-3633796	RHOC	0.00749208	-2.57296	RHOC	RHOC
NC_029532.1:4480700-4500917	ASS1	0.00749208	-2.57127	ASS1	ASS1
NC_029520.1:11002994-11324545	KCNQ1	0.0030268	-2.56725	KCNQ1	KCNQ1
NC_029536.1:2754359-2761874	SLC2A5	0.0381401	-2.55021	SLC2A5	SLC2A5
NC_029518.1:9470169-9505268	LOC107310851	0.00542437	-2.54285	CAPN13	CAPN13
NC_029545.1:382097-396300	LOC107325870	0.0030268	-2.52991	LOC101747860	LOC101801224
NC_029518.1:13793651-13823150	ACSS1	0.0030268	-2.51173	ACSS1	ACSS1
NC_029517.1:91169580-91199493	EMILIN2	0.0030268	-2.50378	EMILIN2	EMILIN2
NW_015440252.1:4051-5910	-	0.0114305	-2.50183	-	-
NC_029517.1:38262637-38299164	COL6A6	0.0030268	-2.49973	COL6A6	COL6A6
NC_029516.1:68583097-68592093	MFAP5	0.0030268	-2.49289	MFAP5	MFAP5
NC_029534.1:905037-1428743	AUTS2	0.0114305	-2.47929	AUTS2	AUTS2
NC_029517.1:92994121-93022612	ANKRD29	0.0426103	-2.4609	ANKRD29	ANKRD29
NC_029518.1:57998867-58016204	LOC107311808	0.00542437	-2.45005	LOC421740	LOC101792890
NC_029520.1:45170224-45177615	ANKRD9	0.0175977	-2.43137	ANKRD9	ANKRD9
NC_029540.1:2488140-2494244	LOC107324585	0.0381401	-2.4264	LOC776719	-
NC_029516.1:46688315-46691529	LGALS1	0.012972	-2.39506	LGALS1	LGALS1
NC_029541.1:1981332-1990392	PI16	0.0030268	-2.39382	PI16	PI16
NC_029547.1:33660384-33789615	PRUNE2	0.0030268	-2.37797	PRUNE2	PRUNE2
NC_029523.1:19425587-19431967	LOC107317629	0.0030268	-2.37518	CYP4B1	-
NC_029519.1:46227477-46229623	SULT1B1	0.0030268	-2.36489	SULT1B	-
NC_029519.1:76963847-76970853	SPON2	0.0030268	-2.36323	SPON2	SPON2
NC_029547.1:6625148-6635846	LOC107305742	0.012972	-2.35668	FP325317.1	LOC101796631
NW_015439988.1:38806-41757	LOC107307475	0.0189649	-2.34095	-	-
NC_029526.1:557510-559191	-	0.0030268	-2.33748	-	-
NC_029528.1:4161259-4177293	GFPT2	0.00749208	-2.33118	GFPT2	GFPT2
NC_029517.1:21814230-21823012	PDK4	0.0030268	-2.32463	PDK4	PDK4
NC_029521.1:27862471-27886850	HTRA1	0.0030268	-2.32352	HTRA1	HTRA1
NC_029539.1:3680977-3698833	POU2AF1	0.0355912	-2.32096	POU2AF1	POU2AF1
NC_029536.1:2260744-2264829	RNF223	0.0030268	-2.31925	RNF223	RNF223
NC_029517.1:92433660-92453157	ABHD3	0.0146323	-2.3173	ABHD3	ABHD3
NC_029522.1:2450395-2453371	S100B	0.0030268	-2.30915	S100B	S100B
NC_029533.1:9313123-9332029	SLC16A5	0.0229839	-2.305	SLC16A5	SLC16A5
NC_029516.1:44018973-44032446	EMP1	0.0030268	-2.29114	EMP1	EMP1
NC_029542.1:3787227-3798269	PLXDC1	0.012972	-2.28123	PLXDC1	-
NC_029519.1:17889794-17897088	SFRP2	0.0175977	-2.25831	SFRP2	SFRP2
NC_029522.1:18657131-18675025	STEAP3	0.0203017	-2.25813	STEAP3	STEAP3
NC_029532.1:446644-464933	NOXA1	0.00542437	-2.2489	NOXA1	NOXA1
NC_029523.1:10028034-10036134	S1PR1	0.00951824	-2.24787	S1PR1	S1PR1
NC_029519.1:30540162-30548800	PARM1	0.00951824	-2.24729	PARM1	PARM1
NC_029526.1:15005670-15033247	CRISPLD2	0.0030268	-2.24632	CRISPLD2	CRISPLD2
NC_029516.1:92626839-92659062	ADAMTS1	0.00542437	-2.24374	ADAMTS1	ADAMTS1
NC_029525.1:1909270-1913286	LOC107318650	0.00951824	-2.23853	ISLR	ISLR
NC_029516.1:65607439-65631888	TTC38	0.0030268	-2.23293	TTC38L	TTC38
NC_029518.1:79242688-79266450	BEND6	0.00542437	-2.22502	BEND6	BEND6
NC_029518.1:31924979-32085882	PLD5	0.00542437	-2.21551	PLD5	LOC101794811
NC_029524.1:6709055-6712208	KCNE4	0.027025	-2.21282	KCNE4	KCNE4
NC_029517.1:81730739-81831594	ZNF516	0.00542437	-2.20487	ZNF516	ZNF516
NC_029516.1:79550456-79557507	LOC107321458	0.0294181	-2.19371	-	-
NC_029521.1:21172944-21212562	COL17A1	0.0030268	-2.19301	COL17A1	COL17A1
NC_029547.1:62458178-62477463	B4GALT1	0.0030268	-2.19107	B4GALT1	B4GALT1
NC_029518.1:35774549-35780984	RHOU	0.0415443	-2.18682	RHOU	RHOU
NC_029532.1:4463954-4476930	NCS1	0.0030268	-2.16991	NCS1	NCS1
NC_029545.1:302072-339439	LOC107325871	0.0030268	-2.15626	LOC426820	LOC101804154
NC_029517.1:17961571-18012759	ST8SIA6	0.0030268	-2.1416	ST8SIA6	ST8SIA6
NC_029517.1:80495964-80522240	NR4A3	0.0443435	-2.14118	NR4A3	NR4A3
NC_029520.1:46848118-46866996	LOC107315268	0.0030268	-2.14032	INF2	LOC101799876
NC_029547.1:32236819-32267353	ALDH1A1	0.0030268	-2.13458	ALDH1A1	-
NC_029517.1:1830273-1834099	HIGD1A	0.0030268	-2.12668	RP4-613B23.5	-
NW_015440182.1:11712-20032	LOC107307734	0.0030268	-2.11425	-	-
NC_029516.1:153170987-153216554	LOC107308202	0.0030268	-2.11293	LOC418892	LOC101798073
NC_029533.1:2888909-2895771	LOC107322144	0.0030268	-2.11147	FN3KRP	FN3KRP
NC_029519.1:41328889-41330364	LOC107313421	0.0030268	-2.09271	PLAC8L1	-
NC_029528.1:1360892-1393185	PDLIM4	0.0030268	-2.0905	PDLIM4	PDLIM4
NC_029517.1:34151643-34176745	NR1D2	0.0030268	-2.0885	NR1D2	NR1D2
NC_029547.1:65141853-65175230	GRAMD3	0.012972	-2.08186	GRAMD3	GRAMD3
NW_015440095.1:27674-27972	-	0.0146323	-2.08126	-	-
NC_029519.1:62550363-62564907	UGDH	0.0175977	-2.07395	UGDH	UGDH
NC_029533.1:3685099-3694254	JMJD6	0.0030268	-2.06948	JMJD6	JMJD6
NC_029517.1:954256-971731	AQP1	0.0030268	-2.06743	RP5-877J2.1	AQP1
NC_029516.1:172992860-173038622	CAPN5	0.0030268	-2.06593	CAPN5	CAPN5
NC_029542.1:2811356-2827562	NGFR	0.0319958	-2.05142	NGFR	NGFR
NC_029516.1:45534339-45536657	-	0.012972	-2.04801	-	-
NC_029540.1:875443-877586	S100A11	0.00749208	-2.04416	S100A11	S100A11
NC_029517.1:18025860-18033454	VIM	0.0030268	-2.03525	VIM	VIM
NW_015440023.1:14460-20000	LOC107307536	0.0282103	-2.02938	LOC100858751	LOC101793233
NC_029519.1:58429220-58553150	KIAA1211	0.0203017	-2.02045	-	-
NC_029517.1:69146567-69149207	ID4	0.0146323	-2.0178	ID4	-
NC_029543.1:2688385-2705395	SLC25A42	0.0189649	-2.00607	SLC25A42	SLC25A42
NC_029516.1:95907816-95923698	LOC107323279	0.0030268	-2.00276	CBR1	LOC101794661
NC_029536.1:5611065-5625350	SLC2A1	0.0030268	-1.99978	SLC2A1	SLC2A1
NC_029525.1:17037567-17098450	SMAD3	0.00749208	-1.99839	SMAD3	SMAD3
NC_029534.1:6846022-6863950	CA4	0.0479102	-1.99023	CA4	CA4
NC_029520.1:2184070-2230386	ANO5	0.0030268	-1.98955	ANO5	ANO5
NC_029524.1:14159458-14166609	FETUB	0.0114305	-1.98605	FETUB	FETUB
NC_029524.1:13253007-13303142	ARMC9	0.0189649	-1.98236	ARMC9	ARMC9
NC_029518.1:58020292-58025192	LOC107311777	0.00749208	-1.97418	-	-
NC_029520.1:45519055-45537227	LOC107315340	0.0161429	-1.97386	LOC423474	LOC101796373
NC_029522.1:1873201-2023338	MYO1B	0.0030268	-1.9703	MYO1B	MYO1B
NC_029526.1:1512219-1518249	LCAT	0.00951824	-1.96337	LCAT	LCAT
NC_029524.1:13978221-13989747	EPHB3	0.0282103	-1.94877	EPHB3	-
NC_029534.1:7935319-7953163	NOS2	0.0189649	-1.94562	NOS2	NOS2
NC_029520.1:45610851-45626702	TNFAIP2	0.00749208	-1.93365	TNFAIP2	TNFAIP2
NC_029521.1:16736504-16740195	LOC107315867	0.012972	-1.92909	IFIT5	LOC101797569
NC_029518.1:19267544-19274970	ATF3	0.0030268	-1.92905	ATF3	ATF3
NC_029517.1:109695319-109756265	ZNF704	0.0030268	-1.91678	ZNF704	ZNF704
NC_029533.1:3770425-3780469	CYGB	0.0030268	-1.91431	CYGB	CYGB
NC_029516.1:98109593-98113864	-	0.0456875	-1.91296	-	-
NC_029542.1:2108554-2124514	ACE	0.0426103	-1.91011	ACE	ACE
NC_029518.1:37528338-37534299	LOC107311494	0.0490454	-1.90753	LOC421560	LOC101790520
NC_029540.1:623887-633047	LOC107324442	0.0319958	-1.89908	LOC425431	-
NC_029517.1:4623427-4636858	CSRNP1	0.0161429	-1.89896	CSRNP1	CSRNP1
NC_029519.1:2256476-2259132	GJB1	0.00951824	-1.89043	GJB1	GJB1
NC_029517.1:109684704-109690532	-	0.0355912	-1.8864	-	-
NC_029523.1:18401149-18405256	BEST4	0.00749208	-1.88479	BEST4	-
NC_029519.1:46232786-46234688	LOC107313493	0.0243536	-1.88151	SULT1E1	LOC101795569
NC_029524.1:9758677-9790239	PLOD2	0.00542437	-1.8812	PLOD2	PLOD2
NC_029516.1:24034449-24037137	-	0.0030268	-1.87478	-	-
NC_029516.1:22486091-22503351	CAV1	0.0030268	-1.87273	CAV1	CAV1
NC_029541.1:4018358-4031929	PPARD	0.00749208	-1.86108	PPARD	PPARD
NC_029533.1:8877400-8918984	ABCC3	0.00749208	-1.86021	ABCC3	ABCC3
NC_029518.1:52030083-52097718	AKAP7	0.012972	-1.85963	AKAP7	LOC101790389
NC_029521.1:9519245-9531999	NPFFR1,PPA1	0.00542437	-1.85351	-	-
NC_029516.1:50601456-50605018	LOC107314860	0.0146323	-1.85268	-	-
NC_029542.1:4115896-4121028	IGFBP4	0.0229839	-1.85103	IGFBP4	IGFBP4
NC_029535.1:9186674-9199920	SDCBP2	0.0146323	-1.84602	SDCBP2	SDCBP2
NC_029522.1:9351481-9548191	SATB2	0.00749208	-1.8451	SATB2	SATB2
NC_029516.1:173134925-173150830	TSKU	0.0203017	-1.84399	TSKU	TSKU
NC_029521.1:2239694-2242948	LOC107315577	0.012972	-1.84356	-	-
NC_029516.1:63573987-63627164	PARVB	0.00749208	-1.83689	PARVB	PARVB
NC_029521.1:17688213-17695333	FFAR4	0.0479102	-1.83566	FFAR4	FFAR4
NC_029516.1:104209177-104247685	GK	0.00542437	-1.83127	GK	GK
NC_029547.1:23266846-23326832	PGM5	0.0030268	-1.82316	PGM5	-
NC_029516.1:43940009-43946511	HEBP1	0.00749208	-1.82308	HEBP1	HEBP1
NC_029516.1:117215819-117254466	LOC107307805,PLCXD1	0.0443435	-1.82279	-	-
NC_029516.1:115558236-115576573	MXRA5	0.00542437	-1.82039	MXRA5	MXRA5
NC_029516.1:47013816-47025623	TEX33,TST	0.0030268	-1.81715	-	-
NC_029518.1:72355150-72359835	-	0.00749208	-1.81069	-	-
NC_029516.1:95290464-95329534	RCAN1	0.00542437	-1.81017	RCAN1	RCAN1
NC_029517.1:95708190-95730279	LOC107310130	0.0189649	-1.80296	DSC2	LOC101801046
NC_029516.1:106699316-106744879	SMS	0.00951824	-1.79056	SMS	SMS
NC_029533.1:4027576-4035398	TRIM47	0.0403773	-1.79035	TRIM47	TRIM47
NC_029533.1:1958281-1971001	PMP22	0.00749208	-1.79034	PMP22	PMP22
NC_029524.1:21196637-21201865	TM4SF4	0.012972	-1.78596	TM4SF4	TM4SF4
NC_029533.1:9244337-9254199	OTOP2	0.0189649	-1.78075	OTOP2	OTOP2
NC_029519.1:3126973-3177147	KLHL13	0.0146323	-1.77322	KLHL13	KLHL13
NC_029516.1:28124829-28138662	SLC38A2	0.027025	-1.77307	SLC38A2	SLC38A2
NC_029525.1:11488042-11493435	PLIN1	0.027025	-1.77106	PLIN1	PLIN1
NC_029516.1:115777288-115800475	CD99	0.0030268	-1.77014	CD99	CD99
NC_029516.1:70330074-70351681	YBX3	0.00749208	-1.76658	YBX3	YBX3
NC_029520.1:16814334-16820274	LOC107314688	0.0331747	-1.76315	LDHA	LOC101799210
NC_029517.1:95905556-95930071	B4GALT6	0.0030268	-1.76018	B4GALT6	B4GALT6
NC_029540.1:2467355-2469871	S100A10	0.00749208	-1.75819	S100A10	S100A10
NC_029518.1:16445498-16455379	SLC30A10	0.0175977	-1.75519	SLC30A10	SLC30A10
NC_029521.1:10013542-10021302	PPIF	0.0189649	-1.73855	PPIF	PPIF
NC_029524.1:998505-1009825	PLEKHB2	0.0229839	-1.73599	PLEKHB2	PLEKHB2
NC_029517.1:11723325-11752796	CREM	0.0343955	-1.73233	CREM	CREM
NC_029537.1:1088283-1094359	LOC107323633	0.0217755	-1.73069	CNNM4	CNNM4
NC_029516.1:59988655-60048991	BCAT1	0.0243536	-1.72439	BCAT1	BCAT1
NC_029518.1:3651751-3674646	ABHD12	0.0161429	-1.71903	ABHD12	ABHD12
NC_029523.1:19435599-19439471	PDZK1IP1	0.0217755	-1.71802	PDZK1IP1	-
NC_029520.1:47117062-47155670	AHNAK2	0.0114305	-1.71339	AHNAK2	LOC101800785
NC_029516.1:22594019-22619868	TES	0.0256799	-1.71336	TES	TES
NC_029530.1:7134606-7136126	MIF	0.0391916	-1.70858	MIF	MIF
NC_029517.1:109983303-109986495	LOC107310340	0.0114305	-1.7046	FABP4	LOC101792626
NC_029517.1:62464572-62505347	RNF152	0.0490454	-1.70391	RNF152	RNF152
NC_029547.1:37595312-37600992	CTSL	0.0256799	-1.70303	CTSL2	CTSL
NC_029528.1:4800403-4825586	PDGFRB	0.0161429	-1.7016	PDGFRB	PDGFRB
NC_029525.1:9490786-9504657	SQRDL	0.0229839	-1.70119	RP11-96O20.4	SQRDL
NC_029532.1:1487710-1507580	FAM129B	0.0146323	-1.69994	FAM129B	FAM129B
NC_029534.1:4525455-4529094	ALDOC	0.0319958	-1.68914	ALDOC	ALDOC
NC_029521.1:14125612-14125917	-	0.0343955	-1.67744	-	-
NC_029522.1:2596621-2616104	COL6A1	0.0217755	-1.67596	COL6A1	COL6A1
NC_029516.1:46194433-46214821	MGAT3	0.0217755	-1.66834	MGAT3	MGAT3
NC_029525.1:4201276-4222159	ANXA2	0.0403773	-1.66651	ANXA2	ANXA2
NC_029534.1:6119858-6123439	-	0.0256799	-1.66266	-	-
NC_029518.1:26188413-26197812	LOC107311218	0.0229839	-1.66248	KCNK5	KCNK5
NC_029528.1:4618065-4622400	SQSTM1	0.0490454	-1.66001	SQSTM1	SQSTM1
NC_029547.1:49566910-49571358	KLF4	0.0243536	-1.65854	KLF4	-
NC_029524.1:3496166-3506109	TF	0.0308526	-1.65657	TF	TF
NC_029518.1:100214477-100244996	TNFRSF21	0.0217755	-1.65127	TNFRSF21	TNFRSF21
NC_029516.1:45516335-45533341	ST13	0.0381401	-1.63974	ST13	ST13
NC_029537.1:844053-861251	LOC107323647	0.0282103	-1.63605	HK2	-
NC_029547.1:58819874-58846962	UGCG	0.0391916	-1.62879	UGCG	UGCG
NC_029525.1:11694453-11701700	MFGE8	0.0415443	-1.62304	MFGE8	LOC101800839
NC_029526.1:8626982-8650952	RHPN2	0.0443435	-1.61544	RHPN2	RHPN2
NC_029517.1:80829922-80851781	GLIPR2	0.043572	-1.59896	GLIPR2	GLIPR2
NC_029518.1:16384603-16392756	BPNT1	0.0415443	-1.596	BPNT1	BPNT1
NC_029533.1:4612236-4620194	TIMP2	0.0443435	-1.59217	TIMP2	TIMP2
NC_029517.1:28885632-28931497	MPP6	0.0443435	-1.57665	MPP6	MPP6
NC_029519.1:27026525-27242861	HHIP	0.0391916	1.62096	HHIP	HHIP
NC_029543.1:2831183-2849405	COMP	0.043572	1.62615	COMP	COMP
NC_029539.1:4739684-4745850	CD3E	0.0331747	1.64103	CD3E	CD3E
NC_029544.1:818928-827907	RAB5B,SUOX	0.0415443	1.6419	-	-
NC_029520.1:387886-423772	MYRF	0.0443435	1.64392	C5H11ORF9	MYRF
NW_015440469.1:6323-7328	-	0.0470266	1.65778	-	-
NC_029539.1:4747549-4750165	LOC107324150	0.043572	1.66177	CD3D	LOC101792606
NC_029526.1:4401-8285	CCDC61	0.0355912	1.66442	CCDC61	-
NW_015439880.1:27811-54031	ADCY6	0.0319958	1.66777	-	-
NW_015440040.1:18143-29627	LOC107307564	0.0229839	1.68522	-	-
NW_015440190.1:1028-8518	LOC107307740	0.0256799	1.68972	-	-
NW_015439888.1:115763-117646	-	0.0189649	1.68974	-	-
NW_015440123.1:338-3316	ADAT3	0.0308526	1.69593	-	-
NC_029517.1:14359082-14365149	PTCHD3	0.0175977	1.71695	-	-
NC_029547.1:64397125-64405833	CDO1	0.0203017	1.72031	CDO1	CDO1
NC_029518.1:60091428-60118255	TRAF3IP2	0.0203017	1.72401	TRAF3IP2	TRAF3IP2
NC_029545.1:75427-77256	LOC107325890	0.0189649	1.74249	-	-
NC_029519.1:13268394-13298354	LOC107312825	0.00749208	1.75363	LOC422353	LOC101800056
NW_015440057.1:10194-11257	-	0.0229839	1.76242	-	-
NC_029516.1:11611170-11630620	NAPEPLD	0.0343955	1.76554	NAPEPLD	NAPEPLD
NC_029517.1:22543585-22555530	C1GALT1	0.00951824	1.76908	C1GALT1	C1GALT1
NC_029521.1:8850619-8868727	LOC107315745	0.0203017	1.77765	HKDC1	HKDC1
NC_029540.1:2301890-2305887	RFX5	0.012972	1.78215	RFX5	RFX5
NC_029517.1:4339298-4345149	LOC107308861	0.0161429	1.79019	SLC22A13L	LOC101797260
NC_029519.1:1594835-1599016	XPNPEP2	0.0217755	1.81054	XPNPEP2	-
NW_015439872.1:26751-49750	ME2	0.00542437	1.81079	-	-
NC_029516.1:21839800-21846274	ANKRD7	0.0189649	1.81972	-	-
NW_015440136.1:10454-12628	LOC107307682	0.0217755	1.83364	-	-
NC_029516.1:71083424-71118511	SIDT1	0.0114305	1.85138	SIDT1	SIDT1
NC_029524.1:12998356-13000580	SLC51A	0.012972	1.85304	SLC51A	LOC101804045
NW_015440013.1:5791-30035	MAPK7	0.0030268	1.86429	LOC100858386	-
NC_029516.1:120101553-120192070	LOC107307013,NPAS2	0.0161429	1.86691	-	-
NC_029528.1:14267578-14273081	MZB1,SLC23A1	0.0203017	1.87164	-	-
NC_029525.1:1006758-1015375	HEXA	0.0030268	1.87215	RP11-106M3.2	HEXA
NW_015439947.1:3534-5200	-	0.0203017	1.87457	-	-
NW_015439873.1:386-13489	LOC107307009	0.012972	1.88936	-	-
NC_029516.1:32869557-32948570	LGR5	0.00749208	1.88993	LGR5	LGR5
NC_029547.1:58642013-58648967	HSDL2	0.0146323	1.89675	HSDL2	HSDL2
NC_029547.1:50867839-50897665	PCSK1	0.0030268	1.90289	PCSK1	PCSK1
NC_029517.1:27500516-27533437	MACC1	0.0282103	1.90535	MACC1	MACC1
NC_029543.1:1080704-1097250	LOC107325684	0.0403773	1.90537	ZAP70	ZAP70
NC_029516.1:3144305-3181087	PFKFB3	0.0331747	1.9057	PFKFB3	PFKFB3
NC_029524.1:3466582-3488269	SLCO2A1	0.0030268	1.90716	SLCO2A1	SLCO2A1
NC_029545.1:51553-61829	LOC107325887	0.00749208	1.91077	LOC107049469	-
NC_029520.1:40332869-40375966	FBLN5	0.0030268	1.92083	FBLN5	FBLN5
NC_029516.1:80028277-80239453	EPHA3	0.0294181	1.9251	EPHA3	EPHA3
NC_029518.1:95928883-95937511	EPHX2	0.0030268	1.92705	EPHX2	EPHX2
NC_029516.1:174429473-174430924	LOC107308564	0.0114305	1.93315	CHAT2	-
NC_029516.1:173861069-173870159	LOC107308515	0.0479102	1.93384	-	-
NW_015439223.1:6486-9745	LOC107306786	0.0479102	1.93403	-	-
NC_029516.1:45065533-45074040	LOC107313299	0.00542437	1.9472	CYP2D6	LOC101804496
NC_029516.1:74859454-74869687	SLC35A5	0.00542437	1.94965	SLC35A5	SLC35A5
NC_029517.1:40252477-40257222	CCK	0.0030268	1.95906	CCK	CCK
NC_029516.1:38343454-38355596	NTS	0.00951824	1.96096	NTS	NTS
NC_029542.1:3939999-3968558	IKZF3	0.0114305	1.96371	IKZF3	IKZF3
NW_015440467.1:21-6248	KRI1	0.0479102	1.99557	KRI1	-
NW_015439533.1:404675-461019	LOC107306830	0.0161429	2.0039	LOC429518	-
NC_029544.1:1458154-1467899	AGAP2	0.0426103	2.021	-	-
NC_029534.1:2364262-2375689	P2RX1	0.0030268	2.02395	P2RX1	P2RX1
NC_029528.1:9614-13235	EGR1	0.0256799	2.02805	EGR1	EGR1
NC_029519.1:20969426-21011095	CPE	0.0030268	2.03645	CPE	CPE
NW_015439223.1:13871-15310	-	0.0030268	2.03752	-	-
NC_029517.1:29394616-29396751	-	0.0479102	2.04675	-	-
NC_029517.1:14369008-14382098	LOC107308945	0.0030268	2.07412	LOC420486	-
NC_029516.1:46535735-46543459	BAIAP2L2	0.0030268	2.07863	BAIAP2L2	BAIAP2L2
NC_029533.1:15756-30871	LOC107321963,LOC107321964	0.0229839	2.10403	-	-
NW_015439533.1:339833-342651	MOGS	0.012972	2.1132	MOGS	-
NW_015440148.1:17137-18576	-	0.0030268	2.12005	-	-
NW_015439898.1:17605-33917	LOC107307207	0.0030268	2.13224	-	-
NW_015440040.1:731-11587	LOC107307563	0.0030268	2.13374	LOC107050978	-
NC_029519.1:30060872-30073018	SH2D4A	0.00542437	2.13402	SH2D4A	SH2D4A
NC_029529.1:6425279-6430768	LOC107320811	0.0161429	2.14999	HEXDCL	LOC101799820
NC_029534.1:129727-143578	MLXIPL	0.0030268	2.17533	MLXIPL	MLXIPL
NC_029527.1:8518924-8576668	SLC6A6	0.012972	2.17621	SLC6A6	SLC6A6
NC_029519.1:1789752-1792972	CCNB3	0.0403773	2.18405	CCNB3	CCNB3
NW_015439695.1:24157-34663	RFT1	0.0030268	2.18622	RP11-894J14.5	RFT1
NC_029519.1:44254252-44256414	LOC107313414	0.00542437	2.1888	CL2	LOC101795838
NC_029530.1:7396657-7422588	GGT1	0.0030268	2.19658	GGT1	GGT1
NC_029537.1:65940-67054	LOC107323667	0.0030268	2.20365	LOC107057378	-
NC_029527.1:3090778-3194191	TIMP4	0.0030268	2.21497	TIMP4	TIMP4
NC_029530.1:5616225-5630660	WSCD2	0.0355912	2.24112	WSCD2	WSCD2
NC_029516.1:14074602-14077173	-	0.0030268	2.31699	-	-
NC_029531.1:161774-162279	LOC107321556	0.0030268	2.32033	-	-
NW_015439898.1:54532-62103	LOC107307211	0.0030268	2.33035	-	-
NC_029524.1:4147077-4149956	LOC107318006	0.0030268	2.34983	LOC101748451	LOC101802774
NC_029517.1:103014114-103029043	TTPA	0.0030268	2.35005	TTPA	TTPA
NC_029520.1:11878728-11922947	ARNTL	0.00542437	2.36155	ARNTL	ARNTL
NC_029516.1:44850966-44855670	LOC107313449	0.0030268	2.36305	-	-
NC_029519.1:26894662-26898072	LOC107313135	0.0391916	2.41629	LOC776458	-
NC_029520.1:16236693-16240734	LOC107314675	0.0030268	2.42023	-	-
NW_015439878.1:137813-140587	TSC22D4	0.0243536	2.4349	LOC107050788	-
NW_015440298.1:958-5054	LOC107307806	0.00749208	2.44373	-	-
NC_029533.1:4525710-4529007	AFMID	0.0030268	2.44586	AFMID	AFMID
NC_029520.1:40284091-40331741	TC2N	0.0030268	2.44769	TC2N	TC2N
NC_029545.1:437501-439218	-	0.0030268	2.45198	-	-
NC_029519.1:32772497-32773923	ATOH1	0.0030268	2.45356	ATOH1	-
NC_029520.1:7239578-7251695	FGF19,ORAOV1	0.0030268	2.49179	-	-
NC_029528.1:12334887-12344306	LOC107320451	0.0030268	2.492	SPINK5	LOC101798824
NW_015440042.1:3221-5925	LOC107307567	0.0030268	2.50578	-	-
NC_029517.1:14339968-14352807	LOC107308972	0.0030268	2.52589	-	-
NW_015439223.1:11791-13789	LOC107306785	0.0030268	2.59057	-	-
NC_029545.1:66446-67112	-	0.0030268	2.63385	-	-
NC_029541.1:3925505-3946188	SYCP1	0.00951824	2.66234	LOC419888	LOC101793639
NC_029537.1:2726091-2731739	DOK2	0.0319958	2.66506	DOK2	LOC106019854
NC_029516.1:174038640-174042232	HPX	0.0030268	2.67791	HPX	HPX
NC_029535.1:10437258-10444770	PCK1	0.0030268	2.67943	PCK1	PCK1
NC_029545.1:62225-64337	-	0.0030268	2.71497	-	-
NC_029516.1:174310411-174359958	LOC107308589	0.0369122	2.74893	LOC100859837	-
NC_029527.1:8080307-8103498	SLC41A3	0.0030268	2.76711	SLC41A3	SLC41A3
NW_015439890.1:110680-111850	-	0.043572	2.78459	-	-
NW_015439995.1:16477-26502	LOC107307489	0.0030268	2.79645	-	-
NC_029516.1:148213749-148238346	OLFM4	0.043572	2.79957	OLFM4	OLFM4
NC_029546.1:103027-115358	LOC107325905	0.0161429	2.80729	-	-
NW_015440256.1:97-11265	LOC107307781	0.0030268	2.80834	-	-
NC_029518.1:36929242-36929932	LOC107311432	0.0030268	2.81276	-	-
NW_015439960.1:92-78600	LOC107307407	0.00749208	2.82908	-	-
NW_015439878.1:101153-108196	TFR2	0.012972	2.85897	LOC107050853	-
NW_015438968.1:9176-20917	LOC107306747	0.0030268	2.8683	ANKRD26	LOC101800968
NW_015440393.1:620-1713	LOC107307845	0.0030268	2.8841	-	-
NC_029530.1:7008122-7008345	-	0.0030268	2.89222	-	-
NC_029517.1:39353012-39356133	-	0.0030268	2.90507	-	-
NC_029519.1:22263067-22264577	-	0.0030268	2.91378	-	-
NW_015439898.1:63270-65810	LOC107307208	0.0030268	2.94633	-	-
NW_015440944.1:12749-14850	LOC107307925	0.0030268	2.96002	-	-
NW_015439858.1:2917-4000	-	0.0030268	2.96886	-	-
NC_029547.1:50037643-50047407	LOC107306454	0.0443435	3.07232	-	-
NW_015440221.1:12928-14330	-	0.0030268	3.09558	-	-
NC_029522.1:10830930-10832214	LOC107316585	0.00951824	3.14506	LOC107053264	-
NW_015439960.1:80021-81481	-	0.0161429	3.15728	-	-
NC_029534.1:332254-333954	-	0.00542437	3.15983	-	-
NW_015439858.1:887-1132	-	0.043572	3.19474	-	-
NW_015439878.1:115480-116920	POP7	0.0030268	3.20442	-	-
NC_029542.1:4685251-4688502	G6PC	0.0030268	3.20879	LOC100857298	G6PC
NC_029544.1:355660-371556	ASIC1	0.0030268	3.21779	ACCN2	LOC101791417
NW_015440012.1:36618-38757	-	0.0030268	3.22408	-	-
NW_015440505.1:938-2215	-	0.0161429	3.33797	-	-
NC_029547.1:38673458-38684106	NXNL2	0.00951824	3.37035	-	-
NW_015440052.1:9193-14680	LOC107307584	0.00542437	3.39225	-	-
NC_029518.1:54351347-54355981	LOC107311754	0.0030268	3.46559	LOC107053066	-
NC_029518.1:54340618-54351299	HEY2	0.0030268	3.49076	HEY2	HEY2
NC_029517.1:11495644-11539604	LOC107308987	0.0030268	3.50559	-	-
NW_015439923.1:8824-22076	PIWIL2	0.0030268	3.5956	LOC100859097	PIWIL2
NC_029521.1:6050467-6051367	-	0.0030268	3.62705	-	-
NW_015440117.1:3243-19272	LOC107307661	0.0114305	3.69071	-	-
NW_015439533.1:292714-301217	LOC107306815	0.0175977	3.70386	LOC107056277	-
NW_015440052.1:15735-16886	-	0.0030268	3.78655	-	-
NC_029524.1:2125127-2126428	-	0.0282103	3.84681	-	-
NW_015439856.1:23972-25100	-	0.0331747	3.9859	-	-
NC_029516.1:124885595-124914949	IRS2	0.0030268	4.0241	LOC101749060	IRS2
NW_015440636.1:6-2776	LOC107307902	0.00542437	4.03819	LOC107050913	-
NW_015438968.1:21623-23220	LOC107306750	0.0161429	4.04917	-	-
NC_029544.1:582549-593872	PDE1B	0.012972	4.05263	LOC107050850	-
NW_015439736.1:10802-11849	LOC107306913	0.0030268	4.17655	LOC107057544	-
NW_015440052.1:9193-14680	LOC107307585	0.0030268	4.23837	LOC101749843	-
NC_029517.1:828558-829260	-	0.0030268	4.31487	-	-
NW_015439875.1:114219-143029	LOC107307035	0.0030268	4.37656	-	-
NW_015439870.1:6186-8046	-	0.0030268	4.49374	-	-
NW_015440649.1:53-1202	-	0.00951824	4.53953	-	-
NW_015439870.1:3-1600	-	0.0030268	4.57915	-	-
NW_015439898.1:51265-52251	LOC107307210	0.0426103	4.58095	-	-
NC_029547.1:24652665-24654556	-	0.0175977	4.80523	-	-
NW_015439921.1:33513-33574	-	0.0343955	4.82686	-	-
NC_029516.1:107454785-107457564	LOC107325105	0.0443435	4.86537	-	-
NW_015440721.1:912-1699	-	0.0369122	5.21052	-	-
NC_029543.1:1352956-1362798	LOC107325652	0.0030268	5.28991	LOC107057613	-
NC_029544.1:534445-534557	-	0.0030268	5.34168	-	-
NW_015439893.1:101853-102422	-	0.0369122	5.55201	-	-
NW_015440389.1:8754-9586	-	0.0175977	5.6399	-	-
NC_029520.1:8661057-8714002	LRRC56	0.0030268	6.37892	LRRC56	LRRC56
NC_029547.1:56784356-56807674	ACOT12	0.0030268	6.49923	ACOT12	ACOT12
NC_029520.1:35843224-36759447	NRXN3	0.0030268	7.56913	NRXN3	NRXN3
NC_029526.1:16586897-16590374	SLC22A31	0.0308526	8.66605	SLC22A31	-
NC_029520.1:7181359-7188164	FGF3	0.0030268	9.69145	FGF3	FGF3
NW_015440140.1:4988-6147	-	0.0030268	10.0987	-	-
NW_015439897.1:14877-15542	-	0.0030268	10.2681	-	-
NC_029522.1:6512361-6630499	UNC80	0.0030268	10.3524	C2ORF21	UNC80
NC_029520.1:35843224-36759447	LOC107315131	0.00951824	10.4181	-	-
NC_029517.1:842322-844171	-	0.0381401	11.5385	-	-
NC_029522.1:6630623-6632286	-	0.0319958	12.108	-	-
NC_029547.1:36333624-36375204	SLC28A3	0.0331747	13.7139	SLC28A3	SLC28A3
NC_029516.1:101443701-101444366	-	0.0030268	inf	-	-
NC_029516.1:101449723-101449944	-	0.0030268	inf	-	-
NC_029516.1:101525463-101525829	-	0.0030268	inf	-	-
NC_029516.1:101526296-101526679	-	0.0030268	inf	-	-
NC_029516.1:55705086-55705505	-	0.0030268	inf	-	-
NC_029516.1:62532705-62533023	-	0.0030268	inf	-	-
NC_029516.1:62534859-62535107	-	0.0030268	inf	-	-
NC_029544.1:681562-681940	-	0.0030268	inf	-	-
NW_015440354.1:7-259	-	0.00542437	inf	-	-
NC_029516.1:101447443-101447718	-	0.012972	inf	-	-
NC_029537.1:2625178-2627207	LOC107323787	0.0426103	inf	-	-
NC_029516.1:28325789-28326219	-	0.0030268	-inf	-	-
NC_029516.1:45358068-45358196	-	0.0030268	-inf	-	-
NC_029516.1:69252044-69253294	-	0.0030268	-inf	-	-
NC_029516.1:77686958-77687766	-	0.0030268	-inf	-	-
NC_029516.1:77688079-77688551	-	0.0030268	-inf	-	-
NC_029517.1:27754947-27756375	-	0.0030268	-inf	-	-
NC_029517.1:27756412-27758964	SP8	0.0030268	-inf	SP8	-
NC_029518.1:37527635-37528144	-	0.0030268	-inf	-	-
NC_029520.1:2877077-2877204	-	0.0030268	-inf	-	-
NC_029520.1:2878359-2878565	-	0.0030268	-inf	-	-
NC_029521.1:6059454-6059806	-	0.0030268	-inf	-	-
NC_029522.1:14823388-14823542	-	0.0030268	-inf	-	-
NC_029522.1:14841183-14841490	-	0.0030268	-inf	-	-
NC_029526.1:14756449-14756814	-	0.0030268	-inf	-	-
NC_029529.1:2080025-2080461	-	0.0030268	-inf	-	-
NC_029542.1:142357-142886	-	0.0030268	-inf	-	-
NC_029542.1:143291-143720	-	0.0030268	-inf	-	-
NC_029547.1:60257338-60261469	LOC107306607	0.0030268	-inf	-	-
NC_029516.1:47684481-47684774	-	0.00542437	-inf	-	-
NC_029528.1:15507078-15507522	-	0.00749208	-inf	-	-
NC_029517.1:131871074-131871137	-	0.0175977	-inf	-	-
NC_029517.1:50786505-50789630	LOC107309497	0.0175977	-inf	LOC776146	-
NC_029516.1:28317016-28317398	-	0.0203017	-inf	-	-
NC_029522.1:1824157-1824486	-	0.0256799	-inf	-	-
NC_029517.1:111267882-111268159	-	0.0282103	-inf	-	-
NC_029519.1:1325423-1325755	-	0.0282103	-inf	-	-

## Sheet: Quail_Ileum_3_LPvHP
locus	gene	q_value	fold change	chicken ortholog	duck ortholog
NC_029542.1:4448924-4449797	LOC107325127	0.00417912	-32.277	LOC772158	-
NC_029540.1:1204773-1206156	LOC107324457	0.0337239	-18.5735	S100A9	LOC101802154
NC_029539.1:2336207-2417962	ATP12A	0.00417912	-14.4827	ATP12A	ATP12A
NC_029517.1:112643167-112659842	CALB1	0.00417912	-12.1569	CALB1	CALB1
NC_029527.1:2040041-2042100	LOC107319648	0.00417912	-11.6557	OASL	LOC101800895
NC_029521.1:16736504-16740195	LOC107315867	0.00417912	-11.6427	IFIT5	LOC101797569
NC_029516.1:163298356-163302936	LOC107308406	0.00417912	-11.1568	MMP7	MMP7
NC_029539.1:4775217-4788791	LOC107324143	0.00417912	-9.4004	LOC428250	LOC101796692
NC_029516.1:175319336-175345805	CHRDL2	0.00417912	-9.17448	CHRDL2	CHRDL2
NC_029519.1:40629559-40632663	SPP1	0.00417912	-8.36843	SPP1	SPP1
NC_029519.1:30925494-30942488	LOC107313192	0.0288997	-7.28785	LOC422513	LOC101796809
NC_029529.1:6569169-6574073	AQP8	0.0207431	-6.96925	AQP8	AQP8
NC_029519.1:66465018-66483290	SLC34A2	0.00417912	-6.90412	SLC34A2	SLC34A2
NC_029518.1:86727517-86735216	RSAD2	0.00417912	-6.52834	RSAD2	RSAD2
NC_029541.1:1949473-1951647	CDKN1A	0.00417912	-6.41455	CDKN1A	CDKN1A
NC_029547.1:7738373-7741160	LOC107305824	0.00417912	-5.8799	LOC100857191	LOC101793244
NC_029518.1:77323573-77326268	LOC107312071	0.0152457	-5.64594	-	-
NC_029543.1:1963593-1968694	GRIN3B	0.0104478	-5.5978	GRIN3B	GRIN3B
NW_015439877.1:67871-142966	C3	0.00417912	-5.56015	C3	C3
NC_029542.1:1162483-1199964	CD79B	0.00417912	-5.45946	CD79B	CD79B
NC_029519.1:338353-352069	EDA2R	0.00417912	-5.22443	EDA2R	EDA2R
NC_029547.1:32369793-32386079	ANXA1	0.00417912	-5.20256	ANXA1	ANXA1
NC_029535.1:9362235-9366647	TNFRSF6B	0.00417912	-5.11488	TNFRSF6B	TNFRSF6B
NC_029520.1:16884436-16886099	LOC107314689	0.00417912	-5.03467	-	-
NC_029521.1:20253213-20261885	LOC107315994	0.00417912	-4.98861	LOC107053690	LOC101805173
NC_029516.1:69260070-69268224	SCNN1A	0.00417912	-4.98825	SCNN1A	SCNN1A
NC_003408.1:6274-6343	-	0.0127435	-4.8778	-	-
NC_029524.1:13310860-13314843	B3GNT7	0.00417912	-4.86726	B3GNT7	B3GNT7
NC_029516.1:98451554-98469758	LOC107323798	0.0305823	-4.65792	LOC101747234	LOC101799709
NC_029539.1:3680977-3698833	POU2AF1	0.00417912	-4.37949	POU2AF1	POU2AF1
NC_029523.1:3603359-3612221	LOC107317183	0.00763925	-4.37722	SELP	SELP
NC_029517.1:80814008-80816364	LOC107309939	0.00417912	-4.17715	IFI6	LOC101794704
NC_029517.1:76040209-76044445	-	0.00417912	-4.10493	-	-
NC_029519.1:41330558-41331856	LOC107313420	0.00417912	-4.00688	PLACL2	PLAC8
NC_029539.1:4412820-4414290	APOA4	0.0104478	-3.94069	APOA4	APOA4
NC_029520.1:7776428-7781282	LOC107314453	0.00417912	-3.83993	UBE2L6	-
NC_029533.1:1835520-1858181	CFAP52,LOC107322252	0.0127435	-3.82009	-	-
NC_029517.1:111400873-111416869	ATP6V0D2	0.0195025	-3.78471	ATP6V0D2	ATP6V0D2
NW_015439919.1:40702-40875	-	0.00417912	-3.75182	-	-
NC_029517.1:49221419-49223767	-	0.0195025	-3.67884	-	-
NW_015439919.1:38295-38837	-	0.00417912	-3.67612	-	-
NC_029535.1:5919518-5926498	LOC107322928	0.0207431	-3.66767	EPB42	EPB42
NC_029517.1:76023354-76038429	INHBA	0.0230002	-3.65918	INHBA	INHBA
NC_029532.1:5508071-5527260	ADAMTSL2	0.00417912	-3.64903	ADAMTSL2	ADAMTSL2
NC_029516.1:50661740-50670798	USP18	0.00417912	-3.63409	USP18	USP18
NC_029540.1:1901575-1904655	CIART	0.0104478	-3.62765	CIART	-
NW_015440068.1:16347-19115	-	0.00417912	-3.58185	-	-
NC_029532.1:1574913-1581618	C17H9orf91	0.00417912	-3.55944	C17H9ORF91	LOC101790680
NC_029530.1:7008884-7009126	-	0.00417912	-3.5414	-	-
NC_029523.1:14155778-14158291	CYR61	0.00417912	-3.52077	CYR61	CYR61
NC_029517.1:14392042-14402382	LOC107308948	0.00417912	-3.50257	PTCHD3	-
NC_029542.1:1806752-1823806	ITGB3	0.00417912	-3.48774	RP11-290H9.2	ITGB3
NC_029517.1:20890406-20899799	LOC107309078	0.00417912	-3.48747	SAMD9L	LOC101793511
NC_029518.1:86716568-86722566	CMPK2	0.00417912	-3.45887	CMPK2	CMPK2
NC_029516.1:83425140-83452199	VGLL3	0.0466867	-3.35884	VGLL3	VGLL3
NC_029516.1:79550456-79557507	LOC107321458	0.00417912	-3.34757	-	-
NC_029516.1:120633180-120655249	IL1RL1	0.0195025	-3.33705	IL1RL1	IL1RL1
NC_029526.1:1365144-1367362	TPPP3	0.00417912	-3.32253	TPPP3	TPPP3
NC_029529.1:8558375-8561424	SOCS1	0.0152457	-3.30798	SOCS1	SOCS1
NC_029517.1:92433660-92453157	ABHD3	0.00417912	-3.28959	ABHD3	ABHD3
NC_029519.1:21838264-21874807	DDX60	0.00417912	-3.27645	DDX60	DDX60
NC_029516.1:173758959-173768522	LOC107308551	0.0152457	-3.27269	ART7C	-
NC_029538.1:3572767-3578288	CSF3R	0.00417912	-3.2126	CSF3R	CSF3R
NC_029517.1:95815165-95838767	LOC107310132	0.00417912	-3.19174	DSG4	LOC101799153
NC_029523.1:19435599-19439471	PDZK1IP1	0.00417912	-3.17263	PDZK1IP1	-
NC_029520.1:22036341-22060411	LOC107314731	0.00417912	-3.15593	LOC101747844	LOC101790054
NC_029516.1:43921535-43927991	LOC107312508	0.00417912	-3.10608	GPRC5A	LOC101799094
NC_029517.1:133620819-133626929	LOC107310625	0.00417912	-3.01539	LY6E	LOC101791980
NC_029547.1:6625148-6635846	LOC107305742	0.00417912	-3.00814	FP325317.1	LOC101796631
NC_029517.1:122992706-123006118	NOV	0.0207431	-3.00119	NOV	NOV
NC_029516.1:5918467-5955633	CCDC3	0.0337239	-2.96971	CCDC3	CCDC3
NC_029521.1:21172944-21212562	COL17A1	0.00417912	-2.96548	COL17A1	COL17A1
NC_029534.1:3654581-3655602	LOC107322728	0.00417912	-2.95875	CCLI10	LOC101791385
NC_029547.1:8529959-8540234	ARHGEF39	0.0337239	-2.94615	ARHGEF39	ARHGEF39
NC_029518.1:14010269-14014218	MAL	0.00417912	-2.91525	MAL	MAL
NC_029521.1:15299016-15303696	LOC107315913	0.00417912	-2.90266	LOC101750594	LOC101795347
NC_029543.1:3437684-3439943	KLF2	0.00417912	-2.89837	KLF2	KLF2
NC_029541.1:449781-466246	FKBP5	0.00417912	-2.87735	FKBP5	FKBP5
NC_029528.1:6612960-6616908	FOXI1	0.00417912	-2.83554	FOXI1	FOXI1
NC_029516.1:153810393-153841345	POSTN	0.00417912	-2.81383	POSTN	POSTN
NC_029532.1:446644-464933	NOXA1	0.00417912	-2.80031	NOXA1	NOXA1
NC_029539.1:4770672-4775133	IFT46	0.0305823	-2.79813	IFT46	IFT46
NC_029516.1:56538440-56546206	SPIC	0.0337239	-2.77997	SPIC	SPIC
NC_029532.1:1675225-1728242	TNC	0.00417912	-2.76277	TNC	TNC
NC_029533.1:698298-894866	MYOCD	0.00763925	-2.76188	MYOCD	MYOCD
NC_029541.1:3628928-3633796	RHOC	0.00417912	-2.75609	RHOC	RHOC
NC_003408.1:6418-6554	-	0.037162	-2.73608	-	-
NC_029518.1:28767143-28790675	EIF2AK2	0.00417912	-2.7221	EIF2AK2	EIF2AK2
NC_029522.1:24883188-24912765	ITGB6	0.00417912	-2.71908	ITGB6	ITGB6
NC_029516.1:92626839-92659062	ADAMTS1	0.00417912	-2.71523	ADAMTS1	ADAMTS1
NC_029547.1:27711056-27733059	LURAP1L	0.00417912	-2.70493	LURAP1L	LURAP1L
NC_029518.1:92812850-92815201	RHOB	0.00417912	-2.69065	RHOB	RHOB
NC_029543.1:2345852-2348781	GADD45B	0.0353019	-2.67112	LOC100859853	GADD45B
NC_029516.1:165884769-165892092	ENDOD1	0.00417912	-2.66453	ENDOD1	ENDOD1
NC_029519.1:2094589-2112932	F8	0.00417912	-2.63778	F8	F8
NC_029545.1:382097-396300	LOC107325870	0.00417912	-2.58527	LOC101747860	LOC101801224
NC_029543.1:1760410-1765372	MADCAM1	0.0433705	-2.57164	MADCAM1	-
NC_029537.1:1137458-1141212	ARID5A	0.0104478	-2.5626	ARID5A	-
NC_029518.1:43298455-43311829	ZC3H12D	0.00417912	-2.49987	ZC3H12D	ZC3H12D
NC_029533.1:4506645-4511070	LOC107322132	0.0207431	-2.46529	LOC100857706	LOC101791571
NC_029520.1:1367715-1370799	LOC107314286,LOC107314287	0.00417912	-2.46306	-	-
NC_029517.1:42058437-42106470	TRANK1	0.00763925	-2.44778	TRANK1	TRANK1
NC_029547.1:7800316-7812865	DNAJB5	0.0305823	-2.44125	DNAJB5	-
NC_029519.1:12876960-12963621	TMEM164	0.0433705	-2.43984	TMEM164	TMEM164
NC_029533.1:4831008-4884974	ENDOV,RNF213	0.0251042	-2.42812	-	-
NC_029545.1:72415-74082	-	0.00417912	-2.42022	-	-
NC_029522.1:19099948-19118844	MUC13	0.0320848	-2.41716	MUC13	MUC13
NC_029547.1:49566907-49571358	KLF4	0.00417912	-2.40903	KLF4	-
NC_029520.1:1362470-1363703	LOC107314285	0.00417912	-2.4054	LOC770612	-
NC_029519.1:10862854-10869130	LOC107312866	0.00417912	-2.38728	-	-
NC_029523.1:1141534-1162766	FAM102B	0.0207431	-2.35934	FAM102B	FAM102B
NC_029525.1:4201276-4222159	ANXA2	0.00417912	-2.353	ANXA2	ANXA2
NC_029525.1:789153-794100	LOC107318667	0.017542	-2.34315	LOC415324	LOC106016299
NC_029530.1:5131452-5138014	RAD9B	0.0353019	-2.33255	RAD9B	RAD9B
NC_029540.1:875443-877586	S100A11	0.00417912	-2.31317	S100A11	S100A11
NC_029532.1:166450-169464	LOC107321681	0.0267635	-2.31092	LCN15	LOC101800358
NC_029547.1:8191750-8243197	RUSC2	0.00417912	-2.31069	RUSC2	RUSC2
NC_029538.1:3847683-3850978	LOC107323845	0.00417912	-2.30078	IFI27L2	-
NW_015439881.1:79043-83252	LOC107307097	0.017542	-2.29927	LOC100857892	LOC101800727
NC_029530.1:4641839-4652950	P2RX7	0.00417912	-2.29751	P2RX7	P2RX7
NC_029519.1:40450703-40468693	BMP3	0.00763925	-2.28388	BMP3	BMP3
NC_029536.1:2260744-2264829	RNF223	0.00417912	-2.26314	RNF223	RNF223
NC_029529.1:11652886-11672537	PPL	0.0433705	-2.25163	PPL	PPL
NC_029525.1:17037567-17098450	SMAD3	0.00417912	-2.24498	SMAD3	SMAD3
NC_029523.1:17304198-17332850	TMEM125	0.00417912	-2.24308	TMEM125	TMEM125
NC_029547.1:46168679-46198785	GNE	0.0267635	-2.23284	GNE	GNE
NW_015440182.1:11712-20032	LOC107307734	0.00417912	-2.22705	-	-
NC_029547.1:62458178-62477463	B4GALT1	0.00417912	-2.22246	B4GALT1	B4GALT1
NC_029530.1:7921970-7946981	SFI1	0.0207431	-2.21576	SFI1	SFI1
NC_029519.1:60239063-60274944	ATP10D	0.0127435	-2.21375	ATP10D	ATP10D
NC_029520.1:16814334-16820274	LOC107314688	0.00417912	-2.21301	LDHA	LOC101799210
NC_029519.1:41328889-41330364	LOC107313421	0.00417912	-2.20854	PLAC8L1	-
NC_029547.1:51052435-51116217	GLRX	0.00417912	-2.20339	GLRX	-
NC_029547.1:30309748-30312048	-	0.00417912	-2.16603	-	-
NW_015440182.1:2370-2743	-	0.0207431	-2.15755	-	-
NC_029516.1:44018973-44032446	EMP1	0.00417912	-2.13311	EMP1	EMP1
NC_029516.1:115777288-115800475	CD99	0.00417912	-2.12617	CD99	CD99
NC_029519.1:2998369-3003061	LOC107312641	0.00417912	-2.11832	LOC422224	LOC101801610
NW_015440227.1:8689-10184	-	0.00417912	-2.11484	-	-
NC_029520.1:1365739-1367312	LOC107314288	0.00763925	-2.10336	LOC422993	LOC101791431
NC_029522.1:20874992-20908181	TFCP2L1	0.0104478	-2.09988	TFCP2L1	TFCP2L1
NC_029526.1:15005670-15033247	CRISPLD2	0.00417912	-2.098	CRISPLD2	CRISPLD2
NC_029535.1:9273350-9294578	HELZ2	0.00417912	-2.08972	HELZ2	HELZ2
NC_029524.1:17645179-17965556	MECOM	0.00763925	-2.07649	MECOM	MECOM
NC_029539.1:3552366-3556492	THY1	0.0127435	-2.06835	THY1	THY1
NC_029521.1:10013542-10021302	PPIF	0.00417912	-2.06006	PPIF	PPIF
NC_029534.1:3163355-3165355	HSPB1	0.00763925	-2.05004	HSPB1	-
NC_029538.1:4499870-4501637	MARCKSL1	0.0320848	-2.04072	MARCKSL1	MARCKSL1
NC_029516.1:98655644-98696754	PDE9A	0.00417912	-2.03859	PDE9A	PDE9A
NC_029540.1:2467355-2469871	S100A10	0.00417912	-2.03024	S100A10	S100A10
NC_029547.1:64863357-64878353	CDKN2B,LOC107306694	0.0207431	-2.02731	-	-
NC_029528.1:5059834-5072124	LOC107320202	0.00763925	-2.02236	SLC36A1	LOC101804862
NC_029539.1:1356840-1369985	ADAMTS8	0.0384027	-2.0157	ADAMTS8	ADAMTS8
NC_029517.1:18025860-18033454	VIM	0.00417912	-2.0143	VIM	VIM
NC_029518.1:49616929-49637485	IL20RA	0.0207431	-2.01108	IL20RA	IL20RA
NC_029517.1:38262637-38299164	COL6A6	0.017542	-2.00043	COL6A6	COL6A6
NC_029517.1:17961571-18012759	ST8SIA6	0.0478955	-1.9987	ST8SIA6	ST8SIA6
NC_029526.1:15126972-15134826	LOC107319410	0.0320848	-1.99007	LOC776594	LOC101796494
NC_029516.1:98131882-98149679	LOC107323611	0.017542	-1.97076	MX1	LOC101793492
NC_029530.1:5455027-5464869	TRAFD1	0.00417912	-1.96841	TRAFD1	LOC101804615
NC_029516.1:95290464-95329534	RCAN1	0.00417912	-1.95433	RCAN1	RCAN1
NC_029518.1:52030083-52097718	AKAP7	0.0207431	-1.9525	AKAP7	LOC101790389
NC_029534.1:4525455-4529094	ALDOC	0.00763925	-1.95189	ALDOC	ALDOC
NC_029541.1:1891198-1895461	LOC107324683	0.00417912	-1.95052	C26H6ORF222	ETV7
NC_029547.1:24907049-24919193	LOC107306120	0.0353019	-1.94863	CD274	CD274
NC_029530.1:9015861-9023675	LOC107321433	0.0104478	-1.9432	PRODH	LOC101789528
NC_029520.1:45610851-45626702	TNFAIP2	0.017542	-1.92927	TNFAIP2	TNFAIP2
NC_029523.1:3508352-3512139	RGS1	0.0195025	-1.92603	RGS1	RGS1
NC_029524.1:19936243-19942422	LOC107318369	0.0104478	-1.92402	RARRES1	RARRES1
NC_029518.1:51805527-51808499	CTGF	0.00417912	-1.92399	CTGF	CTGF
NC_029516.1:43568811-43588437	LOC107312175	0.0320848	-1.92282	LOC417937	LOC101803785
NC_029547.1:32096985-32133202	ZFAND5	0.0127435	-1.9179	ZFAND5	ZFAND5
NC_029522.1:2596621-2616104	COL6A1	0.00763925	-1.91652	COL6A1	COL6A1
NC_029533.1:2888909-2895771	LOC107322144	0.0478955	-1.91532	FN3KRP	FN3KRP
NC_029547.1:66278002-66289446	LOX	0.0195025	-1.91252	LOX	LOX
NC_029537.1:1653906-1658434	PRNP	0.00763925	-1.90884	PRNP	PRNP
NC_029516.1:13305086-13318262	SLC26A3	0.0127435	-1.90748	SLC26A3	SLC26A3
NC_029532.1:470087-476821	LOC107321669	0.00417912	-1.90487	LOC427778	LOC101795263
NC_029517.1:95905556-95930071	B4GALT6	0.00417912	-1.89671	B4GALT6	B4GALT6
NC_029518.1:74760784-75036694	RIMS1	0.0305823	-1.89401	RIMS1	RIMS1
NW_015440100.1:2021-5027	CNN1	0.00763925	-1.88391	CNN1	-
NC_029535.1:519322-546031	SAMHD1	0.00417912	-1.87452	SAMHD1	SAMHD1
NC_029519.1:30982488-31094807	FAM13A	0.00417912	-1.86972	FAM13A	FAM13A
NC_029541.1:3622904-3628847	MOV10	0.0207431	-1.86948	MOV10	MOV10
NC_029529.1:9391648-9413792	CARHSP1	0.0152457	-1.86481	CARHSP1	CARHSP1
NC_029534.1:6119858-6121008	-	0.017542	-1.86293	-	-
NC_029517.1:128173202-128175755	-	0.0127435	-1.85948	-	-
NC_029529.1:10965565-10971085	HMOX2	0.0207431	-1.85584	HMOX2	HMOX2
NC_029517.1:29474918-29505648	SNX10	0.017542	-1.84712	SNX10	SNX10
NC_029547.1:50755728-50815874	CAST	0.00417912	-1.83668	CAST	CAST
NC_029547.1:58819874-58846962	UGCG	0.0152457	-1.8357	UGCG	UGCG
NC_029525.1:783256-784869	-	0.0320848	-1.83463	-	-
NC_029522.1:2450395-2453371	S100B	0.0494742	-1.83242	S100B	S100B
NC_029535.1:8686845-8710760	TGM2	0.0104478	-1.83203	TGM2	TGM2
NC_029518.1:26188413-26197812	LOC107311218	0.0195025	-1.82692	KCNK5	KCNK5
NC_029516.1:99193681-99316749	AGPAT3	0.0152457	-1.82054	AGPAT3	AGPAT3
NC_029528.1:10338986-10344800	LOC107320352	0.0337239	-1.8195	LOC416147	-
NC_029543.1:3015681-3017126	JUND	0.0207431	-1.81762	-	-
NC_029541.1:4018358-4031929	PPARD	0.0419145	-1.81477	PPARD	PPARD
NC_029524.1:21196637-21201865	TM4SF4	0.0384027	-1.81361	TM4SF4	TM4SF4
NC_029520.1:32788983-32792619	NFKBIA	0.0152457	-1.81005	NFKBIA	NFKBIA
NC_029532.1:1144000-1167774	ARRDC1	0.00763925	-1.80661	ARRDC1	ARRDC1
NC_029540.1:1642209-1646328	JTB	0.0384027	-1.79917	JTB	-
NC_029547.1:525040-539307	TXNL1	0.0127435	-1.78171	TXNL1	TXNL1
NC_029522.1:2555596-2579252	COL6A2	0.0195025	-1.77001	COL6A2	COL6A2
NC_029516.1:69368795-69376057	LPAR5	0.0450429	-1.7662	LPAR5	-
NC_029529.1:11418862-11424771	DECR2	0.0127435	-1.75789	DECR2	DECR2
NC_029525.1:18130881-18132919	TMED3	0.0127435	-1.75668	TMED3	TMED3
NC_029547.1:30275113-30288493	PLIN2	0.017542	-1.75001	PLIN2	PLIN2
NC_029534.1:5742619-5746048	FAM101B	0.0195025	-1.74789	FAM101B	FAM101B
NC_029519.1:30661926-30667239	RBPMS	0.0104478	-1.74546	RBPMS	-
NC_029520.1:8544168-8551379	RNH1	0.0305823	-1.74008	RNH1	RNH1
NC_029517.1:80829922-80851781	GLIPR2	0.0320848	-1.73615	GLIPR2	GLIPR2
NC_029518.1:3651751-3674646	ABHD12	0.0267635	-1.73545	ABHD12	ABHD12
NC_029516.1:56502601-56517529	LOC107316140	0.0267635	-1.73434	PARP12	LOC101802866
NC_029540.1:1215525-1216851	LOC107324454	0.0384027	-1.73206	S100A6	LOC101801959
NC_029547.1:8421424-8426052	CREB3	0.0267635	-1.73097	CREB3	LOC101798346
NC_029538.1:641578-647450	SERINC2	0.0402942	-1.72243	SERINC2	SERINC2
NC_029529.1:2360211-2367347	LOC107320565	0.0305823	-1.71784	CYP2W1	LOC101804267
NC_029532.1:6898362-6908466	STOM	0.0195025	-1.71782	STOM	STOM
NC_029530.1:4661207-4673607	CAMKK2	0.0353019	-1.71548	CAMKK2	CAMKK2
NC_029517.1:27666573-27703196	ABCB5	0.0419145	-1.70816	XXbac-BPG246D15.9	ABCB5
NC_029547.1:66463059-66486417	SNX2	0.017542	-1.70409	SNX2	SNX2
NC_029542.1:4121759-4131749	TNS4	0.0305823	-1.69532	TNS4	TNS4
NC_029517.1:34151643-34176745	NR1D2	0.0267635	-1.68932	NR1D2	NR1D2
NC_029532.1:1487710-1507580	FAM129B	0.0478955	-1.68692	FAM129B	FAM129B
NC_029517.1:1830273-1834099	HIGD1A	0.0353019	-1.67743	RP4-613B23.5	-
NC_029517.1:10621583-10630340	KLF6	0.0419145	-1.67736	KLF6	KLF6
NC_029520.1:7781341-7784456	SERPING1	0.0478955	-1.67311	SERPING1	-
NC_029527.1:9110229-9115010	SLC6A8	0.0478955	-1.66137	SLC6A8	-
NC_029521.1:16717228-16730733	LIPA	0.0494742	-1.6581	LIPA	LIPA
NC_029516.1:61432502-61442586	CMAS	0.0450429	1.66269	CMAS	CMAS
NC_029516.1:62571286-62614861	STK38L	0.0433705	1.67174	STK38L	STK38L
NC_029517.1:123427430-123528308	SNTB1	0.0466867	1.71548	SNTB1	LOC101798863
NC_029517.1:72390621-72395872	LOC107309791	0.0384027	1.73979	LOC420807	LOC101803570
NC_029529.1:3160833-3163197	LOC107320710	0.0267635	1.7417	NUDT1	-
NC_029524.1:4155149-4170430	ITM2C	0.0384027	1.74374	ITM2C	ITM2C
NC_029517.1:103014114-103029043	TTPA	0.0251042	1.79043	TTPA	TTPA
NC_029520.1:387886-423772	MYRF	0.037162	1.80466	C5H11ORF9	MYRF
NC_029519.1:55225010-55236806	LOC107313678	0.0230002	1.81129	CYP4V2	LOC101790057
NC_029527.1:6614610-6624764	ABHD6	0.0127435	1.81641	ABHD6	ABHD6
NC_029539.1:156926-164047	SLC37A2	0.0267635	1.84488	SLC37A2	SLC37A2
NC_029516.1:175531174-175569281	SLCO2B1	0.0267635	1.85588	SLCO2B1	SLCO2B1
NC_029517.1:72654813-72722627	SLC9A3	0.0207431	1.86189	SLC9A3	SLC9A3
NC_029534.1:129727-143578	MLXIPL	0.0127435	1.87044	MLXIPL	MLXIPL
NW_015440103.1:24625-26890	-	0.037162	1.87338	-	-
NC_029517.1:109983303-109986495	LOC107310340	0.0288997	1.87823	FABP4	LOC101792626
NC_029521.1:20490972-20581333	CNNM2	0.0104478	1.89737	CNNM2	LOC101794643
NC_029516.1:55720623-55755148	AKR1D1	0.0251042	1.89813	AKR1D1	AKR1D1
NC_029519.1:46211021-46220046	LOC107313444	0.0207431	1.90142	UGT2A1	LOC101796668
NW_015439695.1:24157-34663	RFT1	0.0152457	1.90948	RP11-894J14.5	RFT1
NC_029521.1:27520591-27589075	FGFR2	0.0230002	1.9299	FGFR2	FGFR2
NC_029516.1:3144305-3181087	PFKFB3	0.0152457	1.93164	PFKFB3	PFKFB3
NC_029516.1:32869557-32948570	LGR5	0.0195025	1.95441	LGR5	LGR5
NC_029516.1:120101553-120192070	LOC107307013,NPAS2	0.0195025	1.9679	-	-
NW_015440256.1:97-11265	LOC107307781	0.00417912	1.97427	-	-
NC_029524.1:4147077-4149942	LOC107318006	0.0384027	1.97955	LOC101748451	LOC101802774
NW_015439888.1:115763-117646	-	0.00417912	2.01993	-	-
NC_029516.1:21839800-21846274	ANKRD7	0.00417912	2.02733	-	-
NW_015440546.1:2074-5063	-	0.0353019	2.06726	-	-
NW_015440040.1:18143-29627	LOC107307564	0.00417912	2.08112	-	-
NW_015439995.1:16477-26502	LOC107307489	0.00417912	2.09882	-	-
NC_029519.1:15485880-15496349	LOC107312940	0.0230002	2.10279	LOC422372	LOC101799930
NC_029521.1:6102887-6123241	SLC16A9	0.00417912	2.1127	SLC16A9	SLC16A9
NC_029547.1:64397125-64405833	CDO1	0.00417912	2.13613	CDO1	CDO1
NW_015440012.1:36618-38757	-	0.00417912	2.15395	-	-
NC_029524.1:20835937-20862432	AADAC	0.00417912	2.20903	AADACL2	AADAC
NW_015440040.1:731-11587	LOC107307563	0.00417912	2.24985	LOC107050978	-
NC_029516.1:172465370-172544877	GAB2	0.00417912	2.27803	GAB2	GAB2
NW_015439874.1:96343-116689	GMIP	0.00417912	2.28153	GMIP	GMIP
NW_015440433.1:2498-3600	-	0.0127435	2.29705	-	-
NC_029527.1:2309631-2603494	ATP2B2	0.00417912	2.30307	ATP2B2	ATP2B2
NC_029520.1:11878728-11922947	ARNTL	0.00417912	2.3436	ARNTL	ARNTL
NC_029538.1:8245-9367	BLOC1S3	0.00417912	2.38671	-	-
NC_029538.1:9406-10939	-	0.0384027	2.39203	-	-
NW_015440042.1:3221-5925	LOC107307567	0.00417912	2.39667	-	-
NC_029516.1:101642245-101652068	-	0.00417912	2.40287	-	-
NC_029532.1:6222552-6232608	LOC107321855	0.0419145	2.42035	LOC100858649	LOC106018073
NC_029516.1:153170987-153216554	LOC107308202	0.00417912	2.44487	LOC418892	LOC101798073
NC_029518.1:54340618-54351299	HEY2	0.0466867	2.46559	HEY2	HEY2
NC_029519.1:69429969-69452669	FGFBP1	0.00417912	2.47554	FGFBP1	FGFBP1
NW_015440031.1:35-30306	LOC107307551	0.0251042	2.50263	-	-
NW_015440304.1:11020-11911	-	0.0104478	2.60503	-	-
NC_029518.1:54351347-54355981	LOC107311754	0.0207431	2.60835	LOC107053066	-
NC_029517.1:134277791-134296085	LRRC14	0.0207431	2.62731	LRRC14	-
NC_029517.1:115311301-115368753	LAPTM4B	0.0104478	2.68165	LAPTM4B	LAPTM4B
NC_029516.1:167759187-167818910	LOC107308460,LOC107308462	0.00417912	2.69214	-	-
NC_029518.1:50521068-50532073	ALDH8A1	0.0337239	2.69789	ALDH8A1	ALDH8A1
NW_015440298.1:958-5054	LOC107307806	0.0207431	2.71901	-	-
NW_015439883.1:71004-115883	LOC107307120	0.0195025	2.74183	-	-
NC_029516.1:14074602-14077016	-	0.00417912	2.7488	-	-
NC_029517.1:828558-829260	-	0.0494742	2.80562	-	-
NW_015440221.1:12928-14330	-	0.00763925	2.88513	-	-
NW_015440636.1:6-2776	LOC107307902	0.0104478	2.96626	LOC107050913	-
NW_015440502.1:881-3128	-	0.0127435	2.9672	-	-
NW_015440573.1:9-1298	-	0.0402942	3.06025	-	-
NC_029545.1:437501-439218	-	0.00417912	3.12487	-	-
NC_029519.1:53134426-53147391	LOC107313614	0.0251042	3.14623	-	-
NW_015440304.1:13422-13542	-	0.0450429	3.19222	-	-
NW_015439736.1:10802-11849	LOC107306913	0.00417912	3.25606	LOC107057544	-
NC_029531.1:90703-91194	-	0.017542	3.35427	-	-
NW_015440581.1:27-3075	LOC107307883	0.0207431	3.38492	SLC16A13	-
NW_015439923.1:8824-22076	PIWIL2	0.0127435	3.4884	LOC100859097	PIWIL2
NW_015439898.1:9656-11855	-	0.00417912	3.56183	-	-
NW_015440052.1:15735-16886	-	0.00417912	3.57157	-	-
NC_029519.1:53953254-53960819	LOC107313658	0.00417912	3.66261	LOC100857280	-
NW_015438968.1:9176-20917	LOC107306747	0.00417912	3.81789	ANKRD26	LOC101800968
NC_029543.1:1352956-1362798	LOC107325652	0.00417912	3.87408	LOC107057613	-
NC_029547.1:56784356-56807674	ACOT12	0.00417912	3.87555	ACOT12	ACOT12
NW_015439898.1:17605-33917	LOC107307207	0.00417912	4.20506	-	-
NW_015439869.1:270980-271228	-	0.0104478	4.36273	-	-
NC_029525.1:1016728-1019177	-	0.00417912	4.42728	-	-
NC_029520.1:11746717-11765073	OVCH2	0.00417912	4.55942	OVCH2	OVCH2
NC_029516.1:141113839-141146410	LOC107308081	0.00417912	4.59664	LOC770574	-
NW_015439989.1:41002-42986	LOC107307477	0.0320848	4.64352	-	-
NW_015440505.1:938-2215	-	0.0320848	4.66163	-	-
NC_029520.1:7239578-7251695	FGF19,ORAOV1	0.00417912	4.72428	-	-
NC_029516.1:101529348-101531979	-	0.0104478	4.83429	-	-
NW_015440054.1:25940-26560	-	0.0127435	5.64208	-	-
NC_029516.1:174038640-174042232	HPX	0.00417912	5.72063	HPX	HPX
NC_029520.1:35843224-36759447	NRXN3	0.00417912	5.75365	NRXN3	NRXN3
NW_015440257.1:6227-8227	-	0.0152457	5.88107	-	-
NW_015440052.1:9193-14680	LOC107307584	0.00417912	6.37339	-	-
NW_015440052.1:9193-14680	LOC107307585	0.00417912	6.98834	LOC101749843	-
NW_015439870.1:3-1600	-	0.00417912	8.98458	-	-
NW_015440140.1:4988-6147	-	0.00417912	9.06963	-	-
NC_029516.1:101553209-101554255	-	0.00417912	9.59928	-	-
NW_015439870.1:6186-8046	-	0.00417912	14.4447	-	-
NC_029520.1:7181359-7188164	FGF3	0.00763925	15.9747	FGF3	FGF3
NC_029516.1:101525463-101525829	-	0.00417912	inf	-	-
NC_029516.1:101550292-101550613	-	0.00417912	inf	-	-
NC_029516.1:61778343-61778646	-	0.00417912	inf	-	-
NC_029516.1:62532705-62533023	-	0.00417912	inf	-	-
NC_029517.1:134206563-134207029	-	0.00417912	inf	-	-
NC_029517.1:842322-844171	-	0.00417912	inf	-	-
NC_029519.1:31984824-31985166	-	0.00417912	inf	-	-
NC_029519.1:80503897-80504387	-	0.00417912	inf	-	-
NC_029520.1:7682891-7682974	-	0.00417912	inf	-	-
NC_029526.1:6176453-6176740	-	0.00417912	inf	-	-
NC_029538.1:1066688-1067133	-	0.00417912	inf	-	-
NC_029545.1:44972-45171	-	0.00417912	inf	-	-
NC_029547.1:24652665-24654556	-	0.00417912	inf	-	-
NC_029547.1:8382766-8384122	LOC107305802	0.00417912	inf	-	-
NW_015440018.1:33167-33504	-	0.00417912	inf	-	-
NW_015440307.1:1844-2323	-	0.00417912	inf	-	-
NC_029516.1:101532441-101532565	-	0.00763925	inf	-	-
NC_029516.1:101526296-101526679	-	0.0104478	inf	-	-
NC_029520.1:7675946-7676268	-	0.0104478	inf	-	-
NC_029547.1:8392640-8392706	-	0.0104478	inf	-	-
NC_029516.1:62534859-62535107	-	0.0127435	inf	-	-
NC_029547.1:6717171-6717550	-	0.0127435	inf	-	-
NW_015440354.1:678-1026	-	0.0127435	inf	-	-
NC_029547.1:52029426-52031802	LOC107306478	0.0288997	inf	LOC107052362	-
NC_029516.1:101447443-101447718	-	0.0433705	inf	-	-
NW_015439922.1:71730-71790	-	0.0478955	inf	-	-
NC_029516.1:77687472-77687769	-	0.00417912	-inf	-	-
NC_029516.1:77688299-77688548	-	0.00417912	-inf	-	-
NC_029547.1:60257338-60261469	LOC107306607	0.00417912	-inf	-	-
NW_015439884.1:100688-100770	-	0.00417912	-inf	-	-

## Sheet: Quail_Lung_1_ConvLP
locus	gene	q_value	fold change	chicken ortholog	duck ortholog
NC_029523.1:8022769-8106879	LOC107317314	0.00144391	-43.6451	-	-
NC_029529.1:10499775-10555713	GSG1L	0.013219	-31.6027	GSG1L	GSG1L
NC_029516.1:76344183-76394696	IMPG2	0.00144391	-30.7601	IMPG2	LOC101804001
NC_029517.1:127035943-127149750	ADCY8	0.00144391	-29.4557	ADCY8	ADCY8
NC_029541.1:1240223-1269583	IGFN1	0.00144391	-23.5448	IGFN1	IGFN1
NC_029518.1:82809541-82881541	MYOM2	0.00144391	-22.8416	MYOM2	MYOM2
NW_015439884.1:101738-103812	-	0.00144391	-22.8367	-	-
NW_015440020.1:7079-27080	LOC107307529	0.00144391	-20.2723	-	-
NW_015440024.1:3733-4075	-	0.00144391	-18.011	-	-
NC_029522.1:30662092-30770448	NEB	0.00144391	-17.5327	LOC101748402	NEB
NW_015440196.1:3-1085	-	0.018857	-15.9833	-	-
NC_029533.1:306325-329763	LOC107322051	0.010308	-15.2406	MYH1D	-
NC_029533.1:382651-410717	LOC107322046	0.0121145	-14.4176	-	-
NC_029522.1:13435981-13675792	LOC107316616	0.00144391	-14.3554	-	-
NW_015440024.1:11305-17729	LOC107307538	0.00144391	-13.5148	-	-
NC_029547.1:14067647-14092593	LOC107305887	0.00144391	-13.3058	LOC101749460	LOC101798654
NC_029526.1:12322718-12363957	VAT1L	0.00144391	-13.0061	VAT1L	VAT1L
NC_029516.1:52488917-52590986	IQSEC3	0.00144391	-12.7328	IQSEC3	IQSEC3
NC_029516.1:97467985-97912869	DSCAM	0.00144391	-12.2229	DSCAM	DSCAM
NC_029521.1:13531625-13564921	SYNPO2L	0.00144391	-12.0804	SYNPO2L	SYNPO2L
NC_029543.1:73959-135752	FBN3	0.00144391	-12.0789	FBN3	FBN3
NC_029532.1:4650477-4664591	LAMC3	0.00144391	-11.8663	LAMC3	-
NC_029521.1:17068008-17075275	ANKRD1	0.00255575	-11.8507	ANKRD1	ANKRD1
NC_029517.1:106287753-106318784	TRPA1	0.0052256	-11.8391	TRPA1	TRPA1
NC_029535.1:8988339-8995336	MYLK2	0.0126203	-11.7784	MYLK2	LOC101803931
NW_015439867.1:507748-514101	PFKM	0.00144391	-11.5758	PFKM	-
NC_029547.1:28711300-28776783	FREM1	0.00144391	-11.4227	FREM1	FREM1
NC_029541.1:633629-662367	CACNA1S	0.00255575	-11.3843	CACNA1S	CACNA1S
NC_029517.1:73386178-73390228	-	0.00604753	-11.2236	-	-
NW_015439971.1:9257-10243	-	0.0274344	-11.0946	-	-
NC_029537.1:1525809-1531632	BMP10	0.0288866	-10.8794	BMP10	BMP10
NW_015439938.1:48891-49655	-	0.0161487	-10.5687	-	-
NC_029527.1:12754407-12760133	LMOD3	0.0259159	-9.53731	LMOD3	LMOD3
NC_029517.1:123274120-123380058	COL14A1	0.00144391	-9.39479	COL14A1	COL14A1
NC_029518.1:64768243-64768481	-	0.0471218	-9.12638	-	-
NC_029516.1:72046567-72072489	CASQ2	0.00255575	-9.06281	CASQ2	CASQ2
NC_029533.1:335734-353448	LOC107322049	0.00144391	-9.02454	-	-
NW_015439872.1:160362-161672	-	0.0161487	-8.98913	-	-
NC_029518.1:55260257-55453164	TRDN	0.0361787	-8.98865	TRDN	LOC101795831
NC_029516.1:153810393-153841345	POSTN	0.00144391	-8.88892	POSTN	POSTN
NC_029529.1:11142580-11162976	SRL	0.00144391	-8.79736	SRL	SRL
NC_029535.1:8082242-8094583	EEF1A2	0.00144391	-8.74173	EEF1A2	EEF1A2
NC_029527.1:11325245-11405758	LOC107319935	0.00144391	-8.58516	LOC101751855	LOC101793459
NW_015440020.1:252-487	-	0.00144391	-8.54789	-	-
NC_029518.1:93002347-93009391	GDF7	0.00144391	-8.4689	GDF7	-
NC_029516.1:125157601-125285465	COL4A2	0.00144391	-8.42016	COL4A2	COL4A2
NC_029547.1:50519187-50666839	FBN2	0.00144391	-8.30491	FBN2	-
NC_029516.1:122984143-123055581	EDAR	0.00144391	-8.20601	EDAR	EDAR
NC_029518.1:80503981-80514934	KLHL31	0.00144391	-8.1563	KLHL31	KLHL31
NW_015439533.1:212326-218767	CPXM1	0.0115081	-8.06363	LOC100858707	-
NC_029516.1:125051527-125157544	COL4A1	0.0075681	-8.04416	COL4A1	COL4A1
NC_029518.1:33810781-33869661	ACTN2	0.00144391	-7.79275	ACTN2	ACTN2
NC_029528.1:5072210-5120300	FAT2	0.00144391	-7.7376	FAT2	FAT2
NW_015439867.1:462594-481476	COL2A1	0.0044507	-7.69591	COL2A1	-
NC_029516.1:3607733-3650316	ITIH5	0.00144391	-7.60788	ITIH5	LOC101790839
NC_029543.1:2476997-2483842	ANO8	0.0144416	-7.52258	ANO8	ANO8
NC_029518.1:4529022-4534908	FBLN7	0.00144391	-7.50227	FBLN7	FBLN7
NC_029518.1:86735919-86794627	RNF144A	0.00144391	-7.44612	RNF144A	RNF144A
NC_029519.1:42645859-43126373	ADGRL3	0.00144391	-7.34622	LPHN3	ADGRL3
NC_029544.1:75139-76198	-	0.00144391	-7.32362	-	-
NC_029544.1:1030585-1036964	GDF11	0.00144391	-7.26575	GDF11	LOC101804611
NC_029520.1:44527864-44537619	DLK1	0.00144391	-7.24226	DLK1	DLK1
NC_029516.1:174198140-174210979	LOC107308603,LOC107308605	0.00255575	-7.22245	-	-
NC_029519.1:5035421-5088193	PCDH19	0.00144391	-7.22227	PCDH19	PCDH19
NC_029536.1:3816689-3821165	MFAP2	0.00144391	-7.20713	MFAP2	MFAP2
NC_029518.1:62624193-62647584	BVES	0.018857	-7.18881	BVES	BVES
NC_029532.1:1675225-1728242	TNC	0.00144391	-7.10653	TNC	TNC
NC_029542.1:4450271-4451353	HSPB9	0.00144391	-7.00014	HSP25	LOC101799224
NC_029517.1:79205693-79223678	PPP1R17	0.0052256	-6.86774	PPP1R17	PPP1R17
NC_029525.1:2005469-2025755	CSPG4	0.00144391	-6.85384	CSPG4	LOC101800125
NW_015440331.1:10789-12084	-	0.010308	-6.81795	-	-
NC_029540.1:611257-619020	NES	0.00144391	-6.67909	NES	-
NC_029547.1:12975643-13020029	CMYA5	0.00144391	-6.6788	CMYA5	CMYA5
NW_015439872.1:163730-164539	-	0.0361787	-6.66957	-	-
NC_029522.1:13379189-13430884	CCDC141	0.00144391	-6.59463	CCDC141	CCDC141
NC_029535.1:9486252-9488101	TNNC2	0.00144391	-6.59345	TNNC2	TNNC2
NC_029517.1:111140904-111182070	LOC107310338	0.00144391	-6.56104	CA3	LOC101801612
NW_015439885.1:19593-27467	LOC107307134	0.0097446	-6.55353	-	-
NC_029525.1:11488042-11493435	PLIN1	0.00604753	-6.5306	PLIN1	PLIN1
NC_029530.1:7034415-7050011	MMP11	0.00144391	-6.49512	MMP11	MMP11
NC_029519.1:25095729-25184823	LOC107313110	0.00144391	-6.44981	LOC107051792	-
NC_029516.1:161690804-161846560	GUCY1A2	0.00144391	-6.44944	GUCY1A2	GUCY1A2
NC_029516.1:82917230-82936167	GJA5	0.00144391	-6.39134	GJA5	-
NC_029519.1:11132041-11299987	ARHGEF9	0.00144391	-6.35961	ARHGEF9	ARHGEF9
NC_029519.1:77825245-77845110	SMYD1	0.02789	-6.34173	SMYD1	SMYD1
NC_029516.1:46943620-46952123	C1QTNF6	0.00144391	-6.28343	C1QTNF6	C1QTNF6
NC_029521.1:15477147-15489878	GDF10	0.0109632	-6.2638	GDF10	GDF10
NC_029547.1:22444031-22517326	ARHGEF28	0.00255575	-6.26269	LOC427201	ARHGEF28
NC_029519.1:33762935-33874167	DKK2	0.00144391	-6.19782	DKK2	DKK2
NC_029528.1:10829642-10933699	NEURL1B	0.00144391	-6.15216	NEURL1B	NEURL1B
NC_029516.1:125286717-125294473	LOC107307945	0.00144391	-6.14877	-	-
NC_029542.1:2570415-2570768	-	0.02326	-6.1375	-	-
NW_015439943.1:48221-54048	LOC107307372	0.0121145	-6.13343	-	-
NC_029526.1:928497-943304	LOC107319216,MTSS1L	0.00255575	-6.12488	-	-
NC_029516.1:20024586-20035242	LMOD2	0.0161487	-6.06351	LMOD2	LMOD2
NC_029521.1:28958088-29115487	ADAM12	0.0052256	-6.04568	ADAM12	ADAM12
NC_029544.1:1028893-1030362	-	0.00144391	-6.0301	-	-
NC_029517.1:110327181-110329758	LOC107310334	0.00144391	-5.91962	-	-
NC_029516.1:163676506-163756417	TRPC6	0.00144391	-5.91882	TRPC6	TRPC6
NC_029523.1:3577853-3583265	RGS4	0.00144391	-5.87965	RGS4	RGS4
NC_029523.1:3681809-3691789	OLFML2B	0.00144391	-5.84824	OLFML2B	OLFML2B
NC_029544.1:1047039-1059350	ITGA7	0.00144391	-5.84783	ITGA7	-
NW_015440136.1:22728-24140	-	0.0361787	-5.83849	-	-
NC_029521.1:19540923-19571548	SLIT1	0.00255575	-5.81999	SLIT1	SLIT1
NC_029547.1:10897095-10969140	EGFLAM	0.00144391	-5.79877	EGFLAM	EGFLAM
NW_015439870.1:200309-201279	-	0.0156502	-5.7978	-	-
NC_029518.1:35966498-35968883	ACTA1	0.00144391	-5.75583	ACTA1	ACTA1
NC_029542.1:2550336-2569181	COL1A1	0.00144391	-5.72184	COL1A1	-
NC_029518.1:50950345-50952427	-	0.0314616	-5.71125	-	-
NC_029519.1:82137703-82189136	DYSF	0.00144391	-5.70149	DYSF	DYSF
NC_029544.1:654026-655163	-	0.00144391	-5.64958	-	-
NC_029529.1:4246004-4252926	FSCN1	0.00144391	-5.62673	FSCN1	FSCN1
NC_029517.1:30703995-30708848	TRIL	0.00144391	-5.61409	TRIL	TRIL
NW_015439885.1:86919-105607	LOC107307133	0.0156502	-5.59918	FLNC	-
NC_029519.1:10605076-10614163	SPRY3	0.00144391	-5.51674	SPRY3	SPRY3
NC_029516.1:78438304-78482435	MYH15	0.00351629	-5.47147	MYH15	LOC101802274
NC_029516.1:174546540-174681877	LOC107308597	0.00144391	-5.47124	GDPD5	GDPD5
NC_029528.1:1018490-1031801	SPRY4	0.00351629	-5.45862	SPRY4	SPRY4
NW_015440035.1:5286-21732	LOC107307554	0.00351629	-5.45155	-	-
NC_029537.1:3821160-3832656	LOC107323764	0.043895	-5.45082	LOC100859804	LOC101791193
NC_029516.1:459695-464375	-	0.00144391	-5.44942	-	-
NC_029517.1:39594239-39605506	CLEC3B	0.00144391	-5.44857	CLEC3B	CLEC3B
NC_029529.1:5584458-5598945	C1QTNF8	0.00144391	-5.44191	C1QTNF8	LOC101801893
NC_029527.1:1941166-1948654	SEMA3G	0.00144391	-5.42981	SEMA3G	-
NC_029534.1:2527735-2655248	COL26A1	0.00687394	-5.41524	COL26A1	COL26A1
NC_029519.1:25081887-25091602	PCDH18	0.00144391	-5.40633	PCDH18	PCDH18
NC_029516.1:151013186-151015249	-	0.0075681	-5.39201	-	-
NC_029535.1:9108475-9110887	TCF15	0.0385769	-5.38737	TCF15	-
NC_029543.1:3026986-3032889	PDE4C	0.0115081	-5.37873	PDE4C	-
NC_029547.1:7023120-7045827	LOC107305738	0.00144391	-5.35858	LOC427400	LOC101789852
NC_029524.1:3740745-3760887	SNED1	0.00144391	-5.33106	SNED1	SNED1
NC_029517.1:88587912-88616336	APCDD1	0.00144391	-5.32934	APCDD1	APCDD1
NC_029521.1:16417965-16434996	CXCL12	0.00144391	-5.32896	CXCL12	CXCL12
NW_015439968.1:45161-48219	-	0.0052256	-5.22133	-	-
NC_029516.1:73699759-73701432	-	0.0126203	-5.21436	-	-
NW_015439870.1:197610-199730	-	0.00144391	-5.20424	-	-
NC_029532.1:5945896-6067132	COL5A1	0.00144391	-5.17247	COL5A1	COL5A1
NW_015439878.1:92140-100916	EPHB4	0.0166461	-5.16797	-	-
NC_029534.1:8380892-8406636	WSCD1	0.00144391	-5.15247	WSCD1	WSCD1
NC_029543.1:1039798-1077483	ADAMTS10	0.00144391	-5.10033	-	-
NW_015440060.1:18301-19406	-	0.00687394	-5.08929	-	-
NC_029528.1:14312384-14366802	PCDH12	0.00144391	-5.07751	PCDH12	PCDH12
NW_015440196.1:2510-2780	-	0.0361787	-5.07736	-	-
NC_029517.1:96588150-96716067	ASXL3	0.00144391	-5.07043	ASXL3	ASXL3
NW_015440252.1:3977-5882	-	0.00351629	-5.06811	-	-
NW_015439877.1:540-4134	LOC107307049	0.0321183	-5.04826	LOC107049735	-
NC_029518.1:14742221-14777920	C3H1orf95	0.00144391	-5.04321	C1ORF95	LOC101793027
NC_029520.1:6484725-6500347	LOC107314384	0.00832571	-4.96117	ACTBL2	LOC101803316
NC_029522.1:24721569-24786561	LOC107316896	0.00144391	-4.95648	MYO10L	LOC101801872
NC_029527.1:2309631-2603494	ATP2B2	0.00255575	-4.95507	ATP2B2	ATP2B2
NC_029516.1:30395356-30525102	SRGAP1	0.00144391	-4.94928	SRGAP1	-
NC_029527.1:15229812-15469675	CNTN4	0.00144391	-4.93554	CNTN4	CNTN4
NW_015440034.1:5325-8750	LOC107307552	0.0253804	-4.93546	-	-
NW_015440034.1:1146-1608	-	0.0488562	-4.91928	-	-
NC_029517.1:1785237-1797630	HHATL	0.02789	-4.91168	HHATL	HHATL
NC_029527.1:10210519-10580747	PTPRG	0.00144391	-4.89966	PTPRG	PTPRG
NW_015440289.1:2670-14866	LOC107307800	0.0354361	-4.8976	-	-
NC_029520.1:33882605-33886091	SSTR1	0.00351629	-4.88107	SSTR1	SSTR1
NC_029518.1:19173131-19194758	VASH2	0.0126203	-4.8633	VASH2	VASH2
NW_015440255.1:5179-5470	-	0.0109632	-4.85911	-	-
NC_029522.1:4559025-4658369	COL5A2	0.00144391	-4.81045	COL5A2	COL5A2
NW_015440054.1:11381-14895	LOC107307590	0.0329066	-4.7826	-	-
NC_029518.1:62933020-62935385	LOC107311894	0.00255575	-4.74038	-	-
NC_029521.1:1699051-1756339	LDB3	0.00351629	-4.73545	LDB3	LDB3
NC_029544.1:647591-649617	-	0.00832571	-4.72734	-	-
NC_029528.1:4800403-4825586	PDGFRB	0.00144391	-4.71569	PDGFRB	PDGFRB
NC_029540.1:1927315-1927865	-	0.0126203	-4.71471	-	-
NC_029522.1:27890264-28351454	CXCR4	0.00144391	-4.69366	CXCR4	CXCR4
NC_029536.1:4972530-5057849	DISP3	0.00144391	-4.686	DISP3	PTCHD2
NC_029534.1:510873-528263	ELN	0.00144391	-4.67458	ELN	ELN
NW_015440187.1:13378-19739	LOC107307737	0.0361787	-4.65947	LOC101748465	-
NC_029519.1:80932914-80996546	GFRA4	0.0097446	-4.63109	GFRA4	GFRA4
NC_029535.1:2340605-2362328	MYH7B	0.0052256	-4.62581	MYH7B	MYH7B
NW_015440060.1:21460-21571	-	0.0075681	-4.61708	-	-
NC_029524.1:20335969-20369786	KCNAB1	0.0263692	-4.5914	KCNAB1	KCNAB1
NC_029528.1:4268193-4434060	ADAMTS2	0.00144391	-4.57723	ADAMTS2	LOC101799569
NC_029516.1:51088098-51568055	CACNA1C	0.0138859	-4.57667	CACNA1C	CACNA1C
NC_029547.1:18191300-18199843	ESM1	0.0044507	-4.53631	ESM1	ESM1
NC_029520.1:46126675-46191675	KIF26A	0.00144391	-4.52688	KIF26A	KIF26A
NC_029517.1:21838453-22022971	DYNC1I1	0.0052256	-4.51571	DYNC1I1	DYNC1I1
NC_029530.1:539725-543129	CLDN5	0.00144391	-4.51076	CLDN5	CLDN5
NC_029516.1:173279091-173295497	LRRC32	0.00144391	-4.50951	LRRC32	LRRC32
NC_029547.1:9595268-9681118	RAI14	0.00144391	-4.50072	RAI14	RAI14
NC_029547.1:7719063-7720546	-	0.0390544	-4.47617	-	-
NC_029528.1:4684995-4730826	FLT4	0.00144391	-4.45472	FLT4	LOC101792543
NC_029521.1:18816275-19057282	ADGRA1	0.00144391	-4.40992	GPR123	ADGRA1
NC_029520.1:5712904-5762516	PAMR1	0.00144391	-4.38728	PAMR1	PAMR1
NC_029534.1:4847738-4855236	ANKRD13B	0.0217774	-4.37441	ANKRD13B	-
NC_029530.1:9208052-9273171	RTN4R	0.0477838	-4.37054	RTN4R	RTN4R
NC_029535.1:10414602-10417761	LOC107323227	0.00144391	-4.35955	-	-
NC_029520.1:10514603-10547143	TNNT3	0.00144391	-4.35594	TNNT3	TNNT3
NC_029522.1:26478982-26481111	-	0.0314616	-4.35506	-	-
NC_029516.1:28373258-28383044	AMIGO2	0.00832571	-4.35383	AMIGO2	AMIGO2
NC_029517.1:62459293-62464374	-	0.00351629	-4.32343	-	-
NC_029516.1:110686508-110787004	GPM6B	0.00144391	-4.30909	GPM6B	GPM6B
NC_029520.1:19681230-19784012	TSPAN18	0.00144391	-4.30728	TSPAN18	TSPAN18
NC_029520.1:5545032-5693953	FJX1	0.00144391	-4.27572	FJX1	-
NW_015440692.1:2-366	-	0.0407189	-4.27021	-	-
NC_029516.1:173924304-173978148	DCHS1	0.00144391	-4.26795	DCHS1	DCHS1
NC_029547.1:1772306-1809105	RNF165	0.0150842	-4.2608	RNF165	LOC101795545
NC_029534.1:8703033-8738430	SMTNL2	0.0121145	-4.25458	SMTNL2	SMTNL2
NC_029516.1:61193867-61323401	ST8SIA1	0.00144391	-4.24043	ST8SIA1	ST8SIA1
NC_029517.1:77321474-77421703	AMPH	0.0052256	-4.22823	AMPH	AMPH
NC_029529.1:12013529-12032054	LOC107320921	0.00144391	-4.20774	-	-
NC_029536.1:508048-512788	RNF207	0.0306315	-4.20078	RNF207	RNF207
NC_029516.1:47515830-47519545	MB	0.00351629	-4.19569	MB	MB
NC_029543.1:2475759-2476603	-	0.0318036	-4.18638	-	-
NC_029519.1:28855461-28927305	DCLK2	0.0097446	-4.14673	DCLK2	DCLK2
NC_029516.1:17865771-17909235	IL17REL	0.00144391	-4.14445	IL17REL	IL17REL
NC_029518.1:84770325-84841374	PXDN	0.00144391	-4.13109	PXDN	PXDN
NC_029527.1:3942495-4019584	FBLN2	0.00144391	-4.12621	FBLN2	FBLN2
NC_029522.1:10956504-11136959	RAPH1	0.00144391	-4.1227	RAPH1	RAPH1
NC_029522.1:4933811-4984007	COL3A1	0.00144391	-4.1211	COL3A1	COL3A1
NC_029544.1:640631-640979	-	0.0293466	-4.10939	-	-
NC_029518.1:27937627-28159966	RASGRP3	0.0097446	-4.08033	RASGRP3	RASGRP3
NW_015440021.1:11816-47167	LOC107307530	0.00144391	-4.07773	LOC101748756	-
NC_029535.1:8944081-8948356	CCM2L	0.0183189	-4.07285	CCM2L	-
NC_029533.1:4741291-4747942	CBX2	0.0109632	-4.05955	-	-
NC_029519.1:58882302-58933515	KIT	0.00144391	-4.05196	KIT	KIT
NC_029516.1:72281873-72337485	ARHGAP31	0.00144391	-4.04432	-	-
NC_029521.1:5375470-5691613	PRKG1	0.00144391	-4.04374	PRKG1	PRKG1
NC_029523.1:4405244-4449454	LAMC1	0.00144391	-4.04228	LAMC1	LAMC1
NW_015439872.1:166421-196248	LOC107307000	0.0199679	-4.03975	-	-
NC_029535.1:10081678-10095948	APCDD1L	0.00144391	-4.03613	APCDD1L	APCDD1L
NC_029517.1:18509571-18596073	ITGA8	0.00144391	-4.03549	ITGA8	ITGA8
NC_029533.1:5294619-5335373	SDK2	0.00144391	-4.03239	SDK2	-
NC_029527.1:11190048-11265183	ADAMTS9	0.00144391	-4.01718	ADAMTS9	LOC101793886
NC_029544.1:1534941-1536420	NDUFA4L2	0.00351629	-4.01531	-	-
NW_015439966.1:6598-8022	-	0.00144391	-4.01478	-	-
NC_029540.1:1925252-1926430	-	0.043895	-4.00838	-	-
NC_029516.1:171744320-172331904	TENM4	0.00144391	-3.99146	LOC101748831	TENM4
NC_029526.1:6479202-6510729	NETO2	0.018857	-3.96996	NETO2	NETO2
NC_029544.1:25770-34186	NR4A1	0.0126203	-3.95645	NR4A1	LOC101800531
NC_029535.1:3155718-3202966	ARHGAP40	0.00687394	-3.95119	ARHGAP40	ARHGAP40
NC_029516.1:2744898-2781286	PODXL	0.00144391	-3.94854	PODXL	PODXL
NC_029516.1:32495201-32554357	PTPRB	0.00144391	-3.93676	PTPRB	PTPRB
NC_029535.1:9135984-9143609	ANGPT4	0.00144391	-3.93465	ANGPT4	-
NC_029517.1:21486996-21522511	COL1A2	0.00144391	-3.93167	COL1A2	COL1A2
NC_029516.1:76063244-76084948	TMEM45A	0.0126203	-3.92252	TMEM45A	TMEM45A
NC_029530.1:11058854-11096495	TBX5	0.0474127	-3.91412	TBX5	TBX5
NC_029517.1:3066760-3100466	MYL3	0.00907859	-3.90817	MYL3	MYL3
NC_029518.1:34015767-34049793	NID1	0.00144391	-3.90659	NID1	NID1
NC_029542.1:1907489-1929179	MRC2	0.00144391	-3.90373	MRC2	MRC2
NC_029516.1:6126654-6453998	FRMD4A	0.00144391	-3.89966	LOC419035	FRMD4A
NC_029516.1:59673341-59757036	PDE3A	0.00144391	-3.89699	PDE3A	PDE3A
NC_029538.1:958017-963200	EDN2	0.00255575	-3.89054	EDN2	EDN2
NC_029517.1:41874756-41944033	STAC	0.0298014	-3.87337	STAC	STAC
NC_029527.1:664111-775363	CACNA2D2	0.00687394	-3.87157	CACNA2D2	LOC101799806
NC_029516.1:140583962-140935172	DACH1	0.00144391	-3.86263	DACH1	DACH1
NC_029521.1:15365668-15417823	ANTXRL	0.00144391	-3.86058	ANTXRL	ANTXRL
NC_029518.1:59795214-59885624	LAMA4	0.00144391	-3.8601	LAMA4	LAMA4
NC_029521.1:9499518-9512981	PALD1	0.00144391	-3.85978	PALD1	PALD1
NC_029522.1:27013944-27419686	NCKAP5	0.00144391	-3.84303	NCKAP5	NCKAP5
NC_029544.1:14-5098	LOC107325697	0.00604753	-3.82929	-	-
NC_029533.1:9283187-9298108	CDR2L	0.0199679	-3.82737	CDR2L	CDR2L
NC_029519.1:7818376-8282269	DACH2	0.0199679	-3.82315	DACH2	DACH2
NC_029522.1:8290947-8339036	FN1	0.0052256	-3.81298	FN1	FN1
NC_029518.1:91451553-91474271	KCNS3	0.00255575	-3.80968	KCNS3	KCNS3
NC_029522.1:2596621-2616104	COL6A1	0.00144391	-3.7782	COL6A1	COL6A1
NC_029536.1:5685204-5715687	HSPG2	0.00144391	-3.76584	HSPG2	HSPG2
NC_029524.1:20622498-20673148	ARHGEF26	0.00144391	-3.75627	ARHGEF26	ARHGEF26
NC_029520.1:54013168-54016552	-	0.017829	-3.75285	-	-
NC_029519.1:11300013-11461303	LOC107312792	0.00604753	-3.75268	LOC422316	LOC101797327
NW_015440034.1:9076-13721	LOC107307553	0.00144391	-3.7495	LOC107050106	-
NC_029535.1:4835988-4859202	JPH2	0.0044507	-3.74849	JPH2	-
NC_029527.1:1987238-2003542	SEMA3F	0.0052256	-3.74044	SEMA3F	SEMA3F
NC_029539.1:184396-198816	ROBO4	0.00144391	-3.73972	ROBO4	ROBO4
NC_029534.1:731180-858750	WBSCR17	0.00144391	-3.72257	WBSCR17	LOC101792092
NC_029528.1:5140891-5156967	SPARC	0.0293466	-3.70866	SPARC	SPARC
NC_029542.1:1055154-1064614	LOC107324992,LOC107325037	0.0403507	-3.69694	-	-
NC_029525.1:17380649-17455282	CORO2B	0.00144391	-3.68051	CORO2B	CORO2B
NC_029526.1:10014958-10041518	CDH5	0.00255575	-3.68006	CDH5	CDH5
NC_029517.1:109307112-109310284	LOC107310341	0.00144391	-3.68001	-	-
NC_029519.1:50804301-51140841	ANK2	0.00144391	-3.67132	ANK2	ANK2
NC_029521.1:1825717-1845038	MMRN2	0.00144391	-3.66947	MMRN2	MMRN2
NC_029522.1:24556540-24587595	SPEG	0.00144391	-3.654	SPEG	LOC101803396
NC_029517.1:1308085-1310314	-	0.0283804	-3.64079	-	-
NC_029532.1:3635683-3655131	ENG	0.00144391	-3.63925	ENG	ENG
NC_029519.1:16330865-16354554	GPR50	0.00144391	-3.62293	GPR50	GPR50
NC_029516.1:162715964-162716514	-	0.018857	-3.61298	-	-
NC_029517.1:36668340-36731156	TGFBR2	0.00144391	-3.61251	TGFBR2	TGFBR2
NC_029517.1:5541401-5557543	WDR86	0.0052256	-3.60883	WDR86	WDR86
NW_015439962.1:19091-20713	-	0.0172278	-3.60035	-	-
NC_029528.1:14289416-14306615	ECSCR	0.00144391	-3.59334	ECSCR	ECSCR
NC_029519.1:67933316-68176907	SLIT2	0.0144416	-3.58911	SLIT2	SLIT2
NC_029520.1:52713127-52724933	NID2	0.00144391	-3.58873	NID2	NID2
NC_029516.1:71568341-71602880	FSTL1	0.00144391	-3.58684	FSTL1	FSTL1
NC_029517.1:101098564-101194707	FAM110B	0.00255575	-3.58536	FAM110B	FAM110B
NC_029517.1:109983303-109986495	LOC107310340	0.00255575	-3.5831	FABP4	LOC101792626
NC_029519.1:1358572-1370333	LPAR4	0.0075681	-3.58085	-	-
NC_029527.1:2605968-2629108	LOC107319715	0.0172278	-3.5793	-	-
NC_029519.1:15504397-15551337	KIAA1210	0.00144391	-3.57782	KIAA1210	KIAA1210
NC_029517.1:15320695-15647824	KIAA1217	0.00144391	-3.5721	KIAA1217	KIAA1217
NC_029540.1:201001-211541	LOC107324341	0.0075681	-3.56027	ATP1A2	-
NC_029516.1:56556358-56647458	MYBPC1	0.0052256	-3.55642	MYBPC1	MYBPC1
NW_015440126.1:38-24293	LOC107307670	0.00604753	-3.55603	-	-
NC_029516.1:115558236-115576573	MXRA5	0.00144391	-3.55381	MXRA5	MXRA5
NC_029517.1:114169231-114177052	GEM	0.010308	-3.55307	GEM	GEM
NC_029538.1:1506258-1533626	LUZP1	0.00144391	-3.54626	LUZP1	LUZP1
NC_029516.1:24053419-24059205	GPR85	0.0161487	-3.54607	GPR85	GPR85
NC_029517.1:117943559-118255724	ZFPM2	0.0485475	-3.54328	ZFPM2	ZFPM2
NC_029517.1:62464572-62505347	RNF152	0.00144391	-3.54147	RNF152	RNF152
NC_029519.1:27026525-27242861	HHIP	0.00144391	-3.5298	HHIP	HHIP
NC_029523.1:15268349-15659685	ADGRL2	0.00144391	-3.52537	LPHN2	ADGRL2
NC_029528.1:12440796-12694272	EBF1	0.00687394	-3.51957	EBF1	-
NC_029539.1:724872-789947	ETS1	0.00144391	-3.51839	ETS1	ETS1
NC_029535.1:10385198-10414551	PMEPA1	0.00144391	-3.51681	PMEPA1	PMEPA1
NW_015440162.1:1-2311	-	0.0243313	-3.51283	-	-
NC_029516.1:82418824-82420922	-	0.00144391	-3.50873	-	-
NC_029544.1:58758-74553	ACVR1B	0.00144391	-3.50846	ACVR1B	ACVR1B
NC_029516.1:152405924-152439350	THSD1	0.00144391	-3.49912	THSD1	THSD1
NC_029534.1:6235505-6364809	TBX4	0.00144391	-3.49786	TBX4	TBX4
NC_029525.1:17380649-17455282	ITGA11	0.0166461	-3.49738	ITGA11	ITGA11
NC_029520.1:7733482-7734940	APLNR	0.00255575	-3.49645	APLNR	LOC106020638
NC_029517.1:3703137-3811078	CRHR2	0.00255575	-3.49535	CRHR2	CRHR2
NC_029528.1:14581476-14629286	PCDH1	0.00144391	-3.48488	PCDH1	PCDH1
NC_029524.1:15301917-15341005	USP13	0.00255575	-3.48368	USP13	USP13
NC_029516.1:138019519-138035793	EDNRB	0.00144391	-3.48309	EDNRB	EDNRB
NC_029526.1:17521032-17602725	LOC107319466	0.0115081	-3.47924	-	-
NC_029541.1:4817511-4823082	FMOD	0.00832571	-3.47325	FMOD	FMOD
NC_029517.1:122992706-123006118	NOV	0.00351629	-3.46776	NOV	NOV
NC_029521.1:26783554-26929699	GRK5	0.00144391	-3.46573	GRK5	GRK5
NC_029518.1:87616613-87686911	MBOAT2	0.00255575	-3.46507	MBOAT2	MBOAT2
NC_029516.1:198842-457876	SHANK3	0.00351629	-3.44918	SHANK3	LOC101795450
NC_029521.1:9477397-9495373	ADAMTS14	0.00255575	-3.44865	ADAMTS14	-
NC_029533.1:698298-894866	MYOCD	0.00144391	-3.44289	MYOCD	MYOCD
NC_029533.1:1514975-1597497	MYH10	0.00144391	-3.44032	MYH10	MYH10
NC_029519.1:5005845-5011568	TSPAN6	0.00144391	-3.43192	TSPAN6	TSPAN6
NC_029518.1:15564356-15617794	DISP1	0.00144391	-3.4316	DISP1	DISP1
NC_029527.1:16848102-16911135	PLXND1	0.00144391	-3.42494	PLXND1	PLXND1
NC_029529.1:12369200-12373221	-	0.02326	-3.42479	-	-
NC_029527.1:8808348-8871893	PLXNB1	0.00144391	-3.42406	PLXNB1	PLXNB1
NC_029518.1:16192488-16195992	HLX	0.0109632	-3.41089	HLX	-
NC_029538.1:473374-494894	SDC3	0.00144391	-3.40859	SDC3	SDC3
NC_029521.1:15727568-15845885	ARHGAP22	0.00604753	-3.40558	ARHGAP22	ARHGAP22
NC_029543.1:2439311-2443958	USHBP1	0.00255575	-3.37952	USHBP1	-
NC_029519.1:4991272-4998921	SYTL4	0.00144391	-3.37091	SYTL4	SYTL4
NC_029516.1:169061428-169100668	RAB30	0.00144391	-3.36358	RAB30	RAB30
NC_029524.1:2686876-2731045	EPHB1	0.00144391	-3.36326	EPHB1	EPHB1
NC_029517.1:12561183-12669855	NRP1	0.00144391	-3.35739	NRP1	NRP1
NC_029519.1:46914962-47045270	FAT4	0.00144391	-3.35131	FAT4	FAT4
NC_029532.1:277447-279819	NRARP	0.00144391	-3.34641	NRARP	NRARP
NC_029526.1:9280503-9324628	KCTD15	0.00144391	-3.34586	KCTD15	KCTD15
NC_029517.1:104706536-104869076	PREX2	0.00144391	-3.33706	PREX2	PREX2
NC_029518.1:98045574-98058281	TRAM2	0.00144391	-3.3315	TRAM2	TRAM2
NC_029519.1:58803944-58831356	KDR	0.00144391	-3.32801	KDR	KDR
NC_029534.1:5470709-5532220	LOC107322403	0.00255575	-3.32449	LOC101749175	-
NC_029518.1:22241439-22435743	PLEKHH2	0.0283804	-3.32334	PLEKHH2	PLEKHH2
NC_029516.1:50324230-50499790	CALD1	0.00144391	-3.31969	CALD1	CALD1
NC_029516.1:97057673-97071783	ETS2	0.00144391	-3.31735	ETS2	ETS2
NC_029519.1:54133384-54181906	EMCN	0.00144391	-3.31532	EMCN	EMCN
NC_029523.1:3583952-3593895	RGS5	0.00144391	-3.31362	RGS5	RGS5
NC_029536.1:830672-861693	MEGF6	0.0321183	-3.30951	MEGF6	MEGF6
NC_029530.1:6643336-6761703	TTC28	0.00144391	-3.30558	TTC28	TTC28
NC_029517.1:98013957-98017478	SNAI2	0.00144391	-3.30442	SNAI2	SNAI2
NC_029525.1:16125420-16145932	CILP	0.0337878	-3.30295	CILP	CILP
NC_029547.1:39609291-39753304	ROR2	0.0144416	-3.29919	ROR2	ROR2
NC_029524.1:5822924-5823817	-	0.0318036	-3.29629	-	-
NC_029522.1:2555596-2579252	COL6A2	0.00144391	-3.29571	COL6A2	COL6A2
NC_029517.1:123794535-123815271	HAS2	0.0097446	-3.29272	HAS2	HAS2
NC_029517.1:109772876-109863305	PAG1	0.00144391	-3.28772	PAG1	PAG1
NC_029516.1:56868904-56924462	IGF1	0.00255575	-3.28452	IGF1	IGF1
NC_029518.1:1807986-1811675	-	0.0126203	-3.28247	-	-
NC_029547.1:41265400-41286932	LOC107306356	0.00144391	-3.2772	NREP	LOC101797090
NC_029527.1:8008636-8078142	CHST13	0.00351629	-3.27382	CHST13	CHST13
NC_029530.1:7378488-7396046	GGT5	0.00144391	-3.27145	GGT5	GGT5
NC_029519.1:983362-1030169	EFNB1	0.00144391	-3.26714	EFNB1	EFNB1
NC_029517.1:82750333-82765056	CNDP1	0.04626	-3.26512	CNDP1	-
NC_029516.1:52993754-53083209	DENND5B	0.0075681	-3.26342	DENND5B	DENND5B
NC_029518.1:96021764-96027808	SCARA3	0.00144391	-3.25655	SCARA3	SCARA3
NC_029540.1:191175-192026	-	0.0366261	-3.24157	-	-
NC_029516.1:82378578-82418752	ILDR2	0.00144391	-3.23855	ILDR2	ILDR2
NC_029517.1:93605860-93720987	ZNF521	0.00144391	-3.23741	ZNF521	ZNF521
NC_029529.1:3590897-3951785	SDK1	0.00144391	-3.2348	SDK1	SDK1
NC_029516.1:174917956-174952248	ARHGEF17	0.00144391	-3.23368	ARHGEF17	ARHGEF17
NW_015440037.1:16344-18257	S1PR2	0.0097446	-3.22937	S1PR2	-
NC_029537.1:1260750-1278757	TET3	0.00687394	-3.2268	TET3	TET3
NC_029541.1:1003327-1049012	NAV1	0.00144391	-3.22459	NAV1	NAV1
NC_029534.1:1966118-2017806	CLIP2	0.00144391	-3.21841	CLIP2	CLIP2
NC_029521.1:28369689-28408417	CHST15	0.00144391	-3.21754	CHST15	CHST15
NC_029519.1:69029952-69262743	LDB2	0.00144391	-3.21287	LDB2	LDB2
NC_029522.1:5139615-5143851	-	0.00144391	-3.21221	-	-
NW_015440264.1:649-12088	TONSL	0.0488562	-3.20778	-	-
NC_029525.1:10959572-11064349	CEMIP	0.0166461	-3.20712	CEMIP	CEMIP
NC_029516.1:161414284-161416265	SLN	0.0468832	-3.20613	SLN	SLN
NC_029538.1:2465972-2507792	PTPRU	0.00144391	-3.20196	PTPRU	PTPRU
NC_029519.1:1806335-1814190	SHROOM4	0.00144391	-3.20178	SHROOM4	-
NC_029517.1:111982635-111986412	-	0.0075681	-3.2005	-	-
NC_029517.1:88987221-89076894	MTCL1	0.00144391	-3.19116	SOGA2	MTCL1
NC_029543.1:3264676-3311024	CPAMD8	0.00255575	-3.19115	CPAMD8	CPAMD8
NC_029532.1:566179-647299	ZNF618	0.00144391	-3.19037	ZNF618	ZNF618
NC_029516.1:41506843-41549353	NTN4	0.00144391	-3.18668	NTN4	NTN4
NC_029518.1:16895805-16958618	TGFB2	0.00144391	-3.18277	TGFB2	LOC101794148
NC_029519.1:74444533-74514844	RGS12	0.00144391	-3.18267	RGS12	RGS12
NC_029526.1:1906981-1911225	DOK4	0.00144391	-3.18101	DOK4	DOK4
NC_029539.1:3588203-3595967	MCAM	0.00144391	-3.17585	MCAM	MCAM
NW_015439966.1:27-1037	-	0.0172278	-3.15752	-	-
NC_029535.1:8984003-8985555	FOXS1	0.0422376	-3.15375	FOXS1	-
NC_029538.1:4818777-4824865	HEYL	0.00144391	-3.15163	HEYL	HEYL
NC_029523.1:2498447-2527612	ASPM	0.00144391	-3.14908	ASPM	ASPM
NC_029518.1:85537438-85575699	COLEC11	0.0044507	-3.14466	COLEC11	COLEC11
NC_029516.1:48151422-48427592	LARGE	0.0321183	-3.14309	LARGE	LARGE
NC_029524.1:13075560-13076101	-	0.0422376	-3.14242	-	-
NC_029519.1:61822341-61976089	LIMCH1	0.00144391	-3.14201	LIMCH1	LIMCH1
NC_029527.1:238236-243556	TNNC1	0.0301451	-3.13745	TNNC1	TNNC1
NC_029527.1:17104325-17195381	FGD5	0.00144391	-3.13736	FGD5	FGD5
NC_029517.1:67432936-67434141	-	0.0407189	-3.13655	-	-
NC_029528.1:5027543-5039735	ANXA6	0.00144391	-3.13191	ANXA6	ANXA6
NC_029520.1:21449706-21456251	CHST1	0.0109632	-3.12959	CHST1	CHST1
NC_029519.1:80502627-80629122	SLC4A11	0.00144391	-3.12924	SLC4A11	SLC4A11
NW_015439907.1:30515-31556	-	0.0471218	-3.12592	-	-
NC_029524.1:20863840-20879842	IGSF10	0.00604753	-3.12317	IGSF10	IGSF10
NC_029534.1:5561728-5602360	ULK2	0.00144391	-3.11846	ULK2	ULK2
NC_029518.1:79606960-79703515	COL21A1	0.0211624	-3.11829	COL21A1	COL21A1
NC_029517.1:123039475-123107644	ENPP2	0.00144391	-3.1172	ENPP2	ENPP2
NC_029516.1:74837299-74856073	CCDC80	0.00144391	-3.11652	CCDC80	CCDC80
NC_029539.1:4931859-4954618	PHLDB1	0.00144391	-3.11479	PHLDB1	PHLDB1
NC_029517.1:80495964-80522240	NR4A3	0.00907859	-3.10405	NR4A3	NR4A3
NC_029518.1:257032-265350	PROKR1	0.0274344	-3.10157	PROKR2	PROKR2
NC_029516.1:162799626-162855988	PDGFD	0.00144391	-3.10156	PDGFD	PDGFD
NC_029526.1:14847725-14882615	ATP2C2,WFDC1	0.00144391	-3.09341	-	-
NC_029521.1:20857517-21080340	SH3PXD2A	0.00144391	-3.09168	SH3PXD2A	SH3PXD2A
NC_029529.1:3314213-3384394	TTYH3	0.00144391	-3.08842	TTYH3	TTYH3
NC_029543.1:2973812-2977855	ISYNA1	0.00144391	-3.08405	ISYNA1	-
NC_029518.1:36226411-36287964	PGBD5	0.00351629	-3.08106	PGBD5	PGBD5
NC_029516.1:163886050-164030664	ARHGAP42	0.00144391	-3.077	ARHGAP42	ARHGAP42
NC_029541.1:2222084-2292872	NFASC	0.00144391	-3.07349	NFASC	NFASC
NC_029539.1:252355-288604	CDON	0.0466417	-3.07337	CDON	CDON
NC_029516.1:46280444-46298989	PDGFB	0.00144391	-3.07316	PDGFB	PDGFB
NC_029519.1:18439443-18472644	GUCY1B3	0.00144391	-3.07088	GUCY1B3	GUCY1B3
NC_029516.1:76139768-76265437	ABI3BP	0.0126203	-3.06955	ABI3BP	LOC106019285
NC_029516.1:122148197-122204788	UXS1	0.00144391	-3.06044	UXS1	UXS1
NC_029517.1:69886455-70156350	LOC107309733	0.0126203	-3.06011	LOC107051649	-
NC_029521.1:9073566-9079389	CHST3	0.035139	-3.05176	CHST3	-
NC_029544.1:9024-9887	-	0.0477838	-3.04997	-	-
NC_029528.1:12696092-12697272	-	0.0471218	-3.04979	-	-
NC_029526.1:10448757-10678219	CDH11	0.00144391	-3.04744	CDH11	CDH11
NC_029517.1:99933551-99941431	SOX17	0.0382419	-3.0441	LOC107052723	-
NC_029520.1:8953016-9332575	TSPAN4	0.00144391	-3.04402	TSPAN4	TSPAN4
NC_029516.1:47340183-47465841	LOC107313647	0.0385769	-3.04201	-	-
NC_029526.1:15896066-15934066	JPH3	0.0161487	-3.03921	JPH3	JPH3
NC_029521.1:24637186-24691489	AFAP1L2	0.00144391	-3.03708	AFAP1L2	AFAP1L2
NW_015439887.1:107917-109932	-	0.00144391	-3.03409	-	-
NC_029523.1:3705333-3713392	DDR2	0.010308	-3.028	DDR2	DDR2
NW_015439898.1:63270-65747	LOC107307208	0.0274344	-3.02194	-	-
NC_029532.1:980774-1012901	NSMF	0.0403507	-3.00801	NSMF	NSMF
NC_029518.1:4436422-4441312	CD93	0.00144391	-3.00526	CD93	LOC101804445
NC_029530.1:4335737-4450534	PITPNM2	0.0301451	-3.00266	PITPNM2	PITPNM2
NC_029532.1:7185875-7197365	LHX6	0.0248586	-2.99943	LHX6	LHX6
NC_029517.1:68423398-68525599	KIF13A	0.00144391	-2.9993	KIF13A	KIF13A
NC_029516.1:122140739-122143836	C1H2orf40	0.00351629	-2.99877	C1H2ORF40	LOC101802643
NC_029516.1:55448280-55499827	DENND2A	0.00144391	-2.99541	DENND2A	DENND2A
NC_029525.1:323121-352243	ALPK3	0.00255575	-2.99532	ALPK3	ALPK3
NC_029542.1:3153344-3155293	HOXB8	0.0263692	-2.99103	HOXB8	HOXB8
NC_029523.1:9147680-9333049	HMCN1	0.00144391	-2.98706	HMCN1	HMCN1
NC_029540.1:1264390-1272766	NPR1	0.00144391	-2.98269	LOC107055115	-
NC_029516.1:59758166-59764764	-	0.00144391	-2.98042	-	-
NC_029525.1:15490462-15635778	ADAMTS17	0.0301451	-2.97935	ADAMTS17	ADAMTS17
NC_029516.1:130081208-130171247	LOC107307985	0.00351629	-2.97686	GPR183	LOC101805205
NC_029520.1:49955216-49963250	LOC107315429	0.02326	-2.96719	KCNK4	LOC101804235
NC_029516.1:169238832-169548193	LOC107308468	0.0044507	-2.9643	DLG2	DLG2
NC_029517.1:54663319-54808165	MYO10	0.00144391	-2.9611	LOC101749223	MYO10
NC_029516.1:68324546-68371681	TEAD4	0.00144391	-2.95744	TEAD4	TEAD4
NC_029521.1:16612409-16621790	ACTA2	0.00144391	-2.95094	ACTA2	ACTA2
NC_029517.1:89149206-89579250	PTPRM	0.00144391	-2.94951	PTPRM	PTPRM
NW_015440115.1:17531-18996	-	0.0075681	-2.94592	-	-
NC_029516.1:174697010-174714529	SERPINH1	0.00144391	-2.94202	SERPINH1	SERPINH1
NC_029517.1:134058510-134075065	LOC107310620	0.00144391	-2.93832	LOC776273	LOC101792010
NW_015439533.1:320505-334528	LOC107306841	0.0306315	-2.9292	LOC107056280	-
NC_029534.1:4131788-4137499	SCARF1	0.00144391	-2.92516	SCARF1	SCARF1
NC_029517.1:61689712-61694359	FOXF2	0.0121145	-2.91843	FOXF2	-
NC_029526.1:2807275-2839029	MMP2	0.00144391	-2.91529	MMP2	LOC101805293
NC_029517.1:1188236-1307940	ADCYAP1R1	0.0385769	-2.91132	ADCYAP1R1	ADCYAP1R1
NC_029539.1:2092734-2116255	JAM3	0.00144391	-2.91039	JAM3	JAM3
NC_029542.1:2369101-2402862	MAPT	0.00144391	-2.89276	MAPT	LOC101803342
NC_029538.1:3939605-3942493	GJA4	0.00144391	-2.88922	GJA4	GJA4
NC_029527.1:4515967-4611591	WNK2	0.0121145	-2.8873	WNK2	WNK2
NC_029516.1:99858799-99862797	-	0.02789	-2.88709	-	-
NC_029518.1:57656405-57702287	DCBLD1	0.00144391	-2.88297	DCBLD1	DCBLD1
NC_029538.1:2384970-2393682	TMEM200B	0.010308	-2.88222	TMEM200B	-
NW_015439887.1:130-107723	LOC107307149	0.00144391	-2.87139	-	-
NC_029520.1:38229442-38287725	FLRT2	0.0115081	-2.86173	FLRT2	FLRT2
NC_029547.1:25918730-26605286	PTPRD	0.00144391	-2.85921	PTPRD	-
NC_029533.1:5137369-5158903	BAHCC1	0.00604753	-2.85887	BAHCC1	-
NC_029517.1:304366-317124	NOS3	0.00144391	-2.85463	NOS3	-
NW_015440591.1:220-4200	LOC107307888	0.00144391	-2.85003	-	-
NC_029532.1:3655909-3675211	SH2D3C	0.00144391	-2.84893	SH2D3C	SH2D3C
NC_029516.1:175531174-175569281	SLCO2B1	0.0044507	-2.84727	SLCO2B1	SLCO2B1
NC_029519.1:2937753-2945327	AGTR2	0.0097446	-2.84639	AGTR2	AGTR2
NW_015440041.1:20153-32664	ENO3	0.00687394	-2.846	-	-
NC_029518.1:66153822-66180258	GPR63	0.0052256	-2.84552	GPR63	GPR63
NW_015439958.1:43786-45466	-	0.0293466	-2.83421	-	-
NC_029547.1:7697037-7717533	IL11RA	0.0044507	-2.83249	RP11-195F19.29	IL11RA
NC_029518.1:52598051-52677980	ARHGAP18	0.00144391	-2.82672	ARHGAP18	ARHGAP18
NC_029522.1:8694162-8779744	COL6A3	0.00144391	-2.82642	COL6A3	COL6A3
NC_029517.1:118774055-118919376	ANGPT1	0.0052256	-2.82641	ANGPT1	ANGPT1
NC_029517.1:13478906-13532376	KIAA1462	0.00144391	-2.82026	KIAA1462	KIAA1462
NC_029536.1:463347-480218	PLEKHG5,TNFRSF25	0.00144391	-2.81851	-	-
NC_029535.1:2405149-2408902	LOC107322855	0.00144391	-2.81823	-	-
NC_029522.1:5161758-5165219	-	0.0329066	-2.81554	-	-
NW_015439533.1:481262-496379	LOXL3	0.00144391	-2.81461	LOXL3	LOXL3
NC_029544.1:355660-371556	ASIC1	0.034234	-2.81285	ACCN2	LOC101791417
NC_029518.1:43673990-43797242	PLEKHG1	0.00144391	-2.80928	PLEKHG1	PLEKHG1
NC_029522.1:5087071-5135716	TFPI	0.00907859	-2.80423	TFPI	TFPI
NC_029519.1:11586865-11624730	LOC107312868	0.00144391	-2.79791	LOC422321	LOC101795245
NC_029526.1:15459237-15463886	FOXF1	0.00144391	-2.78637	FOXF1	FOXF1
NC_029541.1:2122039-2141124	PIK3C2B	0.00144391	-2.7794	PIK3C2B	-
NC_029520.1:22311967-22349921	TYRO3	0.00144391	-2.77801	TYRO3	TYRO3
NC_029516.1:46738602-46744710	CDC42EP1	0.00144391	-2.77492	CDC42EP1	-
NC_029519.1:26124131-26242885	RNF150	0.00144391	-2.77342	RNF150	RNF150
NC_029516.1:72788159-73699631	LSAMP	0.0253804	-2.76645	LSAMP	LOC101793179
NC_029542.1:2108554-2124514	ACE	0.00144391	-2.76137	ACE	ACE
NC_029547.1:49324117-49411845	ZNF462	0.0121145	-2.76104	-	-
NC_029537.1:1426789-1496426	ANTXR1	0.00144391	-2.76072	ANTXR1	ANTXR1
NC_029517.1:60733501-60735715	LOC107309559	0.0354361	-2.75704	LOC107055200	-
NC_029519.1:18406986-18434981	GUCY1A3	0.00144391	-2.75242	GUCY1A3	GUCY1A3
NC_029519.1:61994453-62140773	APBB2	0.00144391	-2.75161	APBB2	APBB2
NC_029519.1:1100825-1155182	EDA	0.0321183	-2.74596	EDA	EDA
NC_029542.1:747611-761632	GJC1	0.00144391	-2.74355	GJC1	GJC1
NC_029534.1:3163355-3165355	HSPB1	0.00255575	-2.74337	HSPB1	-
NC_029520.1:10369717-10408237	DUSP8	0.00255575	-2.73859	DUSP8	DUSP8
NC_029547.1:50161428-50251458	MEGF10	0.00144391	-2.73653	MEGF10	MEGF10
NC_029539.1:220606-227279	ESAM	0.00144391	-2.73233	ESAM	ESAM
NC_029542.1:3580729-3604165	ARHGAP23	0.0075681	-2.72869	LOC101750894	-
NC_029521.1:6544577-6566738	RHOBTB1	0.00144391	-2.72633	RHOBTB1	RHOBTB1
NC_029517.1:67002098-67060728	CAP2	0.00144391	-2.72124	CAP2	CAP2
NC_029532.1:6304783-6339593	NOTCH1	0.00144391	-2.7207	NOTCH1	NOTCH1
NC_029541.1:2941763-2964756	CD34	0.00144391	-2.7157	CD34	CD34
NC_029518.1:95735421-95748216	KIF3C	0.00832571	-2.71564	KIF3C	-
NC_029517.1:89806675-89880289	ARHGAP28	0.00144391	-2.71502	ARHGAP28	ARHGAP28
NC_029519.1:16008126-16088800	NRK	0.00144391	-2.7144	NRK	NRK
NC_029516.1:54643882-54710900	PTN	0.02326	-2.70713	PTN	PTN
NC_029526.1:1925025-1933577	ADGRG1	0.00144391	-2.706	ADGRG1	ADGRG1
NC_029529.1:12374589-12398605	MAPK8IP3	0.00144391	-2.7046	MAPK8IP3	MAPK8IP3
NC_029528.1:6799740-7224720	SLIT3	0.00144391	-2.70253	SLIT3	SLIT3
NC_029524.1:2346431-2398055	PPP2R3A	0.00144391	-2.70234	PPP2R3A	PPP2R3A
NC_029544.1:50418-51237	-	0.0468832	-2.70076	-	-
NC_029516.1:41646582-41675725	ELK3	0.00144391	-2.70059	ELK3	ELK3
NW_015439883.1:187234-200384	LOC107307123	0.0109632	-2.69768	-	-
NC_029533.1:6592694-6616126	AXIN2	0.00144391	-2.6951	AXIN2	AXIN2
NC_029529.1:11956442-12005956	TMEM204	0.00144391	-2.69355	TMEM204	TMEM204
NC_029517.1:47607615-47962385	FHOD3	0.00144391	-2.69248	FHOD3	FHOD3
NC_029528.1:14771134-14854093	LOC107320284	0.00144391	-2.69226	-	-
NC_029538.1:2022974-2029859	LOC107323809	0.0422376	-2.692	LOC419584	-
NC_029518.1:100167948-100194653	ADGRF5	0.00144391	-2.69135	ADGRF5	ADGRF5
NC_029541.1:4090006-4153931	ANKS1A	0.0199679	-2.68981	ANKS1A	ANKS1A
NC_029530.1:7980905-8004323	PATZ1	0.0329066	-2.68675	PATZ1	PATZ1
NC_029518.1:10802302-10850311	LOC107310894	0.00144391	-2.68357	ITPKB	ITPKB
NC_029517.1:54348723-54497847	FBXL7	0.0166461	-2.67713	FBXL7	FBXL7
NC_029517.1:107424353-107441828	CRISPLD1	0.00144391	-2.67528	CRISPLD1	CRISPLD1
NC_029516.1:13348476-13385541	LAMB1	0.00144391	-2.67336	LAMB1	LAMB1
NW_015439875.1:69090-77821	SALL2	0.010308	-2.66869	LOC107049307	-
NC_029518.1:25726677-25917647	DAAM2	0.00144391	-2.66598	DAAM2	DAAM2
NC_029523.1:18723988-18734549	LOC107317440	0.037903	-2.66524	LOC771811	LOC101803839
NC_029528.1:14702498-14720824	ARAP3	0.0044507	-2.65891	ARAP3	ARAP3
NC_029528.1:2196766-2250494	TCF7	0.00144391	-2.65868	TCF7	TCF7
NC_029538.1:2063379-2104603	MAN1C1	0.00351629	-2.65459	MAN1C1	MAN1C1
NC_029516.1:96842911-96986489	ERG	0.00144391	-2.65235	ERG	ERG
NC_029517.1:28932843-28955814	DFNA5	0.0485475	-2.63465	DFNA5	DFNA5
NC_029547.1:58924647-58928702	GNG10	0.0217774	-2.63262	GNG10	-
NC_029517.1:28885632-28931497	MPP6	0.017829	-2.62916	MPP6	MPP6
NC_029516.1:61459130-61532957	ABCC9	0.0238524	-2.6288	ABCC9	ABCC9
NC_029528.1:6200757-6503870	SGCD	0.00144391	-2.62056	SGCD	LOC101802398
NC_029525.1:8998706-9135455	FBN1	0.00144391	-2.61971	FBN1	FBN1
NC_029540.1:767469-786544	KIRREL	0.00144391	-2.6172	KIRREL	-
NC_029521.1:28683757-28770598	CTBP2	0.00144391	-2.61579	CTBP2	CTBP2
NC_029517.1:37781731-37836654	SNRK	0.00144391	-2.61246	SNRK	SNRK
NC_029520.1:29618008-29742474	NOVA1	0.00144391	-2.60901	-	-
NC_029544.1:1678405-1681408	GPR182	0.00832571	-2.60738	GPR182	GPR182
NC_029520.1:23087798-23205922	STARD9	0.0115081	-2.6039	STARD9	STARD9
NC_029519.1:58028529-58250818	DLC1	0.00144391	-2.60333	DLC1	DLC1
NC_029517.1:21643080-21763792	PPP1R9A	0.00351629	-2.59947	PPP1R9A	PPP1R9A
NC_029516.1:68602563-68638956	RIMKLB	0.0097446	-2.59878	RIMKLB	RIMKLB
NC_029518.1:13149895-13155191	BMP2	0.00144391	-2.59864	BMP2	BMP2
NC_029536.1:3958765-3986611	IFFO2	0.0211624	-2.59547	IFFO2	IFFO2
NW_015440047.1:13273-16164	-	0.00144391	-2.59514	-	-
NC_029534.1:3269270-3278557	MMP28	0.00351629	-2.59272	MMP28	MMP28
NC_029519.1:47225108-47307922	ANKRD50	0.00144391	-2.59014	ANKRD50	ANKRD50
NC_029530.1:5616225-5630660	WSCD2	0.00832571	-2.58652	WSCD2	WSCD2
NC_029523.1:13104769-13121594	LRRC8C	0.00144391	-2.58481	LRRC8C	LRRC8C
NC_029517.1:111986763-111992452	-	0.0298014	-2.58093	-	-
NC_029523.1:4140920-4164499	LOC107317105	0.00144391	-2.56796	PDE4DIP	LOC101800711
NC_029520.1:4458970-4549332	RCN1	0.0052256	-2.5563	RCN1	RCN1
NC_029518.1:36659585-36667212	DLL1	0.00351629	-2.5548	DLL1	DLL1
NC_029533.1:5058438-5076409	AATK	0.00351629	-2.55104	AATK	AATK
NC_029519.1:81435132-81656206	EXOC6B	0.00144391	-2.54775	EXOC6B	-
NC_029522.1:19058948-19094073	HEG1	0.00255575	-2.54549	HEG1	HEG1
NC_029523.1:24688519-24706372	KANK4	0.00255575	-2.54263	KANK4	KANK4
NC_029516.1:174970113-175058721	FAM168A	0.00351629	-2.54226	FAM168A	FAM168A
NC_029518.1:66266868-66293433	FHL5	0.00351629	-2.54193	FHL5	FHL5
NC_029526.1:867103-873196	ST3GAL2	0.0097446	-2.53783	ST3GAL2	-
NC_029538.1:2248233-2265910	CLIC4	0.00255575	-2.53528	CLIC4	CLIC4
NC_029519.1:1678316-1725437	MID2	0.00604753	-2.5349	MID2	-
NC_029534.1:4259981-4288162	RTN4RL1	0.0228026	-2.53357	RTN4RL1	RTN4RL1
NC_029516.1:106759576-106855307	PHEX	0.0253804	-2.5303	PHEX	PHEX
NC_029526.1:14162507-14548686	CDH13	0.0052256	-2.52962	CDH13	CDH13
NC_029530.1:10954793-10965787	TBX3	0.00144391	-2.52655	TBX3	LOC101792038
NC_029518.1:1616063-1688298	SERTAD2	0.00255575	-2.52039	SERTAD2	SERTAD2
NC_029519.1:3668343-3732519	GPC4	0.00144391	-2.51977	GPC4	GPC4
NC_029525.1:2037463-2132640	LINGO1	0.037903	-2.51699	LINGO1	LINGO1
NC_029542.1:4679047-4684322	LOC107325298	0.0052256	-2.5143	-	-
NC_029536.1:2485753-2563212	SAMD11	0.0283804	-2.51078	SAMD11	SAMD11
NC_029530.1:7491314-7518813	ADORA2A	0.00255575	-2.50792	ADORA2A	ADORA2A
NC_029535.1:12343433-12347169	SNAI1	0.0115081	-2.50498	SNAI1	SNAI1
NC_029525.1:11694453-11701700	MFGE8	0.00144391	-2.49868	MFGE8	LOC101800839
NC_029547.1:65770502-65857228	LOC107306716,ZNF608	0.0358443	-2.49866	-	-
NC_029540.1:2221526-2236305	SEMA6C	0.0144416	-2.49544	SEMA6CL	-
NC_029518.1:79755091-79810993	BMP5	0.0044507	-2.48701	BMP5	BMP5
NC_029525.1:17800079-17823910	UACA	0.00144391	-2.4839	UACA	UACA
NC_029519.1:44283030-44330104	SEPT11	0.00144391	-2.48202	-	-
NC_029517.1:128992707-129068950	KHDRBS3	0.02789	-2.48166	KHDRBS3	KHDRBS3
NC_029520.1:1231388-1236795	LOC107314270	0.0354361	-2.48137	LOC770492	LOC101802900
NC_029519.1:414532-461644	AR	0.0052256	-2.48027	AR	AR
NC_029525.1:1663728-1671599	LOXL1	0.00604753	-2.47822	LOXL1	LOXL1
NW_015439962.1:15775-18784	ZBTB12	0.0194318	-2.4779	LOC107050860	-
NC_029529.1:6217523-6334096	PKD1	0.0144416	-2.47365	PKD1	PKD1
NC_029532.1:3935868-3952922	PKN3	0.00832571	-2.47298	PKN3	PKN3
NC_029517.1:18812786-18895795	LOC107309017	0.00144391	-2.46741	ABCB1	LOC101794243
NW_015440160.1:1186-9439	LOC107307712	0.00907859	-2.46406	LOC107051310	-
NC_029519.1:25740510-25953830	MAML3	0.0321183	-2.46372	MAML3	MAML3
NC_029516.1:63628868-63647834	PARVG	0.00144391	-2.45828	PARVG	PARVG
NW_015439908.1:34021-39916	LOC107307251	0.00832571	-2.45406	-	-
NC_029518.1:44577629-44598062	MYCT1	0.00144391	-2.44799	MYCT1	MYCT1
NC_029523.1:17337998-17362129	MPL,TIE1	0.0318036	-2.44757	-	-
NC_029517.1:319719-339313	KCNH2	0.0301451	-2.44468	KCNH2	-
NC_029539.1:2544212-2579161	CLMP	0.00255575	-2.44448	CLMP	CLMP
NC_029522.1:10162398-10166387	FZD7	0.00832571	-2.44359	FZD7	FZD7
NC_029541.1:4840481-4849956	PRELP	0.00255575	-2.44057	PRELP	PRELP
NC_029516.1:119128354-119225325	INPP4A	0.00144391	-2.43569	INPP4A	LOC101802644
NC_029523.1:7366169-7413729	FAM129A	0.00144391	-2.435	FAM129A	FAM129A
NC_029516.1:47502288-47507445	-	0.00144391	-2.43479	-	-
NC_029543.1:3679009-3795542	PTPRS	0.0044507	-2.4294	PTPRS	PTPRS
NC_029517.1:82283041-82288521	TSHZ1	0.0435235	-2.42858	TSHZ1	TSHZ1
NC_029516.1:22486091-22503351	CAV1	0.00255575	-2.42857	CAV1	CAV1
NC_029547.1:8543434-8627626	CCBE1	0.00144391	-2.42855	CCBE1	CCBE1
NC_029527.1:3090778-3194191	TIMP4	0.034234	-2.42855	TIMP4	TIMP4
NC_029547.1:23090643-23156277	MAP1B	0.0283804	-2.4277	MAP1B	MAP1B
NC_029535.1:4196525-4223312	PLCG1	0.0052256	-2.42507	PLCG1	PLCG1
NC_029519.1:48863671-48997708	PDE5A	0.00144391	-2.42481	PDE5A	PDE5A
NC_029518.1:42500798-42991397	SASH1	0.00144391	-2.42383	SASH1	SASH1
NC_029518.1:95475930-95509924	DNMT3A	0.00144391	-2.4228	DNMT3A	-
NC_029543.1:1846126-1860515	PALM	0.0442905	-2.41865	PALM	PALM2
NC_029517.1:20695682-20824979	CDK6	0.00351629	-2.41809	CDK6	CDK6
NC_029517.1:25705953-25766975	MEOX2	0.00144391	-2.41664	MEOX2	MEOX2
NC_029534.1:5747727-5773771	RPH3AL	0.0075681	-2.41632	RPH3AL	RPH3AL
NC_029518.1:43958183-43989711	AKAP12	0.00351629	-2.41529	AKAP12	AKAP12
NC_029542.1:4313762-4318593	FKBP10	0.0144416	-2.41398	FKBP10	FKBP10
NC_029519.1:34834509-34837271	SLC25A4	0.0324929	-2.4115	SLC25A4	SLC25A4
NW_015440104.1:16714-21489	-	0.0485475	-2.41062	-	-
NC_029517.1:126738932-126892031	ASAP1	0.00144391	-2.40897	ASAP1	ASAP1
NC_029527.1:12697739-12713628	EOGT	0.00144391	-2.40741	EOGT	EOGT
NC_029519.1:34357369-34427031	TET2	0.00144391	-2.4051	TET2	TET2
NC_029535.1:8437366-8441970	SOX18	0.00144391	-2.40455	SOX18	LOC101802230
NC_029547.1:22966309-23002126	ZNF366	0.00907859	-2.40455	ZNF366	ZNF366
NC_029518.1:12329776-12674893	PLCB1	0.00144391	-2.39913	PLCB1	PLCB1
NC_029518.1:41181298-41237964	FNDC1	0.0109632	-2.39078	FNDC1	FNDC1
NC_029516.1:9139834-9465633	CACNA2D1	0.0115081	-2.38639	CACNA2D1	CACNA2D1
NC_029522.1:10293953-10428841	BMPR2	0.0138859	-2.38309	BMPR2	BMPR2
NC_029516.1:53197491-53391879	BICD1	0.00144391	-2.38107	BICD1	BICD1
NC_029536.1:2292853-2352856	AGRN	0.00144391	-2.38025	AGRN	AGRN
NW_015440190.1:1028-8518	LOC107307740	0.00255575	-2.37559	-	-
NC_029520.1:34404552-34460549	LTBP2	0.00144391	-2.37391	LTBP2	LTBP2
NC_029516.1:34411008-34415089	PHLDA1	0.00604753	-2.37263	PHLDA1	-
NC_029522.1:26486290-26560162	COBLL1	0.00144391	-2.36926	COBLL1	COBLL1
NC_029541.1:2021076-2058804	SOX13	0.010308	-2.36854	SOX13	SOX13
NC_029534.1:6384040-6399772	TBX2	0.0228026	-2.36807	TBX2	-
NC_029543.1:627087-633168	LOC107325617	0.013219	-2.36704	-	-
NC_029535.1:840986-881671	LOC107322822	0.00144391	-2.36621	ARHGAP39	LOC101792179
NC_029538.1:1801371-1821059	AHDC1	0.0126203	-2.36511	AHDC1	AHDC1
NC_029527.1:9080450-9089513	LOC107319879	0.0044507	-2.36167	LAMB2	-
NC_029519.1:79166149-79535840	CTNNA2	0.0199679	-2.36049	CTNNA2	-
NC_029528.1:10486057-10503761	AFAP1L1	0.00144391	-2.35737	AFAP1L1	AFAP1L1
NC_029547.1:17368179-17438568	ITGA1	0.0126203	-2.35576	ITGA1	ITGA1
NC_029547.1:60509900-60532147	TEK	0.00351629	-2.34838	TEK	TEK
NC_029530.1:5720460-5747470	SSH1	0.0109632	-2.34826	SSH1	SSH1
NC_029537.1:3574535-3592077	ADGRA2	0.00255575	-2.34811	GPR124	ADGRA2
NC_029529.1:7401620-7451172	MYH11	0.00255575	-2.34513	MYH11	MYH11
NC_029524.1:492475-630454	GPC1	0.00687394	-2.34376	GPC1	GPC1
NC_029533.1:9460247-9488810	CASKIN2	0.00144391	-2.34249	CASKIN2	CASKIN2
NC_029518.1:8252725-8858990	NRXN1	0.0346768	-2.33927	NRXN1	NRXN1
NC_029516.1:3462597-3561004	SFMBT2	0.0205919	-2.33377	SFMBT2	SFMBT2
NC_029535.1:2409424-2428522	SOGA1	0.00351629	-2.33256	SOGA1	-
NW_015439990.1:109607-110729	-	0.0496357	-2.32785	-	-
NC_029542.1:3684412-3717737	MLLT6	0.010308	-2.32682	MLLT6	MLLT6
NC_029520.1:25414424-25464878	LOC107314966	0.0324929	-2.32433	MEIS2	MEIS2
NC_029520.1:34882126-34894655	TGFB3	0.00351629	-2.32235	TGFB3	TGFB3
NC_029517.1:131605072-131646793	PTP4A3	0.00144391	-2.32165	PTP4A3	PTP4A3
NC_029521.1:9252372-9282827	UNC5B	0.0183189	-2.31814	UNC5B	UNC5B
NC_029524.1:11110006-11114417	LOC107318253	0.00144391	-2.31242	-	-
NC_029520.1:21839153-21850630	DLL4	0.00144391	-2.30975	DLL4	DLL4
NC_029525.1:12862969-12964137	SLCO3A1	0.0115081	-2.30694	SLCO3A1	SLCO3A1
NC_029523.1:7139151-7229006	RGL1	0.0358443	-2.29789	RGL1	RGL1
NC_029526.1:682619-688165	BCAR1	0.00255575	-2.29754	BCAR1	BCAR1
NC_029532.1:6244254-6258422	EGFL7	0.00255575	-2.29574	EGFL7	EGFL7
NW_015439882.1:63086-72047	EHD2	0.00144391	-2.29418	-	-
NC_029516.1:41316890-41380893	FGD6	0.00144391	-2.29045	FGD6	FGD6
NC_029539.1:3573248-3575650	C1QTNF5	0.0346768	-2.28861	C1QTNF5	C1QTNF5
NC_029519.1:77121987-77276863	FGFRL1	0.0161487	-2.28803	FGFRL1	FGFRL1
NC_029542.1:3156379-3161678	HOXB7	0.00144391	-2.2871	HOXB7	HOXB7
NC_029517.1:49405-108807	SMARCD3	0.0109632	-2.28677	SMARCD3	-
NC_029517.1:75711824-75911244	GLI3	0.0269531	-2.28498	GLI3	GLI3
NC_029516.1:138035924-138036734	-	0.00144391	-2.28388	-	-
NC_029517.1:1752343-1771540	ZBTB47	0.00255575	-2.2811	ZBTB47	ZBTB47
NC_029532.1:6936765-7126264	DAB2IP	0.0044507	-2.2803	DAB2IP	DAB2IP
NC_029518.1:82938373-83041356	ARHGEF10	0.00144391	-2.27844	ARHGEF10	ARHGEF10
NC_029516.1:69577809-69598273	ATN1	0.0109632	-2.27697	ATN1	ATN1
NC_029524.1:4040270-4044569	ADIPOQ	0.0382419	-2.2753	ADIPOQ	ADIPOQ
NC_029516.1:127010789-127055998	EFNB2	0.00144391	-2.27523	EFNB2	EFNB2
NC_029523.1:12339242-12371106	KIAA1107	0.0052256	-2.275	KIAA1107	KIAA1107
NC_029516.1:148575386-148730746	VWA8	0.0044507	-2.27409	VWA8	VWA8
NC_029534.1:4312981-4318366	HIC1	0.00687394	-2.26932	HIC1	HIC1
NC_029522.1:4218944-4229860	NEMP2	0.0422376	-2.26896	NEMP2	NEMP2
NC_029519.1:16822821-17068967	AFF2	0.00255575	-2.26892	AFF2	AFF2
NC_029522.1:24106413-24162622	TNS1	0.00351629	-2.26882	TNS1	TNS1
NC_029523.1:25549054-25679769	PDE4B	0.0044507	-2.2684	PDE4B	PDE4B
NC_029516.1:158886426-158990017	SGCG	0.017829	-2.26583	SGCG	SGCG
NC_029518.1:75779-166629	PCSK2	0.00351629	-2.26549	PCSK2	PCSK2
NW_015440064.1:109-5031	LOC107307610	0.00255575	-2.26319	LOC107050845	-
NC_029547.1:31413270-31427195	KLF9	0.0075681	-2.26214	KLF9	-
NC_029521.1:25706157-25754129	HSPA12A	0.00144391	-2.26175	HSPA12A	HSPA12A
NC_029535.1:7829141-7872687	NKAIN4	0.00604753	-2.25867	NKAIN4	NKAIN4
NC_029525.1:17674183-17693450	TLE3	0.02789	-2.25856	TLE3	-
NC_029540.1:1524649-1531178	SHE	0.00604753	-2.25463	SHE	-
NC_029544.1:1565206-1650206	LRP1	0.00687394	-2.25046	LRP1	LRP1
NC_029516.1:39090817-39148298	KITLG	0.00351629	-2.24974	KITLG	KITLG
NC_029542.1:4633858-4636575	RAMP2	0.00144391	-2.24973	RAMP2	-
NC_029517.1:7841011-8251830	PTPRN2	0.0109632	-2.24852	PTPRN2	LOC101793087
NC_029538.1:1849348-1857529	FGR	0.00255575	-2.24698	YRK	FYN
NC_029520.1:7258874-7276531	CCND1	0.00351629	-2.24546	CCND1	CCND1
NC_029521.1:29237843-29464061	DOCK1	0.00144391	-2.24329	DOCK1	DOCK1
NC_029521.1:28278075-28339125	CPXM2	0.00351629	-2.24283	CPXM2	CPXM2
NC_029520.1:52793918-52809102	GPR137C	0.0228026	-2.22968	GPR137C	GPR137C
NC_029519.1:11683836-11707232	SLC16A2	0.00604753	-2.22872	SLC16A2	SLC16A2
NC_029523.1:5528583-5556974	ABL2	0.017829	-2.22726	ABL2	ABL2
NC_029516.1:123951960-124087949	MCF2L	0.00604753	-2.22554	MCF2L	MCF2L
NC_029522.1:11772767-11853363	NRP2	0.00144391	-2.22402	NRP2	NRP2
NC_029518.1:1421561-1475676	SPRED2	0.00144391	-2.22337	SPRED2	SPRED2
NC_029534.1:905037-1428743	AUTS2	0.00687394	-2.22203	AUTS2	AUTS2
NC_029524.1:12432769-12738612	LPP	0.00255575	-2.22106	LPP	LPP
NC_029516.1:100297417-100339709	LOC107324276	0.00144391	-2.21936	MAOA	LOC101793000
NC_029537.1:1069858-1078663	SEMA4C	0.0166461	-2.21922	SEMA4C	-
NC_029543.1:3437684-3439943	KLF2	0.00351629	-2.21806	KLF2	KLF2
NC_029516.1:99008212-99020147	SIK1	0.00351629	-2.21518	SIK1	LOC101804342
NC_029530.1:357605-387270	PPM1F	0.00255575	-2.21335	PPM1F	PPM1F
NC_029516.1:46328373-46339428	CBX6	0.0052256	-2.21226	CBX6	-
NC_029520.1:1286603-1315032	PTDSS2	0.00144391	-2.21072	PTDSS2	PTDSS2
NC_029539.1:3137463-3197216	ARHGEF12	0.010308	-2.21064	ARHGEF12	ARHGEF12
NW_015439975.1:9398-19801	LOC107307445	0.0488562	-2.2093	-	-
NC_029519.1:59003788-59041687	PDGFRA	0.00351629	-2.20872	PDGFRA	PDGFRA
NC_029522.1:3652317-3912050	AGAP1	0.00144391	-2.20577	AGAP1	LOC101799264
NC_029516.1:125550659-125612679	ARHGEF7	0.00832571	-2.20108	ARHGEF7	LOC101802568
NC_029519.1:80672539-80753507	C4H20orf194	0.0052256	-2.20052	C4H20ORF194	LOC101795317
NC_029516.1:168791042-168796909	FZD4	0.0044507	-2.19482	FZD4	FZD4
NC_029539.1:4671714-4679172	FXYD6	0.00351629	-2.1946	FXYD6	-
NC_029519.1:520537-572900	STARD8	0.0044507	-2.19096	-	-
NC_029516.1:55974804-56097658	KIAA1549	0.010308	-2.19057	KIAA1549	KIAA1549
NC_029525.1:10499602-10504256	MEX3B	0.00351629	-2.18793	MEX3B	MEX3C
NC_029547.1:13116195-13154063	SERINC5	0.00144391	-2.18772	RP11-296A16.1	SERINC5
NC_029547.1:41349195-41492097	CAMK4	0.0259159	-2.1851	CAMK4	CAMK4
NC_029540.1:708991-729551	ARHGEF11	0.0052256	-2.18431	ARHGEF11	ARHGEF11
NC_029516.1:165424251-165622376	MAML2	0.0115081	-2.18346	MAML2	MAML2
NC_029528.1:5811221-5890131	GALNT10	0.0156502	-2.18187	GALNT10	GALNT10
NC_029524.1:1730175-1800307	LIMS2	0.00604753	-2.18134	LIMS2	LIMS2
NC_029534.1:5963397-5976818	GDPD1	0.0138859	-2.17954	GDPD1	GDPD1
NC_029518.1:28699794-28707453	LOC107311343	0.035139	-2.17687	CYP1B1	LOC101797494
NC_029534.1:2379273-2441451	CAMKK1	0.0293466	-2.17636	CAMKK1	-
NC_029525.1:2282625-2364216	PEAK1	0.00604753	-2.16692	PEAK1	PEAK1
NC_029540.1:485997-532908	MEF2D	0.0052256	-2.16087	MEF2D	MEF2D
NC_029536.1:2265661-2290498	LOC107323557	0.00255575	-2.15842	LOC419429	LOC101789439
NC_029519.1:9142268-9175316	LOC107312797	0.0318036	-2.15684	ARHGAP36	ARHGAP36
NC_029536.1:1986245-2062689	ACAP3	0.010308	-2.15592	ACAP3	ACAP3
NC_029529.1:4150843-4196514	TNRC18	0.00255575	-2.15551	TNRC18	TNRC18
NC_029520.1:52862761-52898087	FERMT2	0.00604753	-2.15475	PLEKHC1	FERMT2
NC_029533.1:6253505-6294263	MAP2K6	0.0172278	-2.15376	MAP2K6	MAP2K6
NC_029536.1:5655669-5665934	ZNF362	0.0298014	-2.15362	ZNF362	LOC101795261
NC_029522.1:8850315-8876202	RFTN2	0.0183189	-2.15217	RFTN2	RFTN2
NC_029523.1:24725220-24806804	DOCK7	0.00255575	-2.14871	DOCK7	DOCK7
NC_029525.1:18234397-18241953	MAN2A2	0.017829	-2.14807	MAN2A2	LOC101790343
NC_029525.1:11495939-11504315	KIF7	0.0298014	-2.14789	KIF7	KIF7
NC_029521.1:9897700-10004911	ZCCHC24	0.00144391	-2.14451	ZCCHC24	ZCCHC24
NC_029525.1:8741680-8755187	LOC107318756	0.0044507	-2.14176	SEMA6D	SEMA6D
NC_029516.1:62027849-62104751	RASSF8	0.0044507	-2.14174	RASSF8	RASSF8
NC_029543.1:1501170-1555295	TCF3	0.0121145	-2.13949	TCF3	LOC101799513
NC_029517.1:122914138-122934282	COLEC10	0.0052256	-2.13699	COLEC10	COLEC10
NC_029526.1:1912629-1922623	CCDC102A	0.018857	-2.1335	CCDC102A	CCDC102A
NC_029520.1:20157726-20226198	FUT8	0.00604753	-2.13271	FUT8	FUT8
NC_029516.1:106699316-106744879	SMS	0.010308	-2.13068	SMS	SMS
NW_015439900.1:83746-88092	LOC107307217	0.0333602	-2.12796	-	-
NC_029521.1:31032608-31078142	PWWP2B	0.0205919	-2.1263	PWWP2B	PWWP2B
NW_015439873.1:35317-37739	LOC107307008	0.0121145	-2.12513	LOC107050635	-
NC_029516.1:98301487-98335853	C2CD2	0.0052256	-2.12454	C2CD2	C2CD2
NC_029536.1:1383827-1503703	SKI	0.00255575	-2.12017	SKI	SKI
NW_015440013.1:5791-30035	MAPK7	0.0052256	-2.12	LOC100858386	-
NC_029516.1:99843310-99856913	C1HXorf36	0.02326	-2.11736	C1HXORF36	LOC101803545
NC_029517.1:67240145-67432742	ATXN1	0.0115081	-2.11658	ATXN1	ATXN1
NC_029521.1:367047-431749	CCSER2	0.00604753	-2.11589	CCSER2	CCSER2
NC_029518.1:80070053-80122873	FAM83B	0.02789	-2.11586	FAM83B	FAM83B
NC_029516.1:34682465-34689552	CSRP2	0.00832571	-2.11442	CSRP2	CSRP2
NC_029525.1:11114597-11200384	ARNT2	0.0301451	-2.11431	ARNT2	ARNT2
NC_029518.1:79266626-79550241	DST	0.0161487	-2.11259	DST	DST
NC_029516.1:107280484-107314660	PTCHD1	0.0052256	-2.1083	PTCHD1	PTCHD1
NC_029516.1:96787559-96812166	KCNJ15	0.0298014	-2.1078	KCNJ15	KCNJ15
NC_029517.1:18655606-18737997	FAM171A1	0.0044507	-2.10649	FAM171A1	FAM171A1
NC_029538.1:4499870-4501637	MARCKSL1	0.0075681	-2.10571	MARCKSL1	MARCKSL1
NC_029517.1:2029539-2057828	GJC2	0.0052256	-2.10395	GJC2	GJC2
NC_029521.1:17968297-17972364	HHEX	0.0314616	-2.10361	HHEX	HHEX
NC_029516.1:748164-756533	SMO	0.0144416	-2.10046	SMO	SMO
NC_029547.1:66278002-66289446	LOX	0.00687394	-2.09997	LOX	LOX
NW_015439929.1:0-1522	-	0.0288866	-2.09789	-	-
NC_029517.1:92064496-92145122	COLEC12	0.00687394	-2.09434	COLEC12	COLEC12
NC_029526.1:15846847-15882518	ZCCHC14	0.0263692	-2.09423	ZCCHC14	ZCCHC14
NC_029533.1:7981129-7987526	TMEM100	0.00907859	-2.09374	TMEM100	TMEM100
NC_029519.1:40160750-40291523	ANTXR2	0.00255575	-2.09227	ANTXR2	ANTXR2
NC_029520.1:48562701-48612959	RHOJ	0.0109632	-2.09223	RHOJ	RHOJ
NC_029517.1:102120554-102243867	CHD7	0.0097446	-2.08691	CHD7	CHD7
NC_029543.1:1343783-1350826	SCAMP4	0.0126203	-2.08469	SCAMP4	SCAMP4
NC_029520.1:24190068-24393158	SIPA1L1	0.0075681	-2.08246	SIPA1L1	SIPA1L1
NC_029517.1:87047047-87068657	LDLRAD4	0.00144391	-2.07833	LDLRAD4	LDLRAD4
NC_029542.1:1957181-2096793	TANC2	0.0172278	-2.07639	TANC2	TANC2
NC_029516.1:102656739-102681776	TMEM47	0.00832571	-2.07529	TMEM47	TMEM47
NC_029524.1:3844159-3895096	FARP2	0.0194318	-2.0751	FARP2	FARP2
NW_015439913.1:27740-76457	SMARCA4	0.0414968	-2.07271	-	-
NC_029536.1:3095229-3171728	KIF1B	0.0044507	-2.07152	KIF1B	KIF1B
NC_029542.1:4091164-4107298	TOP2A	0.013219	-2.07019	TOP2A	TOP2A
NC_029516.1:26845921-26902726	PRICKLE1	0.0052256	-2.06704	PRICKLE1	PRICKLE1
NC_029518.1:88626876-88717141	ROCK2	0.0144416	-2.06395	ROCK2	ROCK2
NC_029516.1:130192908-130298941	DOCK9	0.0052256	-2.06183	DOCK9	DOCK9
NC_029543.1:2969696-2972051	LOC107325565	0.0161487	-2.06066	-	-
NC_029535.1:6997784-7072796	LAMA5	0.0259159	-2.05944	LAMA5	LAMA5
NC_029527.1:14008156-14127401	PDZRN3	0.0301451	-2.05896	PDZRN3	PDZRN3
NC_029527.1:15762165-15906852	ITPR1	0.0166461	-2.05807	ITPR1	ITPR1
NC_029522.1:1873144-2023338	MYO1B	0.010308	-2.0576	MYO1B	MYO1B
NC_029542.1:4294322-4308357	JUP	0.0044507	-2.05585	JUP	JUP
NC_029522.1:13711592-13796255	OSBPL6	0.04626	-2.04876	OSBPL6	OSBPL6
NC_029534.1:4010445-4060493	MYO1C	0.0052256	-2.04727	MYO1C	MYO1C
NC_029530.1:1033438-1099978	ZDHHC8	0.010308	-2.04655	ZDHHC8	ZDHHC8
NC_029517.1:78145765-78188808	DPY19L1	0.0442904	-2.04449	DPY19L1	DPY19L1
NC_029519.1:16480171-16551739	MAMLD1	0.0324929	-2.04404	MAMLD1	MAMLD1
NC_029529.1:11226602-11239601	NLRC3	0.0482363	-2.04323	NLRC3	NLRC3
NC_029528.1:1587769-1687860	RAPGEF6	0.00907859	-2.04305	CTC-432M15.3	RAPGEF6
NC_029518.1:73705843-73804107	COL12A1	0.0318036	-2.04228	COL12A1	COL12A1
NC_029528.1:310391-372303	PPP2R2B	0.0293466	-2.04188	PPP2R2B	PPP2R2B
NC_029521.1:13592097-13682192	USP54	0.0115081	-2.04142	USP54	USP54
NC_029541.1:1064040-1145292	PPP1R12B	0.0126203	-2.04025	-	-
NC_029516.1:79600649-79615429	LOC107321499	0.017829	-2.03755	CD200	LOC101789532
NC_029525.1:6098652-6151850	ALDH1A2	0.0459579	-2.03732	ALDH1A2	ALDH1A2
NC_029521.1:27862471-27886850	HTRA1	0.0097446	-2.03667	HTRA1	HTRA1
NC_029534.1:2865561-3016756	CUX1	0.00255575	-2.03484	CUX1	CUX1
NC_029523.1:10028034-10036134	S1PR1	0.0126203	-2.03438	S1PR1	S1PR1
NC_029526.1:698945-710569	ZNRF1	0.0301451	-2.03348	ZNRF1	ZNRF1
NC_029539.1:4506600-4509377	TAGLN	0.010308	-2.03169	TAGLN	-
NC_029525.1:1209626-1375140	NEO1	0.0263692	-2.02866	NEO1	NEO1
NC_029525.1:4636113-4641553	LOC107318640	0.0166461	-2.02358	KLF13	KLF13
NC_029516.1:3828608-3856083	GATA3	0.0150842	-2.02342	GATA3	GATA3
NC_029525.1:800215-956382	MYO9A	0.00351629	-2.02167	MYO9A	MYO9A
NC_029517.1:26400171-26457743	AHR	0.00907859	-2.01873	AHR	AHR
NC_029539.1:3423102-3467802	NECTIN1	0.0115081	-2.01744	-	-
NC_029516.1:167885806-167990088	NOX4	0.0109632	-2.01515	NOX4	NOX4
NC_029547.1:59065242-59180939	SVEP1	0.00604753	-2.01125	SVEP1	SVEP1
NC_029538.1:2400966-2441822	LOC107323920	0.0471218	-2.01054	L3MBTL4	LOC101804293
NC_029525.1:1909270-1913286	LOC107318650	0.010308	-2.01002	ISLR	ISLR
NC_029518.1:31463337-31600426	AKT3	0.0161487	-2.00536	AKT3	AKT3
NC_029516.1:92153898-92183045	JAM2	0.0115081	-2.00472	JAM2	JAM2
NC_029544.1:80646-91162	ACVRL1	0.0126203	-2.00468	ACVRL1	-
NC_029528.1:11957327-11967195	DBN1	0.0447103	-2.00348	DBN1	-
NC_029547.1:40760672-40847579	LOC107306336	0.0097446	-2.00023	MCC	MCC
NC_029516.1:165845072-165881663	SESN3	0.0115081	-1.99897	SESN3	SESN3
NC_029544.1:403794-460593	HDAC7	0.0156502	-1.9961	HDAC7	HDAC7
NC_029526.1:5176833-5401673	NKD1	0.0109632	-1.99523	NKD1	NKD1
NC_029518.1:56145776-56155000	GJA1	0.0407189	-1.99513	GJA1	GJA1
NC_029540.1:1407482-1414765	LOC107324492	0.0243313	-1.99412	-	-
NW_015439972.1:15043-16210	-	0.010308	-1.99196	-	-
NC_029516.1:12982814-13051618	PRKAR2B	0.010308	-1.9914	PRKAR2B	PRKAR2B
NC_029516.1:156202753-156348395	FRY	0.0121145	-1.98926	FRY	FRY
NC_029536.1:4792844-4808241	PLOD1	0.00907859	-1.98664	PLOD1	PLOD1
NC_029516.1:71871825-71894977	ATP1A1	0.0166461	-1.98613	ATP1A1	-
NC_029520.1:5495011-5503245	LOC107314371	0.0121145	-1.98343	LDLRAD3	LDLRAD3
NC_029518.1:83668147-83692231	TDRP	0.0115081	-1.98323	TDRP	TDRP
NC_029526.1:1248558-1262429	FHOD1	0.013219	-1.98059	FHOD1	-
NC_029530.1:592941-604172	SEPT5	0.0052256	-1.97968	-	-
NW_015439972.1:32752-34861	-	0.0259159	-1.9785	-	-
NC_029525.1:1837776-1868463	SEMA7A	0.0115081	-1.97778	SEMA7A	LOC101799220
NC_029516.1:165636035-165691512	MTMR2	0.0172278	-1.97712	MTMR2	MTMR2
NC_029517.1:17342095-17355828	ARL5B	0.0138859	-1.97669	ARL5B	ARL5B
NC_029518.1:10593215-10735134	CDC42BPA	0.0126203	-1.97627	CDC42BPA	CDC42BPA
NC_029517.1:128173181-128175745	-	0.0306315	-1.97621	-	-
NC_029524.1:17060520-17194049	FNDC3B	0.0109632	-1.97505	FNDC3B	FNDC3B
NC_029517.1:19845713-20134116	CDK14	0.0435235	-1.97495	CDK14	CDK14
NC_029522.1:23053408-23129665	BIN1	0.0161487	-1.97334	BIN1	BIN1
NC_029522.1:19861962-20049023	ADCY5	0.037903	-1.97085	ADCY5	ADCY5
NC_029526.1:5608503-5800499	ZNF423	0.0248586	-1.97069	ZNF423	ZNF423
NC_029547.1:14776186-14861551	-	0.0288866	-1.96986	-	-
NC_029539.1:4843145-4890675	BCL9L	0.0075681	-1.96714	BCL9L	BCL9L
NC_029530.1:3859408-4013370	NCOR2	0.0075681	-1.96132	NCOR2	NCOR2
NC_029522.1:3382818-3414349	SH3BP4	0.010308	-1.96042	SH3BP4	SH3BP4
NC_029516.1:79117066-79171296	NECTIN3	0.0194318	-1.95775	PVRL3	PVRL3
NC_029532.1:4716797-4725845	FAM78A	0.0382419	-1.95583	FAM78A	FAM78A
NC_029529.1:2143528-2235064	PRKAR1B	0.0485475	-1.95497	PRKAR1B	PRKAR1B
NC_029520.1:51217261-51279173	SAMD4A	0.013219	-1.95428	SAMD4A	SAMD4A
NC_029522.1:24550577-24555032	DES	0.0382419	-1.95382	DES	-
NC_029547.1:12490456-12601018	LHFPL2,LOC107305885	0.0311572	-1.95348	-	-
NC_029516.1:123083596-123300731	SH3RF3	0.0263692	-1.95002	SH3RF3	-
NC_029523.1:18559335-18640455	ZSWIM5	0.0468832	-1.94527	ZSWIM5	ZSWIM5
NC_029537.1:3796548-3816008	ADAM9	0.0314616	-1.94444	ADAM9	ADAM9
NW_015440029.1:87-21459	LOC107307545	0.0414968	-1.94158	-	-
NC_029534.1:5742619-5746048	FAM101B	0.010308	-1.94065	FAM101B	FAM101B
NC_029519.1:77063409-77121981	LOC107313939	0.0422376	-1.93987	-	-
NC_029520.1:40332869-40375966	FBLN5	0.0115081	-1.9379	FBLN5	FBLN5
NC_029547.1:8191750-8243197	RUSC2	0.0243313	-1.93774	RUSC2	RUSC2
NC_029547.1:7048323-7053204	LOC107305753	0.0274344	-1.93683	-	-
NC_029520.1:13038964-13115140	MRVI1	0.0354361	-1.93641	MRVI1	MRVI1
NC_029523.1:25065664-25084663	PGM1	0.0447103	-1.93156	PGM1	PGM1
NC_029518.1:36405826-36423895	C3H1orf198	0.0075681	-1.92947	C1ORF198	LOC101800765
NC_029523.1:16238848-16373961	ADGRL4	0.0382419	-1.92808	ADGRL4	ADGRL4
NC_029543.1:534583-536928	-	0.0144416	-1.92383	-	-
NC_029525.1:16931723-16958185	SMAD6	0.0228026	-1.92171	SMAD6	-
NC_029547.1:53830201-54012190	MEF2C	0.0447103	-1.91728	MEF2C	LOC101789482
NC_029520.1:7816431-7840501	CTNND1	0.0318036	-1.91673	CTNND1	CTNND1
NC_029517.1:21557193-21583170	SGCE	0.0474127	-1.91452	SGCE	SGCE
NC_029519.1:59699311-59704606	SGCB	0.0144416	-1.91392	SGCB	SGCB
NC_029517.1:78896009-79198781	PDE1C	0.0324929	-1.91292	PDE1C	PDE1C
NC_029527.1:7506388-7600796	PLXNA1	0.0156502	-1.91263	PLXNA1	PLXNA1
NC_029543.1:961809-985851	MLLT1	0.0144416	-1.91101	MLLT1	MLLT1
NC_029517.1:11842082-12266553	PARD3	0.0318036	-1.90786	PARD3	PARD3
NC_029516.1:170291780-170352639	PICALM	0.0217774	-1.90675	PICALM	PICALM
NW_015439926.1:41818-44157	TUBB	0.02326	-1.9021	-	-
NC_029523.1:4045890-4122592	NOTCH2	0.013219	-1.89798	NOTCH2	NOTCH2
NC_029521.1:27835688-27860177	PLEKHA1	0.04626	-1.89646	PLEKHA1	PLEKHA1
NC_029526.1:2011971-2016204	MMP15	0.0161487	-1.89325	MMP15	MMP15
NC_029519.1:90489-127334	MSN	0.0403507	-1.89215	MSN	MSN
NC_029518.1:9679490-9690414	LBH	0.0385769	-1.88906	LBH	LBH
NC_029523.1:19723389-19965558	TRABD2B	0.041084	-1.8872	TRABD2B	TRABD2B
NC_029520.1:33896063-33897872	CLEC14A	0.0385769	-1.88641	-	-
NC_029518.1:97482811-97486691	SOX7	0.0194318	-1.88557	CTD-2135J3.4	SOX7
NC_029534.1:4994546-5010089	BLMH	0.0442904	-1.87376	BLMH	BLMH
NC_029523.1:4490054-4508821	ZBTB37	0.0183189	-1.87329	ZBTB37	ZBTB37
NC_029527.1:451477-491420	SFMBT1	0.0358443	-1.8725	SFMBT1	SFMBT1
NC_029516.1:38972766-39008089	LOC107311430,TMTC3	0.0306315	-1.87167	-	-
NC_029536.1:3261540-3417312	CASZ1	0.0223023	-1.86781	CASZ1	CASZ1
NC_029521.1:13809217-13964512	SORBS1	0.0382419	-1.86452	SORBS1	SORBS1
NC_029532.1:5326217-5372540	RALGDS	0.0333602	-1.86327	RALGDS	RALGDS
NC_029542.1:4523084-4535739	PTRF	0.0161487	-1.86305	PTRF	PTRF
NC_029530.1:11322595-11372450	TPCN1	0.0321183	-1.86185	TPCN1	TPCN1
NC_029521.1:29619935-29639985	MKI67	0.0361787	-1.85822	MKI67	LOC106020695
NC_029525.1:7782332-7785505	BCL2L10	0.0238524	-1.85608	BCL2L10	-
NC_029523.1:5215360-5353727	RASAL2	0.02326	-1.8548	RASAL2	RASAL2
NC_029519.1:80219862-80227248	MAVS	0.0306315	-1.85196	MAVS	MAVS
NC_029527.1:11455152-11739705	MAGI1	0.0263692	-1.84997	MAGI1	MAGI1
NC_029522.1:22779630-22811255	GYPC	0.0333602	-1.8452	GYPC	GYPC
NC_029519.1:28054981-28082501	EDNRA	0.0301451	-1.84489	EDNRA	EDNRA
NC_029518.1:11682744-11718709	JAG1	0.0248586	-1.84266	JAG1	JAG1
NC_029544.1:718998-749252	KMT2D	0.0223023	-1.83622	MLL2	-
NC_029532.1:4568323-4625888	ABL1	0.0223023	-1.83414	ABL1	ABL1
NC_029527.1:1363654-1394478	DAG1	0.0301451	-1.83291	DAG1	LOC101789918
NC_029535.1:9036748-9037541	ID1	0.0324929	-1.82914	ID1	-
NC_029518.1:80896545-81005277	ANGPT2	0.0395055	-1.82518	ANGPT2	ANGPT2
NC_029528.1:861854-959770	ARHGAP26	0.0318036	-1.82434	ARHGAP26	LOC101794498
NC_029516.1:102113889-102144705	PRRG1	0.0283804	-1.82419	PRRG1	PRRG1
NC_029547.1:8936262-8965099	MTMR12	0.0485475	-1.82395	MTMR12	MTMR12
NC_029547.1:17787476-17994691	ARL15	0.0358443	-1.82385	ARL15	ARL15
NC_029518.1:1825270-1863357	PELI1	0.0329066	-1.82247	PELI1	-
NC_029516.1:148896028-148902793	-	0.0414968	-1.82096	-	-
NC_029520.1:22414554-22504132	MAPKBP1	0.0385769	-1.81812	MAPKBP1	MAPKBP1
NC_029523.1:21687506-21734774	ZFYVE9	0.0477838	-1.817	ZFYVE9	ZFYVE9
NC_029537.1:1334147-1387623	AAK1	0.0324929	-1.81573	AAK1	AAK1
NC_029518.1:23406231-23660072	PRKCE	0.0375362	-1.8145	PRKCE	PRKCE
NC_029543.1:224158-238440	LMNB2	0.0321183	-1.81254	LMNB2	LMNB2
NC_029529.1:3299812-3310236	LFNG	0.0259159	-1.8114	LFNG	LFNG
NC_029519.1:80913328-80931636	LOC107314099	0.0263692	-1.80864	-	-
NC_029518.1:96650016-96754300	EXTL3	0.0459579	-1.80091	EXTL3	EXTL3
NC_029516.1:5703324-5908171	CAMK1D	0.0293466	-1.7994	CAMK1D	CAMK1D
NC_029537.1:3755031-3774095	TACC1	0.0395055	-1.79915	TACC1	TACC1
NC_029525.1:15382001-15469718	MEF2A	0.0333602	-1.79884	MEF2A	MEF2A
NC_029538.1:1897198-1930005	PHACTR4	0.0329066	-1.79582	PHACTR4	PHACTR4
NC_029516.1:51806463-52080619	ERC1	0.0329066	-1.79429	ERC1	ERC1
NC_029519.1:49000749-49035368	USP53	0.0485475	-1.78901	USP53	USP53
NC_029518.1:87719277-87805106	ASAP2	0.0390544	-1.78524	ASAP2	ASAP2
NC_029517.1:54110627-54212260	ANKH	0.0471218	-1.78335	ANKH	ANKH
NC_029516.1:49265066-49271956	CKAP4	0.0370706	-1.78254	CKAP4	CKAP4
NC_029519.1:4234609-4265083	ARHGEF6	0.0456529	-1.77832	ARHGEF6	ARHGEF6
NC_029543.1:1603836-1626760	SH3GL1	0.0474127	-1.77236	SH3GL1	SH3GL1
NC_029516.1:63573987-63627164	PARVB	0.0477838	-1.77042	PARVB	PARVB
NC_029517.1:13273440-13401258	SVIL	0.0474127	-1.77025	SVIL	SVIL
NC_029519.1:55536957-55638907	FAT1	0.043895	-1.7652	FAT1	FAT1
NC_029520.1:32563187-32568715	CFL2	0.0431492	-1.75719	CFL2	CFL2
NC_029532.1:4004177-4022082	LRRC8A	0.0414968	-1.7522	LRRC8A	LRRC8A
NC_029543.1:2351120-2359014	MAP1S	0.041084	-1.75066	MAP1S	LOC101794972
NC_029516.1:156015240-156116060	PDS5B	0.0447103	-1.74759	PDS5B	PDS5B
NC_029516.1:75479918-75575066	COL8A1	0.04626	-1.73823	COL8A1	COL8A1
NC_029516.1:65906738-66029851	LRP6	0.0471218	-1.73231	LRP6	LRP6
NC_029516.1:58984744-59150779	PLEKHA5	0.041084	-1.71419	PLEKHA5	PLEKHA5
NC_029518.1:71544271-71551336	FAM46A	0.04626	1.73398	FAM46A	SLC9A1
NC_029516.1:109276564-109367364	REPS2	0.0474127	1.73684	REPS2	REPS2
NC_029524.1:18272166-18283371	PDCD10	0.0482363	1.73766	PDCD10	PDCD10
NC_029516.1:107484796-107508075	EIF2S3	0.0466417	1.7391	EIF2S3L	EIF2S3
NC_029524.1:13177866-13183171	LOC107318173,RPL35A	0.0471218	1.74655	-	-
NC_029547.1:21933730-21948607	HMGCR	0.0468832	1.74745	HMGCR	HMGCR
NC_029526.1:2324329-2343210	PLA2G15	0.041084	1.7477	PLA2G15	PLA2G15
NC_029520.1:4351450-4364565	EIF3M	0.0390544	1.75057	EIF3M	EIF3M
NC_029542.1:4279752-4281330	EIF1	0.0466417	1.76494	EIF1	LOC101793553
NC_029542.1:4579172-4582781	MLX	0.041084	1.76822	MLX	MLX
NC_029532.1:205785-208812	EDF1	0.0466417	1.76891	EDF1	EDF1
NC_029529.1:12398992-12400850	MRPS34	0.0468832	1.77127	MRPS34	MRPS34
NC_029526.1:14003032-14009739	MPHOSPH6	0.0358443	1.7788	MPHOSPH6	MPHOSPH6
NC_029547.1:39836258-39897628	CDC42SE2	0.0407189	1.77883	CDC42SE2	CDC42SE2
NC_029521.1:16850978-16858437	RPL10	0.0324929	1.78423	RPL10L	-
NC_029540.1:1492962-1505275	ADAR	0.0333602	1.78925	ADAR	ADAR
NC_029529.1:4410723-4416355	ARPC1B	0.0324929	1.79526	ARPC1B	-
NW_015439945.1:9013-11349	GABARAP	0.0314616	1.79658	GABARAP	-
NC_029518.1:47084086-47108044	SYTL3	0.0346768	1.79987	SYTL3	SYTL3
NC_029522.1:11929642-11933292	EEF1B2	0.04626	1.80049	EEF1B2	EEF1B2
NC_029516.1:69161785-69164569	LOC107319025	0.0301451	1.8042	CSTB	CSTB
NC_029538.1:1320423-1322644	CITED4	0.0496357	1.80512	CITED4	CITED4
NC_029529.1:1219747-1230511	BRI3	0.0493033	1.80756	BHLHA15	BRI3
NC_029524.1:8673994-8679257	RNF7	0.0298014	1.81048	RNF7	-
NC_029529.1:1231194-1266661	BAIAP2L1	0.037903	1.81279	BAIAP2L1	BAIAP2L1
NC_029517.1:103000070-103012812	GGH	0.0321183	1.8193	GGH	GGH
NC_029516.1:17104523-17109043	PIM3	0.0243313	1.82136	PIM3	PIM3
NC_029516.1:101654936-101656445	MID1IP1	0.0361787	1.82582	MID1IP1	-
NC_029519.1:56581767-56596217	ASAH1	0.0361788	1.82809	ASAH1	ASAH1
NC_029516.1:150633197-150638409	ESD	0.0238524	1.82831	ESD	ESD
NC_029547.1:11148438-11219893	RICTOR	0.0399294	1.83086	RICTOR	LOC101802777
NC_029516.1:94145928-94150761	SOD1	0.0274344	1.84791	SOD1	SOD1
NW_015439649.1:44180-47627	NAA20	0.0382419	1.84849	NAA20	NAA20
NC_029532.1:8015041-8016430	RPL35	0.0382419	1.85255	RPL35	RPL35
NC_029539.1:4906782-4908012	RPS25	0.0346768	1.85267	RPS25	RPS25
NC_029528.1:11040551-11062889	CREBRF	0.0354361	1.85271	CREBRF	CREBRF
NC_029522.1:23445709-23447361	RPL37A	0.0354361	1.85347	RPL37A	RPL37A
NC_029516.1:97239092-97245035	HMGN1	0.0407189	1.85384	HMGN1	HMGN1
NC_029527.1:230140-232511	RPL29	0.0156502	1.85479	RPL29	RPL29
NC_029547.1:56234749-56254391	TMEM167A	0.0333602	1.85611	TMEM167A	TMEM167A
NC_029535.1:9834199-9835543	ATP5E	0.0422376	1.85636	ATP5E	ATP5E
NC_029517.1:100555998-100558608	RPS20	0.0493033	1.85905	RPS20	RPS20
NC_029547.1:22562937-22568838	BTF3	0.0314616	1.85934	BTF3	LOC101790838
NC_029523.1:13038148-13083635	LRRC8D	0.0422376	1.86058	LRRC8D	LRRC8D
NC_029534.1:4650164-4663100	FLOT2	0.035139	1.86069	FLOT2	FLOT2
NC_029536.1:513463-516143	RPL22	0.0274344	1.86905	RPL22	RPL22
NC_029516.1:43726055-43732276	BGLAP	0.0324929	1.8733	OC3	BGLAP
NC_029520.1:22068769-22104658	ITPKA	0.0211624	1.87553	ITPKA	ITPKA
NC_029526.1:15105895-15106936	-	0.0385769	1.87779	-	-
NC_029520.1:205586-217280	GIF,MRPL16	0.0468832	1.87959	-	-
NC_029517.1:4239231-4249914	MYD88	0.0150842	1.88062	MYD88	MYD88
NC_029517.1:40704958-40711150	SLC25A38	0.0199679	1.88738	SLC25A38	SLC25A38
NC_029542.1:4698979-4700787	RPL27	0.0468832	1.88792	RPL27	RPL27
NC_029547.1:50742085-50754844	ERAP1	0.034234	1.88847	ERAP1	ERAP1
NC_029547.1:25121378-25140003	LOC107306122	0.0243313	1.89095	LOC100858941	LOC101797220
NC_029519.1:12204660-12205706	LOC107312769	0.0211624	1.89235	LOC771947	LOC101800937
NC_029517.1:72876191-72932354	SLC12A7	0.0199679	1.89475	SLC12A7	LOC101790697
NC_029517.1:80104122-80110708	PDCD6	0.0121145	1.89731	PDCD6	PDCD6
NC_029543.1:360733-361319	RPS28	0.0306315	1.89841	RPS28	RPS28
NC_029517.1:88900059-88915492	NDUFV2	0.0274344	1.89916	NDUFV2	NDUFV2
NC_029516.1:25665460-25675159	DNAJB9	0.0259159	1.89932	DNAJB9	DNAJB9
NC_029544.1:841576-843447	RPS26	0.0161487	1.90149	RPS26	-
NC_029535.1:1389856-1412211	AHCY	0.0346768	1.90455	AHCY	AHCY
NC_029532.1:1118410-1137830	LOC107321620	0.0337878	1.90557	LOC417253	-
NC_029519.1:1742907-1750383	TSC22D3	0.0156502	1.90633	TSC22D3	TSC22D3
NC_029520.1:13927609-13930815	RPL27A	0.0399294	1.91623	RPL27A	RPL27A
NC_029532.1:873895-876276	RPL12	0.0301451	1.9176	RPL12	RPL12
NC_029517.1:126647967-126734049	FAM49B	0.0337878	1.91842	-	-
NC_029547.1:37002761-37009589	ISCA1	0.0138859	1.92665	ISCA1	ISCA1
NC_029523.1:3882435-3885794	LOC107317167	0.0228026	1.92727	CRIP1	-
NC_029547.1:47285301-47352157	GAK	0.0283804	1.9284	GAK	GAK
NC_029528.1:12012381-12014073	PRELID1	0.0228026	1.93016	PRELID1	-
NC_029516.1:125297059-125314964	RAB20	0.0375362	1.93233	RAB20	RAB20
NC_029524.1:20330141-20334433	SSR3	0.0075681	1.93363	SSR3	SSR3
NC_029517.1:15697415-15722347	OTUD1	0.013219	1.93565	OTUD1	OTUD1
NC_029516.1:43717108-43722364	MGP	0.0311572	1.93683	MGP	MGP
NC_029516.1:47608355-47613684	HMOX1	0.0361787	1.93802	HMOX1	HMOX1
NC_029519.1:3308376-3323280	IL13RA1	0.0385769	1.94077	IL13RA1	IL13RA1
NC_029527.1:13673824-13688567	EIF4E3	0.018857	1.94257	EIF4E3	EIF4E3
NC_029519.1:48512565-48531507	NDNF	0.0375362	1.94302	NDNF	NDNF
NC_029516.1:45075657-45077118	NDUFA6	0.0314616	1.94311	NDUFA6	NDUFA6
NC_029518.1:49005499-49009758	CCDC28A	0.0468832	1.94562	CCDC28A	CCDC28A
NC_029518.1:46884435-46905623	GTF2H5	0.0361787	1.94989	GTF2H5	GTF2H5
NC_029516.1:12785779-12812977	NAMPT	0.00144391	1.96022	NAMPT	NAMPT
NC_029520.1:7763808-7769960	SLC43A3	0.0156502	1.96167	RP11-872D17.8	SLC43A3
NC_029540.1:2441636-2445622	MRPL9	0.0354361	1.96312	MRPL9	-
NC_029519.1:69429969-69452669	FGFBP1	0.0156502	1.96385	FGFBP1	FGFBP1
NC_029518.1:47079890-47082960	DYNLT1	0.0366261	1.96433	DYNLT1	DYNLT1
NC_029541.1:4698428-4709928	TOMM6	0.0419328	1.9645	TOMM6	-
NC_029543.1:1556109-1558039	LOC107325536	0.0211624	1.9682	UQCR11	LOC101799882
NC_029538.1:2142986-2149504	RHCE	0.0121145	1.97189	RHCE	LOC101790370
NC_029547.1:525040-539307	TXNL1	0.0150842	1.97214	TXNL1	TXNL1
NC_029516.1:78429410-78438295	HHLA2	0.0318036	1.97448	HHLA2	-
NC_029518.1:49616929-49637485	IL20RA	0.0354361	1.97549	IL20RA	IL20RA
NW_015439874.1:184212-185086	-	0.0366261	1.98077	-	-
NC_029525.1:5270795-5279345	ADAL	0.013219	1.98279	ADAL	ADAL
NW_015439878.1:33727-35941	LAMTOR4	0.02789	1.98441	LAMTOR4	-
NC_029544.1:870573-871358	-	0.013219	1.98484	-	-
NC_029547.1:47390128-47392006	ATP5I	0.0161487	1.98614	ATP5I	LOC106016939
NC_029527.1:16801404-16803356	RPL32	0.0223023	1.98793	RPL32	RPL32
NC_029516.1:163341551-163351255	BIRC2	0.0172278	1.99396	BIRC2	BIRC2
NC_029518.1:7482340-7484370	RPS27A	0.0161487	1.99696	RPS27A	RPS27A
NC_029542.1:3753859-3755721	RPL23	0.0321183	1.99772	RPL23	RPL23
NW_015439964.1:54266-61703	AP4M1	0.0459579	1.99989	-	-
NC_029516.1:54015719-54021770	C1H7orf73	0.0097446	2.00135	C7orf73	LOC101796237
NC_029527.1:1695957-1696951	GPX1	0.0298014	2.00859	GPX1	LOC101798810
NC_029516.1:138558460-138562862	KCTD12	0.00604753	2.01457	KCTD12	-
NC_029533.1:5250712-5253294	RPL38	0.0121145	2.01529	RPL38	RPL38
NC_029522.1:18657131-18675025	STEAP3	0.0358443	2.01605	STEAP3	STEAP3
NC_029541.1:1520834-1521651	-	0.0459579	2.01908	-	-
NC_029524.1:3569793-3578052	NRROS	0.04626	2.01971	NRROS	NRROS
NC_029521.1:14125612-14125951	-	0.0183189	2.02033	-	-
NC_029525.1:9458548-9462643	C10H15orf48	0.0044507	2.0207	MIR147-1	LOC101795211
NC_029543.1:2930399-2931175	UBA52	0.00687394	2.02319	UBA52	UBA52
NC_029516.1:68507102-68517319	SLC2A3	0.0115081	2.02699	SLC2A3	SLC2A3
NC_029540.1:1853435-1858748	ECM1	0.013219	2.03581	ECM1	-
NW_015439695.1:24157-33864	RFT1	0.00907859	2.03683	RP11-894J14.5	RFT1
NC_029532.1:6898362-6908466	STOM	0.00351629	2.04035	STOM	STOM
NC_029528.1:1307500-1315881	LOC107320083	0.0382419	2.04076	LOC100857928	-
NC_029547.1:54517105-54519519	LOC107306510	0.0156502	2.04109	COX7C	LOC101797728
NC_029516.1:50315115-50323121	LOC107314935	0.0183189	2.04303	AKR1B10	LOC101804508
NC_029528.1:1291249-1297050	IRF1	0.0097446	2.04396	IRF1	IRF1
NC_029517.1:99965884-100153584	RP1	0.0399294	2.04724	LOC107052725	-
NC_029531.1:97229-99288	LOC107321563	0.0156502	2.05074	BF2	LOC101790497
NC_029518.1:57716710-57794904	ROS1	0.0435235	2.05182	ROS1	ROS1
NC_029518.1:39807377-39813087	-	0.0243313	2.05338	-	-
NC_029522.1:24787538-24828325	LY75	0.00687394	2.0534	LY75	LY75
NC_029517.1:37914117-37917300	RPL14	0.0115081	2.05484	RPL14	-
NC_029529.1:2344199-2345168	LOC107320571	0.010308	2.05781	COX19	LOC101803908
NC_029517.1:78770436-78789772	NT5C3A	0.0109632	2.05829	NT5C3A	NT5C3A
NC_029537.1:1218254-1247599	MTHFD2	0.0496357	2.05895	MTHFD2	MTHFD2
NC_029547.1:935653-943946	LIPG	0.0253804	2.06567	LIPG	LIPG
NW_015440099.1:10918-11877	-	0.0052256	2.0673	-	-
NC_029547.1:273784-306029	ATP8B1	0.0496357	2.06982	ATP8B1	LOC101803847
NC_029547.1:59050342-59055370	TXN	0.0150842	2.07224	TXN	LOC101804092
NC_029516.1:157217267-157222255	POMP	0.00907859	2.07393	POMP	POMP
NC_029547.1:66691516-66693102	TOMM5	0.0115081	2.07474	TOMM5	-
NC_029516.1:122844515-122851036	LOC107306513	0.00907859	2.07736	SULT1C3	SULT1C4
NC_029530.1:7023786-7025026	CHCHD10	0.017829	2.07795	CHCHD10	LOC101790647
NC_029540.1:1619215-1641805	RPS27	0.00687394	2.07848	-	-
NC_029516.1:120194158-120199092	RPL31	0.010308	2.08241	RPL31	RPL31
NC_029524.1:1665856-1667682	POLR2D	0.0354361	2.08303	POLR2D	POLR2D
NC_029520.1:32788983-32792619	NFKBIA	0.00907859	2.08857	NFKBIA	NFKBIA
NC_029517.1:22205659-22211073	SHFM1	0.0121145	2.09076	SHFM1	LOC101796787
NC_029541.1:4497723-4501211	OARD1	0.0052256	2.09202	OARD1	OARD1
NC_029526.1:15657196-15664260	IRF8	0.0075681	2.10047	IRF8	IRF8
NC_029516.1:109993015-110002867	PIGA	0.0126203	2.10337	PIGA	PIGA
NC_029528.1:4932524-4935761	RPS14	0.0156502	2.1042	RPS14	RPS14
NC_029521.1:10860217-10866135	RPS24	0.0223023	2.10558	RPS24	RPS24
NW_015439463.1:615-2222	-	0.0354361	2.10761	-	-
NC_029524.1:13010728-13024413	TFRC	0.0435235	2.10878	TFRC	TFRC
NC_029520.1:8846971-8851543	RPLP2	0.0298014	2.11203	RPLP2	RPLP2
NC_029534.1:4589912-4592788	RPL23A	0.034234	2.11296	RPL23A	RPL23A
NC_029536.1:2802733-2813375	H6PD	0.0337878	2.11614	H6PD	H6PD
NC_029528.1:15518153-15536090	CYSTM1	0.00604753	2.11869	CYSTM1	CYSTM1
NC_029518.1:97779499-97788095	LOC107312408	0.0044507	2.12195	TDH	LOC101794341
NC_029517.1:76646795-76654998	MPLKIP	0.0115081	2.12247	MPLKIP	-
NC_029524.1:18236704-18272088	SERPINI1	0.013219	2.13661	SERPINI1	SERPINI1
NW_015439882.1:76222-78450	GLTSCR2	0.00351629	2.13932	GLTSCR2	-
NC_029522.1:4377-7901	HSPE1	0.00144391	2.13964	HSPE1	-
NC_029519.1:1848384-1851023	RBM41	0.0474127	2.14076	RBM41	RBM41
NC_029519.1:1631274-1632012	PIN4	0.0431492	2.14149	PIN4	PIN4
NC_029547.1:64462140-64465984	LOC107306660	0.010308	2.14881	LOC107052389	LOC101792525
NC_029540.1:1557983-1562379	HAX1	0.0354361	2.15116	HAX1	-
NC_029526.1:13875852-13936083	PLCG2	0.00907859	2.1537	PLCG2	PLCG2
NC_029518.1:10166059-10171104	EPCAM	0.0126203	2.15501	EPCAM	EPCAM
NC_029517.1:114846918-114850850	LOC107310358	0.00255575	2.16951	UQCRB	LOC101803858
NC_029518.1:73697226-73699632	LOC107312032	0.00255575	2.17155	COX7A2	LOC101800200
NC_029517.1:42058437-42106470	TRANK1	0.0126203	2.17655	TRANK1	TRANK1
NC_029547.1:39506423-39519847	NFIL3	0.00144391	2.18135	NFIL3	NFIL3
NC_029533.1:9146674-9153612	SLC9A3R1	0.0426942	2.18349	SLC9A3R1	SLC9A3R1
NC_029520.1:45972271-46030356	C5H14orf2	0.0223023	2.20526	C14orf2	LOC101800201
NC_029523.1:14522244-14556404	DNASE2B,SAMD13	0.00907859	2.20806	-	-
NC_029516.1:42511597-42537256	APAF1	0.00144391	2.20838	APAF1	APAF1
NC_029547.1:6680102-6692380	LOC107305752	0.00687394	2.2191	AQP3	AQP3
NC_029531.1:100031-104660	TAP1	0.0366261	2.22027	TAP1	TAP1
NC_029535.1:9233433-9244178	LOC107323135	0.0223023	2.22107	LOC771734	SIRPA
NC_029542.1:3073633-3082295	CALCOCO2	0.00351629	2.22201	CALCOCO2	CALCOCO2
NC_029517.1:97522266-97523824	CEBPD	0.0263692	2.22204	CEBPD	-
NC_029516.1:107416138-107418987	SAT1	0.00144391	2.22268	SAT1	SAT1
NC_029518.1:3410749-3446513	XDH	0.0243313	2.22486	XDH	XDH
NC_029529.1:8035328-8039853	RPS15A	0.0097446	2.23156	RPS15A	RPS15A
NC_029518.1:95961192-95971825	LOC107312405	0.0126203	2.23472	LOC422002	-
NC_029523.1:3603359-3612221	LOC107317183	0.00351629	2.23723	SELP	SELP
NC_029517.1:101963860-102008355	CA8	0.0399294	2.23873	CA8	CA8
NC_029547.1:21835618-21864344	POLK	0.00832571	2.24221	POLK	POLK
NC_029518.1:85527420-85534271	RPS7	0.0144416	2.24462	RPS7	RPS7
NW_015439931.1:1827-30452	PPOX	0.0459579	2.24479	PPOX	-
NC_029517.1:119166018-119185769	EIF3E	0.0052256	2.24849	EIF3E	EIF3E
NC_029538.1:2454543-2460101	MECR	0.0144416	2.24994	MECR	MECR
NC_029516.1:163323169-163338994	TMEM123	0.00144391	2.25021	TMEM123	TMEM123
NC_029538.1:266120-267254	ZNF593	0.00604753	2.25035	ZNF593	-
NC_029547.1:16353124-16375767	EMB	0.00144391	2.25169	EMB	EMB
NC_029535.1:5919518-5926498	LOC107322928	0.00604753	2.25236	EPB42	EPB42
NC_029524.1:18325899-18337234	ZBBX	0.0283804	2.25263	ZBBX	ZBBX
NC_029516.1:46654483-46656599	LOC107314004	0.00687394	2.25298	H1F0	LOC101798499
NC_029516.1:168347520-168362386	CTSC	0.0097446	2.25413	CTSC	CTSC
NC_029547.1:23367227-23445465	DOCK8	0.0126203	2.25942	DOCK8	DOCK8
NC_029520.1:13741463-13752756	NRIP3	0.0366261	2.26104	NRIP3	NRIP3
NC_029519.1:66419711-66423530	SMIM20	0.0115081	2.26681	SMIM20	SMIM20
NC_029528.1:13156518-13178456	LCP2	0.0052256	2.26902	LCP2	LCP2
NC_029518.1:71487496-71501320	LOC107312006	0.041084	2.27077	-	-
NC_029531.1:104740-109472	TAP2	0.00255575	2.27114	TAP2	TAP2
NC_029541.1:610547-614200	PIM1	0.00144391	2.27297	PIM1	-
NC_029520.1:7781341-7784456	SERPING1	0.00144391	2.27462	SERPING1	-
NC_029537.1:938365-948259	SFTPB	0.0150842	2.27964	LOC107050755	-
NC_029524.1:9826533-9938255	LOC107318199,PLSCR1	0.00144391	2.28008	-	-
NW_015439947.1:6341-42914	LOC107307384	0.0109632	2.28698	HLA-DRA	LOC101804845
NC_029526.1:7127501-7152659	LOC107319304	0.0044507	2.29446	C11H19ORF12	LOC101792123
NC_029547.1:8541613-8542604	MRPL17	0.018857	2.2954	MRPL17	-
NC_029524.1:13310860-13314843	B3GNT7	0.0288866	2.29632	B3GNT7	B3GNT7
NC_029518.1:44370245-44566408	LOC107311590	0.0044507	2.29967	SYNE1	SYNE1
NC_029533.1:1840700-1858181	CFAP52	0.0403507	2.30144	CFAP52	CFAP52
NC_029517.1:53690682-53796602	DNAH5	0.0097446	2.30718	DNAH5	DNAH5
NC_029527.1:9302875-9333817	PXK	0.00255575	2.30739	PXK	PXK
NC_029523.1:3546440-3555742	RGS18	0.0253804	2.3074	RGS18	LOC101800022
NC_029520.1:772065-772931	INAFM2	0.0468832	2.3118	INAFM2	-
NW_015440675.1:1648-2132	-	0.0075681	2.3135	-	-
NC_029532.1:894013-894666	MRPL41	0.00907859	2.31589	MRPL41	MRPL41
NC_029517.1:112599564-112623141	NBN	0.00255575	2.31869	NBN	NBN
NC_029525.1:7069517-7183759	UNC13C	0.0314616	2.3191	UNC13C	UNC13C
NC_029547.1:55645233-55646836	RPS23	0.0075681	2.32148	RPS23	RPS23
NC_029519.1:33373655-33377107	RPL34	0.00144391	2.32159	RPL34	RPL34
NC_029531.1:58347-84822	LOC107321529,LOC107321565	0.010308	2.32213	-	-
NC_029526.1:2577365-2591037	LOC107319153	0.0166461	2.32388	LOC107054267	LOC101794820
NC_029543.1:2462662-2463971	MRPL34	0.0044507	2.32397	MRPL34	MRPL34
NC_029538.1:4890892-4897622	RPL11	0.00832571	2.33824	RPL11	RPL11
NC_029538.1:1326582-1331348	LOC107323924	0.0052256	2.34371	LOC419563	-
NC_029519.1:48998900-48999273	-	0.0269531	2.34399	-	-
NC_029516.1:148554187-148561379	RGCC	0.018857	2.34634	RGCC	RGCC
NC_029519.1:20872333-20877414	APELA	0.0075681	2.34637	APELA	APELA
NC_029516.1:98729029-98735790	NDUFV3	0.0166461	2.34981	NDUFV3	LOC101799057
NC_029538.1:4678753-4682960	AZIN2	0.0318036	2.35792	AZIN2	AZIN2
NC_029520.1:24634661-24641963	SYNJ2BP	0.010308	2.35798	-	-
NC_029535.1:519322-546031	SAMHD1	0.00255575	2.36013	SAMHD1	SAMHD1
NC_029518.1:47141552-47198155	TAGAP	0.0161487	2.36303	TAGAP	TAGAP
NC_029523.1:931332-1080890	VAV3	0.00144391	2.36406	VAV3	VAV3
NC_029528.1:4780893-4798702	CSF1R	0.00255575	2.36426	-	-
NC_029540.1:1215525-1216851	LOC107324454	0.0044507	2.36454	S100A6	LOC101801959
NC_029547.1:38359886-38365048	AAED1	0.0488562	2.36596	AAED1	AAED1
NC_029521.1:18322790-18411053	BLNK	0.0121145	2.37055	BLNK	BLNK
NC_029531.1:164433-169753	TAPBP	0.00255575	2.37205	TAPBP	-
NC_029519.1:44610399-44615987	JCHAIN	0.00687394	2.37255	JCHAIN	JCHAIN
NC_029523.1:18750133-18756284	PRDX1	0.0194318	2.37622	PRDX1	PRDX1
NC_029520.1:21871527-21873635	CHAC1	0.0346768	2.37791	CHAC1	CHAC1
NC_029522.1:3327256-3380611	LOC107316373	0.0419328	2.38375	UGT1A1	LOC101802378
NC_029547.1:57910636-57911434	MRPL50	0.0217774	2.38785	MRPL50	MRPL50
NC_029519.1:43908197-43914247	SARAF	0.00255575	2.3905	SARAF	SARAF
NC_029522.1:18794976-18805872	DTX3L	0.0370706	2.39496	DTX3L	-
NC_029517.1:100406247-100423340	LOC107310207	0.00832571	2.40241	LOC421125	TMEM68
NC_029533.1:4511844-4520266	LOC107322137,TMC6	0.00144391	2.40556	-	-
NC_029519.1:2138178-2145519	ACRC	0.0451822	2.40917	ACRC	ACRC
NC_029543.1:1028177-1039544	MYO1F	0.0075681	2.41137	MYO1F	MYO1F
NC_029547.1:55941088-56042426	VCAN	0.00351629	2.42266	VCAN	VCAN
NC_029517.1:80799121-80800530	ALG2	0.0183189	2.42382	ALG2	ALG2
NC_029517.1:80829922-80851781	GLIPR2	0.00144391	2.42613	GLIPR2	GLIPR2
NC_029541.1:2735864-2750534	RASSF5	0.0183189	2.43784	RASSF5	RASSF5
NC_029520.1:10878395-10883178	ASCL2	0.010308	2.44155	-	-
NC_029534.1:8309912-8349441	LOC107322778	0.00351629	2.44445	LOC100857331	-
NC_029518.1:10971183-11006599	ISM1	0.0166461	2.45204	ISM1	ISM1
NC_029547.1:39931063-39933955	HINT1	0.0044507	2.45583	HINT1	HINT1
NC_029523.1:1949047-2002672	PTPRC	0.00144391	2.45782	PTPRC	PTPRC
NC_029517.1:35274039-35352302	NEK10	0.0166461	2.4607	NEK10	LOC101804905
NC_029526.1:13984429-14001064	LOC107319387,LOC107319388,LOC107319389	0.0044507	2.46296	-	-
NC_029539.1:3203237-3206338	LOC107324290	0.00144391	2.46364	TMEM136-1	LOC101802115
NC_029532.1:173501-175452	LOC107321660	0.0121145	2.47195	PTGDS	LOC101800035
NC_029516.1:119312059-119365775	KIAA1211L	0.0075681	2.47367	KIAA1211L	KIAA1211L
NC_029518.1:292879-342561	PLEK	0.00144391	2.47418	PLEK	PLEK
NC_029518.1:54542858-54591737	TPD52L1	0.0075681	2.47886	TPD52L1	TPD52L1
NC_029520.1:33089756-33106281	MBIP	0.0052256	2.48604	MBIP	MBIP
NW_015440944.1:12749-14850	LOC107307925	0.0288866	2.48629	-	-
NC_029547.1:66716153-66720788	LOC107306736	0.037903	2.48861	LOC768709	-
NC_029520.1:1362470-1363703	LOC107314285	0.00351629	2.48975	LOC770612	-
NC_029533.1:8126204-8151277	TOM1L1	0.0211624	2.498	TOM1L1	TOM1L1
NC_029547.1:33616896-33635592	GCNT1	0.00351629	2.50239	GCNT1	GCNT1
NC_029520.1:51128904-51131742	LGALS3	0.00144391	2.50725	LGALS3	LGALS3
NC_029520.1:7675932-7677698	-	0.0205919	2.50749	-	-
NC_029519.1:26894662-26898072	LOC107313135	0.0172278	2.50761	LOC776458	-
NC_029518.1:43298455-43311829	ZC3H12D	0.0150842	2.51028	ZC3H12D	ZC3H12D
NC_029536.1:2149306-2156653	TNFRSF4	0.00351629	2.51245	TNFRSF18	TNFRSF4
NC_029517.1:60911000-61002993	LOC107309566	0.0422376	2.5135	SERPINB6	LOC106018098
NC_029525.1:739624-740822	RPS17	0.00144391	2.51604	RPS17	RPS17
NC_029535.1:8713909-8721161	BPI	0.00255575	2.52148	BPI	LOC101798586
NC_029517.1:131182012-131183079	RPLP1	0.00832571	2.52407	RPLP1	-
NC_029517.1:52309493-52315394	ROPN1L	0.0471218	2.52598	ROPN1L	ROPN1L
NC_029523.1:3508352-3512139	RGS1	0.0253804	2.52738	RGS1	RGS1
NC_029517.1:78817753-78824476	RP9	0.00144391	2.53176	RP9	RP9
NC_029518.1:42162958-42180332	RAB32	0.00144391	2.53334	RAB32	RAB32
NC_029518.1:16445498-16455379	SLC30A10	0.00144391	2.5352	SLC30A10	SLC30A10
NC_029516.1:41056540-41121089	PLXNC1	0.0044507	2.53531	PLXNC1	PLXNC1
NC_029517.1:73698431-73702201	SEC61G	0.00144391	2.53548	SEC61G	SEC61G
NC_029530.1:4641839-4652950	P2RX7	0.00351629	2.53863	P2RX7	P2RX7
NC_029535.1:8100278-8102572	PPDPF	0.00255575	2.53916	PPDPF	PPDPF
NC_029542.1:4701341-4704430	IFI35	0.00144391	2.54021	-	-
NC_029533.1:7748053-7776073	TRIM25	0.037903	2.54429	TRIM25	TRIM25
NC_029516.1:11383424-11502386	FGL2	0.0150842	2.54667	FGL2	FGL2
NC_029519.1:54652745-54693910	SLC39A8	0.0354361	2.54707	SLC39A8	SLC39A8
NC_029528.1:10320790-10334185	SLC26A2	0.0156502	2.54878	SLC26A2	SLC26A2
NW_015439881.1:126920-127110	-	0.010308	2.5524	-	-
NC_029522.1:12605559-12652178	ITGA4	0.00144391	2.55856	ITGA4	ITGA4
NC_029539.1:4416187-4417890	APOA1	0.0156502	2.56128	APOA1	LOC101797140
NC_029535.1:7463323-7473603	OGFR	0.00144391	2.56236	OGFR	OGFR
NC_029535.1:11099023-11100817	PFDN4	0.0052256	2.5624	PFDN4	PFDN4
NC_029523.1:21776831-21816830	ZCCHC11	0.00604753	2.56723	ZCCHC11	ZCCHC11
NC_029538.1:227973-229850	LOC107323801	0.00351629	2.57779	LOC419545	LOC101803910
NC_029543.1:1909729-1916852	CFD	0.00255575	2.57903	CFD	-
NC_029516.1:69599718-69613561	PTPN6	0.00144391	2.58301	PTPN6	PTPN6
NC_029524.1:17447141-17448948	RPL22L1	0.00144391	2.59268	RPL22L1	RPL22L1
NC_029517.1:87634016-87647105	CIDEA	0.0044507	2.5998	CIDEA	CIDEA
NC_029516.1:71808991-71811148	LOC107319774	0.00687394	2.60198	COX17	LOC101801213
NC_029517.1:29474917-29505648	SNX10	0.00144391	2.60525	SNX10	SNX10
NC_029547.1:53319418-53331722	CETN3	0.00144391	2.61007	CETN3	CETN3
NC_029541.1:449781-466246	FKBP5	0.0456529	2.61131	FKBP5	FKBP5
NW_015440164.1:27097-27221	-	0.0474127	2.61241	-	-
NC_029520.1:1367683-1370894	LOC107314286,LOC107314287	0.00144391	2.62764	-	-
NC_029523.1:19064344-19068271	TSPAN1	0.0385769	2.62776	TSPAN1	TSPAN1
NC_029518.1:80732220-80765514	LOC107312131,LOC107312132	0.02326	2.63283	-	-
NC_029519.1:2998369-3003061	LOC107312641	0.0485475	2.64149	LOC422224	LOC101801610
NC_029517.1:104383905-104395889	LOC107310238	0.0318036	2.64415	LOC107052740	LOC106017052
NW_015440135.1:12173-20383	LOC107307680	0.00144391	2.64736	LOC769704	LOC101790670
NC_029517.1:429680-431442	LOC107308693	0.0248586	2.64755	LOC420368	-
NC_029520.1:6057429-6116850	EHF	0.0238524	2.64899	EHF	EHF
NC_029535.1:7094237-7098188	RPS21	0.00144391	2.65212	RPS21	LOC101802140
NC_029535.1:1016290-1037868	LOC107322824	0.0318036	2.65636	DDEFL1	LOC101802747
NC_029519.1:53961120-53968750	LOC107313657	0.034234	2.65715	ADH1C	LOC101804666
NC_029524.1:11114541-11117436	CPN2	0.043895	2.65725	CPN2	-
NC_029519.1:55183944-55192380	TLR3	0.00144391	2.6576	TLR3	TLR3
NC_029519.1:54040591-54081519	DAPP1	0.017829	2.66084	DAPP1	DAPP1
NC_029521.1:16710993-16716640	CH25H	0.0228026	2.66272	CH25H	CH25H
NC_029528.1:9745645-9837736	ATP10B	0.00687394	2.66538	ATP10B	ATP10B
NC_029524.1:12064944-12075390	CLDN1	0.00144391	2.66889	CLDN1	CLDN1
NC_029537.1:1639441-1649952	RASSF2	0.00144391	2.67071	RASSF2	RASSF2
NC_029545.1:354427-364324	LOC107325888	0.0126203	2.67972	LOC769729	LOC101803440
NC_029522.1:24883188-24912765	ITGB6	0.0044507	2.68941	ITGB6	ITGB6
NC_029522.1:18806594-18840217	LOC107316784,PARP14	0.0321183	2.7011	-	-
NC_029535.1:10895922-10919863	LOC107323232	0.0243313	2.7139	LOC419333	LOC101796210
NC_029547.1:39921979-39929989	LYRM7	0.0150842	2.72103	LYRM7	LYRM7
NC_029529.1:3160833-3163197	LOC107320710	0.00144391	2.72397	NUDT1	-
NC_029516.1:94007-106680	HCLS1	0.0121145	2.7295	HCLS1	LOC101793940
NC_029521.1:3550222-3557764	LOC107315598	0.0052256	2.73359	LOC423629	LOC101798065
NC_029516.1:151428037-151434157	PHF11	0.00144391	2.74423	PHF11	PHF11
NC_029529.1:809297-814898	-	0.00687394	2.75529	-	-
NC_029516.1:138139798-138192673	SCEL	0.00144391	2.76748	SCEL	SCEL
NC_029517.1:80794956-80798916	SEC61B	0.00144391	2.7698	SEC61B	LOC101794894
NC_029531.1:157238-158667	LOC107321546	0.00144391	2.77018	LOC101747454	-
NC_029517.1:77480026-77494443	LOC107309863	0.0138859	2.77391	TARP	LOC101805253
NC_029518.1:48920039-48922757	ABRACL	0.0052256	2.7885	ABRACL	ABRACL
NC_029533.1:4544979-4547058	SOCS3	0.0097446	2.79027	SOCS3	SOCS3
NC_029522.1:2026289-2045253	STAT1	0.00144391	2.79264	STAT1	LOC101795022
NC_029516.1:150394970-150437740	LCP1	0.00144391	2.79291	LCP1	LCP1
NC_029519.1:218761-236263	VSIG4	0.0337878	2.79563	VSIG4	LOC101801783
NC_029516.1:175072418-175076941	LOC107308652	0.0370706	2.79998	-	-
NC_029518.1:27087647-27116016	CMTR1	0.00144391	2.80258	CMTR1	CMTR1
NC_029533.1:1670563-1711853	PIK3R5	0.0183189	2.80775	PIK3R5	PIK3R5
NC_029516.1:111196748-111215434	TLR7	0.0466417	2.80837	TLR7	TLR7
NC_029529.1:794946-800271	-	0.00255575	2.81021	-	-
NC_029543.1:1195921-1199682	OAZ1	0.00144391	2.81348	OAZ1	OAZ1
NC_029524.1:17588281-17624912	LRRC31	0.0426942	2.82086	LRRC31	LRRC31
NC_029521.1:1925429-1951313	GPRIN2	0.0403507	2.82109	GPRIN2	GPRIN2
NC_029517.1:127722383-127789994	LRRC6	0.0477838	2.82214	LRRC6	LRRC6
NC_029542.1:99584-127147	LOC107324962	0.0052256	2.82635	LOC101748259	LOC101804340
NC_029535.1:9273350-9294768	HELZ2	0.00144391	2.8284	HELZ2	HELZ2
NC_029544.1:1750449-1754532	STAT2	0.00144391	2.83308	STAT2	-
NC_029527.1:1265487-1269151	LOC107319577	0.00144391	2.83765	GBP	-
NC_029543.1:1315683-1317631	LOC107325664	0.00144391	2.8436	-	-
NC_029518.1:74760784-75036694	RIMS1	0.00144391	2.85188	RIMS1	RIMS1
NC_029518.1:95951024-95960746	LOC107312404	0.00144391	2.85225	C3H8ORF80	NUGGC
NC_029528.1:4924663-4928405	CD74	0.00144391	2.85357	CD74	CD74
NC_029516.1:68799600-68834643	LOC107318451	0.0044507	2.87332	A2ML3	A2M
NW_015439888.1:108907-109789	-	0.0311572	2.88053	-	-
NC_029516.1:102053602-102088953	LANCL3	0.0138859	2.88533	LANCL3	-
NC_029547.1:6650923-6654606	LOC107305757	0.0248586	2.89645	PINLYP	LOC106018560
NC_029516.1:117215819-117254466	LOC107307805,PLCXD1	0.00832571	2.89874	-	-
NC_029518.1:45167322-45236151	IPCEF1	0.0166461	2.89989	IPCEF1	IPCEF1
NC_029519.1:43940055-43946687	HOPX	0.00144391	2.90928	HOPX	HOPX
NC_029547.1:39248328-39290814	SYK	0.0459579	2.91858	SYK	SYK
NC_029522.1:2544731-2554548	FTCD	0.0419328	2.92009	FTCD	LOC101789783
NC_029516.1:57938081-57944623	MGST1	0.00144391	2.93542	MGST1	MGST1
NC_029547.1:8333321-8334481	HINT2	0.0422376	2.93703	HINT2	-
NC_029520.1:1346858-1361061	B4GALNT4	0.00144391	2.94696	B4GALNT4	B4GALNT4
NC_029518.1:28763324-28766655	NANP	0.00144391	2.94715	NANP	NANP
NC_029520.1:10893491-10909909	LOC107314564	0.00144391	2.94786	TSPAN32	TSPAN32
NC_029517.1:115311301-115368753	LAPTM4B	0.0301451	2.94977	LAPTM4B	LAPTM4B
NC_029520.1:47258424-47324059	GPR132	0.0211624	2.9931	GPR132	GPR132
NC_029520.1:41620989-41688981	CLMN	0.00144391	2.99973	CLMN	CLMN
NC_029527.1:1260892-1264872	LOC107319576	0.00144391	3.0067	LOC415922	-
NC_029521.1:16717228-16730733	LIPA	0.00144391	3.00748	LIPA	LIPA
NC_029541.1:3622904-3628857	MOV10	0.00144391	3.00833	MOV10	MOV10
NC_029517.1:63142151-63154585	SERPINB5	0.00351629	3.00934	SERPINB5	SERPINB5
NC_029520.1:5850075-5902664	CD44	0.00144391	3.02736	CD44	CD44
NC_029522.1:19099948-19118844	MUC13	0.00144391	3.03576	MUC13	MUC13
NC_029518.1:99217924-99223492	LOC107312450	0.0166461	3.03863	CYP2K1L	LOC101796596
NC_029541.1:4783731-4792712	LOC107324931	0.00832571	3.04062	LOC768786	LOC101789969
NC_029526.1:1512219-1518249	LCAT	0.0044507	3.04354	LCAT	LCAT
NC_029521.1:4253596-4253777	-	0.00144391	3.0441	-	-
NC_029540.1:2086471-2090894	CTSS	0.00144391	3.05531	CTSS	CTSS
NC_029528.1:6532907-6549633	LOC107320213	0.02326	3.06181	TIMD4	LOC101802211
NC_029529.1:8558375-8561424	SOCS1	0.0115081	3.06659	SOCS1	SOCS1
NC_029523.1:2555610-2595079	CFH	0.00144391	3.12916	RP4-608O15.3	LOC101804106
NC_029547.1:51118773-51121878	RFESD	0.00144391	3.14561	RFESD	RFESD
NC_029520.1:226870-231187	ZP1	0.0488562	3.14819	ZP1	-
NC_029530.1:6989847-6993764	IGLL1	0.00144391	3.15311	IGLL1	-
NC_029540.1:799389-802236	LOC107324444	0.00144391	3.15525	CD48	LOC101795567
NC_029523.1:14348042-14365966	MCOLN2	0.0097446	3.15988	MCOLN2	MCOLN2
NC_029518.1:15732516-15745629	HHIPL2	0.0488562	3.16448	HHIPL2	HHIPL2
NC_029516.1:69644985-69650788	C1R	0.00144391	3.1678	C1R	C1R
NC_029547.1:11820428-11823153	RPL37	0.00144391	3.16829	RPL37	RPL37
NW_015440271.1:11000-13290	-	0.00144391	3.18669	-	-
NC_029535.1:12272318-12274541	CEBPB	0.0044507	3.19493	CEBPB	-
NW_015440106.1:19645-19754	-	0.0269531	3.19625	-	-
NC_029527.1:2045441-2048795	HYAL3,NAT6	0.0199679	3.20405	-	-
NC_029525.1:10822491-10854116	IL16	0.0183189	3.21277	IL16	IL16
NC_029518.1:27179504-27187857	NFKBIE	0.0172278	3.21776	NFKBIE	NFKBIE
NC_029522.1:12206910-12398287	PDE1A	0.0138859	3.22277	PDE1A	PDE1A
NC_029541.1:2818067-2836739	LOC107324775,LOC107324776	0.00144391	3.25159	-	-
NC_029519.1:21837643-21874807	DDX60	0.0044507	3.26524	DDX60	DDX60
NC_029517.1:49220740-49224039	-	0.00255575	3.26617	-	-
NC_029542.1:4318623-4326660	NT5C3B	0.00144391	3.26636	NT5C3B	NT5C3B
NC_029518.1:86716568-86722591	CMPK2	0.0075681	3.27179	CMPK2	CMPK2
NC_029529.1:802179-808439	LOC107320533	0.00144391	3.28129	MIR365B	-
NC_029521.1:19108420-19152319	LOC107316069	0.0488562	3.28243	LOC428967	LOC101803823
NC_029518.1:14010269-14014218	MAL	0.0194318	3.28766	MAL	MAL
NC_029522.1:29844188-29853926	CYTIP	0.0075681	3.29722	CYTIP	CYTIP
NC_029520.1:52245124-52245695	RPS29	0.00144391	3.31489	RPS29	RPS29
NC_029527.1:2043171-2045260	LSMEM2	0.0431492	3.31635	LSMEM2	-
NC_029517.1:38917726-38940136	ACKR4	0.00144391	3.33876	ACKR4	ACKR4
NC_029524.1:21233754-21271614	CP	0.00144391	3.34298	CP	CP
NC_029534.1:6119829-6121118	-	0.00351629	3.35315	-	-
NC_029531.1:132793-135929	LOC107321549	0.0044507	3.35732	DMB2	-
NC_029517.1:5514927-5520977	LOC107308773	0.0183189	3.36724	C9orf152	LOC101791947
NC_029516.1:65886425-65897478	BCL2L14	0.0115081	3.37554	BCL2L14	BCL2L14
NC_029517.1:49224801-49225508	LOC107309482	0.00144391	3.38165	-	-
NC_029518.1:88600884-88614669	C3H2orf50	0.043895	3.40443	C2orf50	LOC101791518
NC_029537.1:2310175-2313961	NKX3-1	0.02789	3.41486	NKX3-1	-
NC_029542.1:2410714-2415909	RUNDC3A	0.00144391	3.42	RUNDC3A	-
NC_029529.1:5184510-5189658	GRAP	0.0097446	3.4248	GRAP	GRAP
NC_029547.1:8245445-8263467	LOC107305832	0.00255575	3.44337	LOC100858919	LOC101796527
NC_029547.1:59029732-59038619	PTGR1	0.00144391	3.45097	PTGR1	PTGR1
NC_029522.1:30823999-30831479	NMI	0.00144391	3.461	NMI	NMI
NC_029531.1:88883-90262	-	0.00144391	3.46587	-	-
NC_029516.1:56502601-56517529	LOC107316140	0.00144391	3.47014	PARP12	LOC101802866
NC_029520.1:30911123-30929306	COCH	0.0075681	3.47307	COCH	COCH
NC_029517.1:22559654-22615415	COL28A1	0.0321183	3.47352	COL28A1	COL28A1
NC_029526.1:15126972-15134826	LOC107319410	0.00144391	3.47388	LOC776594	LOC101796494
NC_029521.1:15113621-15134777	ALOX5	0.00144391	3.47499	ALOX5	ALOX5
NC_029536.1:5275986-5277669	C1QC	0.00144391	3.51416	C1QC	C1QC
NC_029522.1:25590122-25617154	IFIH1	0.00144391	3.5449	IFIH1	IFIH1
NC_029522.1:2234625-2246615	ITGB2	0.00144391	3.54526	ITGB2	ITGB2
NC_029524.1:11270356-11301413	ATP13A4	0.0183189	3.55227	ATP13A4	ATP13A4
NC_029516.1:65657629-65682754	LOC107317735	0.00144391	3.56215	ZC3HAV1	LOC101795565
NC_029531.1:161774-162279	LOC107321556	0.0144416	3.56681	-	-
NC_029517.1:24439547-24482211	SCIN	0.00144391	3.56699	SCIN	SCIN
NC_029517.1:20890406-20899799	LOC107309078	0.0183189	3.57544	SAMD9L	LOC101793511
NC_029518.1:13962787-13964620	GNMT	0.0459579	3.58906	GNMT	-
NC_029517.1:70913768-70916121	-	0.0243313	3.59605	-	-
NC_029540.1:2127875-2133541	PCP4L1	0.0468832	3.60169	PCP4L1	-
NC_029525.1:727466-733425	PATL2	0.0052256	3.64525	PATL2	PATL2
NC_029522.1:32808628-33122588	ARHGAP15	0.00144391	3.66276	ARHGAP15	ARHGAP15
NC_029519.1:52171213-52184304	CFI	0.0109632	3.66906	CFI	CFI
NC_029518.1:99225891-99232570	LOC107312449	0.0471218	3.67839	LOC107049058	LOC101796420
NC_029517.1:78829083-78835178	LOC107309880	0.0395055	3.68712	LOC420748	LOC101800106
NC_029516.1:99621734-99699063	LOC107324186	0.0126203	3.70783	LOC107055472	-
NC_029547.1:9927850-9972133	LOC107305869	0.00144391	3.70961	-	-
NC_029537.1:2305516-2309710	NKX2-6	0.0496357	3.73286	NKX2-6	-
NC_029516.1:50661740-50670798	USP18	0.00144391	3.73326	USP18	USP18
NC_029516.1:117255302-117266368	LOC107307715	0.037903	3.741	RGN	LOC101796441
NC_029547.1:11961768-11962690	LOC107305927	0.0166461	3.79242	-	-
NC_029516.1:64094714-64163489	PRR5	0.00255575	3.79586	PRR5	PRR5
NC_029520.1:218934-220861	MS4A15	0.0228026	3.80182	MS4A15	-
NC_029547.1:24907049-24919193	LOC107306120	0.00144391	3.80272	CD274	CD274
NC_029520.1:10945722-10992197	TRPM5	0.0407189	3.80562	TRPM5	TRPM5
NC_029520.1:10910355-10912502	-	0.0075681	3.80799	-	-
NC_029542.1:4436382-4442275	DHX58	0.00144391	3.81634	DHX58	DHX58
NC_029541.1:1897238-1902218	ETV7	0.00144391	3.82127	ETV7	-
NC_029547.1:51052435-51116217	GLRX	0.00144391	3.82152	GLRX	-
NC_029523.1:2529450-2554893	LOC107317155	0.00832571	3.82497	F13B	F13B
NC_029528.1:10338970-10344834	LOC107320352	0.00144391	3.82706	LOC416147	-
NC_029518.1:86727517-86735216	RSAD2	0.0052256	3.83976	RSAD2	RSAD2
NC_029521.1:6045342-6047561	LOC107315657	0.00604753	3.84773	ANG	-
NC_029517.1:19122651-19142047	STEAP4	0.00351629	3.84794	STEAP4	STEAP4
NC_029547.1:40307884-40421801	-	0.0126203	3.85226	-	-
NC_029538.1:293053-306446	LAPTM5	0.00144391	3.87328	LAPTM5	LAPTM5
NW_015440037.1:2350-4290	LOC107307561	0.02326	3.94255	LOC107050964	-
NC_029528.1:13401756-13427251	GABRP	0.00351629	3.95234	GABRP	GABRP
NC_029531.1:139547-145173	LOC107321548	0.00144391	3.96521	DMA	LOC101804125
NC_029519.1:20564157-20759913	MARCH1	0.00144391	3.97929	-	-
NC_029516.1:119396807-119423562	LOC107307139	0.0399294	3.98953	LYG2	LOC101790069
NC_029517.1:431785-433490	LOC107308694	0.00144391	3.99216	GIMAP1	LOC101790952
NC_029525.1:1921833-1939317	LOC107318588,LOC107318591,LOC107318595,STOML1	0.00144391	4.00468	-	-
NC_029525.1:11327520-11346318	MTHFS	0.0314616	4.02284	MTHFS	LOC101800329
NC_029543.1:375960-380186	PRAM1	0.0199679	4.02614	PRAM1	LOC101797380
NC_029520.1:45542566-45603679	EXOC3L4	0.00604753	4.09227	EXOC3L4	EXOC3L4
NC_029538.1:3847683-3850978	LOC107323845	0.00144391	4.09984	IFI27L2	-
NC_029516.1:55720623-55755148	AKR1D1	0.0223023	4.10311	AKR1D1	AKR1D1
NC_029531.1:206814-219411	LOC107321534	0.04626	4.10814	BG2	-
NC_029523.1:10179626-10202289	VCAM1	0.00144391	4.15628	VCAM1	VCAM1
NC_029520.1:102404-103799	LOC107314194	0.0301451	4.1586	LOC776507	LOC101795736
NC_029532.1:2456608-2462254	TLR4	0.0097446	4.19935	TLR4	TLR4
NC_029519.1:76095184-76100609	SLBP	0.00144391	4.22052	SLBP	SLBP
NC_029516.1:98131882-98149679	LOC107323611	0.00144391	4.25975	MX1	LOC101793492
NC_029536.1:3507137-3531390	MASP2	0.010308	4.26487	MASP2	MASP2
NC_029547.1:38918495-38921276	CKS2	0.00907859	4.26492	CKS2	CKS2
NC_029541.1:1949473-1951647	CDKN1A	0.00144391	4.34048	CDKN1A	CDKN1A
NC_029517.1:111400873-111416869	ATP6V0D2	0.0243313	4.34412	ATP6V0D2	ATP6V0D2
NC_029547.1:44646525-44671639	SLCO4C1	0.00144391	4.40005	SLCO4C1	SLCO4C1
NC_029531.1:190050-193513	LOC107321551	0.0314616	4.40217	-	-
NC_029524.1:6837925-6855711	AP1S3	0.0052256	4.40477	AP1S3	AP1S3
NW_015439386.1:0-292	-	0.0274344	4.43106	-	-
NC_029516.1:22679411-22766268	TFEC	0.0172278	4.44817	TFEC	TFEC
NC_029536.1:5272744-5274688	C1QB	0.00144391	4.4611	C1QB	C1QB
NC_029529.1:1015624-1022222	LITAF	0.0075681	4.47104	LITAF	LOC101800838
NW_015439904.1:61896-62234	-	0.013219	4.47229	-	-
NC_029521.1:6053056-6053726	-	0.0223023	4.48934	-	-
NC_029547.1:11227665-11286327	FYB	0.00144391	4.4901	FYB	FYB
NC_029539.1:3813642-3901200	ZBTB16	0.00144391	4.5058	ZBTB16	ZBTB16
NW_015440078.1:0-303	-	0.010308	4.52945	-	-
NC_029517.1:437959-438108	-	0.0471218	4.54084	-	-
NC_029520.1:155160-158500	LOC107314192,POLD4	0.0121145	4.57575	-	-
NC_029516.1:3075301-3086728	LOC107314934	0.0144416	4.59539	K123	LOC101790301
NC_029534.1:4190300-4198595	SERPINF2	0.00144391	4.59986	SERPINF2	SERPINF2
NC_029516.1:102009315-102032114	LOC107324446	0.00144391	4.60574	CYBB	LOC101792171
NC_029518.1:28767143-28790675	EIF2AK2	0.0097446	4.65419	EIF2AK2	EIF2AK2
NC_029516.1:156606241-156614839	ALOX5AP	0.00144391	4.66621	ALOX5AP	ALOX5AP
NC_029518.1:288766-292477	-	0.013219	4.6905	-	-
NC_029525.1:1940464-1942983	LOC107318593	0.0321183	4.75396	ZP3	LOC101797788
NC_029520.1:41339086-41373167	LOC107315243	0.02326	4.75409	SERPINA9	LOC101790996
NC_029516.1:61384711-61388293	LOC107317137	0.00144391	4.76776	C3AR1	C3AR1
NW_015439904.1:52212-60282	LOC107307240	0.00687394	4.78414	LOC107051108	-
NC_029547.1:37633863-37642615	LOC107306278	0.010308	4.78552	FBP1	FBP1
NW_015440051.1:18295-19636	-	0.0183189	4.8007	-	-
NC_029541.1:4523021-4526508	LOC107324921	0.00604753	4.81843	TREM-B2	LOC101804488
NC_029522.1:16856755-16909348	ABCB11	0.0311572	4.84567	ABCB11	ABCB11
NC_029538.1:230474-241638	UBXN11	0.013219	4.85987	UBXN11	UBXN11
NC_029517.1:17784176-17813690	LOC107309032	0.00144391	4.87747	LOC771888	LOC101801190
NC_029533.1:9123495-9127803	LOC107322373	0.0138859	4.91186	CD300A	LOC106014292
NC_029543.1:1189607-1194113	C28H19orf35	0.010308	4.95713	C28H19ORF35	LOC101803274
NC_029516.1:74900430-74930046	F5	0.00144391	4.98381	F5	F5
NC_029547.1:9897839-9924193	LOC107305838	0.00144391	4.98593	SPEF2	SPEF2
NC_029516.1:99397070-99398004	-	0.0228026	4.99049	-	-
NC_029516.1:88215469-88289627	SAMSN1	0.0075681	5.03434	SAMSN1	SAMSN1
NC_029526.1:2359054-2361594	LOC107319047	0.00144391	5.11013	LOC415616	LOC101796117
NC_029524.1:12865357-12866008	-	0.0144416	5.11537	-	-
NC_029516.1:116350340-116378455	LOC107306196	0.0075681	5.16525	LOC418666	LOC101793812
NC_029535.1:9547431-9551582	MMP9	0.00144391	5.16597	MMP9	MMP9
NC_029533.1:4506645-4511070	LOC107322132	0.00144391	5.20585	LOC100857706	LOC101791571
NC_029547.1:32369793-32386079	ANXA1	0.00144391	5.27279	ANXA1	ANXA1
NC_029520.1:8788137-8791889	IRF7	0.00144391	5.28709	IRF7	IRF7
NC_029517.1:38379-40579	-	0.00144391	5.28999	-	-
NC_029521.1:15069015-15075825	LOC107315856	0.0370706	5.30121	CYP2C8	-
NC_029532.1:5475774-5479828	SLC2A6	0.0052256	5.3464	SLC2A6	LOC101802020
NC_029523.1:23884294-23884816	-	0.0358443	5.34663	-	-
NC_029516.1:39193942-39208799	LOC107311370	0.0293466	5.35836	-	-
NC_029516.1:46976968-46996728	TMPRSS6	0.0474127	5.36683	TMPRSS6	TMPRSS6
NC_029529.1:2369206-2377387	LOC107320563	0.013219	5.4214	RP11-400G3.5	LOC101792573
NC_029517.1:39257191-39264251	LOC107309356	0.00144391	5.4424	CCR2	LOC101800429
NC_029543.1:2988152-2989869	LRRC25	0.00144391	5.48969	LRRC25	-
NC_029516.1:120523731-120534088	IL1R2	0.00144391	5.5272	IL1R2	IL1R2
NC_029517.1:70916191-70917710	LOC107309745	0.0121145	5.56965	-	-
NC_029519.1:26898540-26899337	-	0.035139	5.59333	-	-
NC_029518.1:51478326-51503002	LOC107311722,LOC107311723,TAAR1	0.00144391	5.59667	-	-
NC_029547.1:58495526-58503266	SLC46A2	0.00144391	5.61297	SLC46A2	SLC46A2
NC_029543.1:3035574-3043246	IFI30	0.0337878	5.61744	IFI30	IFI30
NC_029528.1:6553078-6560358	LOC107320215	0.00144391	5.6524	HAVCR1	HAVCR2
NC_029541.1:4518422-4522906	LOC107324922	0.00144391	5.66758	TREM2	TREM2
NC_029524.1:14168942-14179394	HRG	0.0407189	5.69369	HRG	HRG
NW_015440135.1:1995-2454	-	0.0161487	5.70072	-	-
NC_029517.1:39648594-39658591	TGM4	0.00144391	5.81846	TGM4	TGM4
NC_029516.1:149159085-149205827	EPSTI1	0.00144391	5.8295	EPSTI1	EPSTI1
NC_029519.1:41330558-41331856	LOC107313420	0.00144391	5.85882	PLACL2	PLAC8
NC_029525.1:11322874-11326145	BCL2A1	0.0194318	5.86491	BCL2A1	BCL2A1
NC_029527.1:2040041-2042100	LOC107319648	0.00144391	5.92255	OASL	LOC101800895
NC_029526.1:767739-772014	MLKL	0.0052256	5.92289	MLKL	MLKL
NC_029545.1:302072-339439	LOC107325871	0.00144391	5.97887	LOC426820	LOC101804154
NC_029529.1:11417414-11418769	LOC107320908	0.0248586	6.03511	NME4	-
NC_029518.1:40906051-40916558	LOC107311521	0.0419328	6.09877	LOC421584	LOC101793645
NC_029519.1:1184405-1188295	LOC107312638	0.0451822	6.11583	LOC428693	LOC101792641
NW_015439950.1:3694-4608	-	0.0248586	6.13033	-	-
NC_029547.1:1877140-1890548	PSTPIP2	0.0075681	6.13124	PSTPIP2	PSTPIP2
NC_029520.1:7776428-7781316	LOC107314453	0.00144391	6.13142	UBE2L6	-
NC_029534.1:1881156-1886840	NCF1	0.00144391	6.18539	NCF1	NCF1
NC_029538.1:3572767-3578288	CSF3R	0.00144391	6.1942	CSF3R	CSF3R
NC_029521.1:8821514-8823278	SRGN	0.00144391	6.21136	SRGN	-
NC_029517.1:133647241-133652421	LOC107310639	0.00144391	6.26764	LOC420301	LY6D
NC_029522.1:8272136-8288630	ATIC	0.00144391	6.33711	ATIC	ATIC
NC_029536.1:5278244-5280001	C1QA	0.00144391	6.41226	C1QA	C1QA
NC_029518.1:49590988-49597131	IL22RA2	0.00144391	6.419	IL22RA2	IL22RA2
NC_029517.1:40739505-40742710	CCR4	0.0442904	6.59017	CCR4	CCR4
NC_029547.1:8309830-8313000	LOC107305761	0.0324929	6.60128	CD72AG	-
NC_029517.1:116950006-116958719	DCSTAMP	0.00144391	6.66555	DCSTAMP	DCSTAMP
NW_015440023.1:14460-20000	LOC107307536	0.00144391	6.67365	LOC100858751	LOC101793233
NW_015440931.1:81-262	-	0.0321183	6.91796	-	-
NC_029518.1:19236546-19245307	BATF3	0.02789	6.96699	BATF3	BATF3
NC_029532.1:1574913-1581618	C17H9orf91	0.00351629	7.00325	C17H9ORF91	LOC101790680
NC_029519.1:51884784-51917945	ENPEP	0.0075681	7.00617	ENPEP	ENPEP
NC_029545.1:302072-339439	LOC107325877	0.00144391	7.05197	DMBT1	LOC106017784
NC_029521.1:6050406-6051315	-	0.00144391	7.1572	-	-
NC_029516.1:88117184-88134250	LIPI	0.0205919	7.21904	LIPI	LIPI
NC_029547.1:25230092-25265333	GLDC	0.00144391	7.29485	GLDC	GLDC
NC_029521.1:16736504-16740195	LOC107315867	0.00144391	7.30664	IFIT5	LOC101797569
NC_029516.1:123915465-123921288	PROZ	0.0314616	7.33019	PROZ	PROZ
NC_029516.1:47056769-47090462	LOC107313636	0.00144391	7.33196	CSF2RB	LOC101793887
NC_029522.1:33151458-33155232	UPP2	0.00255575	7.35008	UPP2	UPP2
NW_015440052.1:45318-46147	-	0.0329066	7.41712	-	-
NC_029526.1:554494-555815	LOC107319226	0.0097446	7.44743	MT3	-
NC_029516.1:116345729-116350340	LOC107306208	0.0414968	7.46031	LOC101747500	LOC101794111
NC_029516.1:69635281-69643140	C1S	0.00144391	7.52444	C1S	C1S
NC_029547.1:1890669-1891076	-	0.0395055	7.56051	-	-
NC_029534.1:3654581-3655602	LOC107322728	0.00144391	7.62494	CCLI10	LOC101791385
NC_029516.1:47092563-47102567	NCF4	0.00144391	7.67368	NCF4	NCF4
NC_029520.1:20478339-20499499	SPI1	0.00144391	7.69164	SPI1	SPI1
NC_029517.1:106981389-106987002	LY96	0.00144391	7.75709	LY96	LY96
NC_029534.1:3662557-3663517	LOC107322419	0.0166461	7.7811	LOC107057238	LOC101791569
NC_029542.1:3985288-3989951	GSDMA	0.00144391	7.84523	GSDMA	GSDMA
NC_029534.1:6846022-6863950	CA4	0.00255575	7.94001	CA4	CA4
NC_029522.1:29552685-29740595	KYNU	0.034234	8.0076	KYNU	KYNU
NC_029522.1:2247034-2258334	KMO	0.00351629	8.05644	KMO	KMO
NC_029516.1:149092124-149099538	LOC107308114	0.00144391	8.11355	LOC418836	LOC101801682
NC_029530.1:7459772-7473341	UPB1	0.0115081	8.17781	UPB1	UPB1
NC_029534.1:4431548-4439444	VTN	0.00144391	8.26629	VTN	VTN
NC_029517.1:109129219-109224166	LOC107310327	0.00144391	8.5988	LOC101750271	-
NC_029516.1:149151882-149153448	-	0.0228026	8.65745	-	-
NC_029516.1:47055997-47056747	-	0.00351629	8.66519	-	-
NW_015440931.1:608-911	-	0.0115081	8.69703	-	-
NC_029547.1:7731943-7734880	CCL19	0.0199679	8.74976	CCL19	CCL19
NC_029547.1:8263677-8268850	LOC107305758	0.0115081	8.82631	TROJAN	LOC101796723
NC_029518.1:7272076-7273005	-	0.00144391	8.9523	-	-
NC_029532.1:166450-169464	LOC107321681	0.00144391	9.03069	LCN15	LOC101800358
NC_029539.1:4412820-4414290	APOA4	0.0459579	9.2191	APOA4	APOA4
NC_029526.1:7123694-7127046	LOC107319305	0.00144391	9.25055	LOC100858381	-
NC_029518.1:57998867-58016204	LOC107311808	0.00144391	9.25063	LOC421740	LOC101792890
NC_029522.1:18585612-18597060	MARCO	0.00144391	9.59587	MARCO	MARCO
NC_029526.1:557506-559187	-	0.00144391	9.63964	-	-
NC_029532.1:170355-172727	LOC107321658	0.00144391	9.64363	CALII	-
NW_015440182.1:11712-20032	LOC107307734	0.00144391	9.71486	-	-
NC_029516.1:47037886-47040007	-	0.00255575	10.1015	-	-
NC_029547.1:24922752-24938584	LOC107306119	0.0052256	10.1073	PDCD1LG2	PDCD1LG2
NC_029523.1:2025579-2036581	ATP6V1G3	0.0126203	10.1691	ATP6V1G3	ATP6V1G3
NC_029516.1:47040803-47050555	LOC107313755	0.00144391	10.2226	-	-
NC_029516.1:71822505-71833610	PLA1A	0.00144391	10.2437	PLA1A	PLA1A
NC_029517.1:80814008-80816364	LOC107309939	0.00144391	10.2594	IFI6	LOC101794704
NC_029522.1:3550813-3557453	SPP2	0.043895	10.2737	SPP2	SPP2
NC_029547.1:8418425-8419680	LOC107305842	0.00144391	10.6367	AVD	LOC101805210
NW_015439916.1:63549-64910	-	0.00351629	10.7236	-	-
NW_015440158.1:18976-22483	LOC107307710	0.00255575	10.8958	LOC426422	-
NC_029518.1:97994825-97995300	-	0.0161487	10.8976	-	-
NC_029530.1:4889034-4892777	HPD	0.00144391	11.1536	HPD	HPD
NC_029525.1:6058982-6097906	AQP9	0.00144391	11.2231	AQP9	AQP9
NW_015440052.1:26680-37330	LOC107307586	0.00255575	11.261	LOC107050173	-
NC_029528.1:10336568-10338466	-	0.0314616	11.2827	-	-
NC_029516.1:98451554-98469758	LOC107323798	0.00144391	11.2889	LOC101747234	LOC101799709
NC_029516.1:111216720-111241899	PRPS2	0.00144391	11.3118	-	-
NC_029519.1:48426038-48500620	TNIP3	0.00144391	11.3633	TNIP3	TNIP3
NC_029524.1:3496166-3506109	TF	0.00144391	11.6044	TF	TF
NC_029523.1:4509182-4515020	SERPINC1	0.00255575	11.6132	SERPINC1	SERPINC1
NC_029518.1:36353759-36364018	AGT	0.00144391	11.6357	AGT	AGT
NC_029547.1:8406749-8407096	LOC107305803	0.0426942	11.6606	-	-
NC_029516.1:30274154-30279476	AVPR1A	0.00255575	11.7345	AVPR1A	LOC101796503
NW_015440109.1:18473-22808	LOC107307654	0.00144391	12.0399	LOC107049720	-
NC_029522.1:24163378-24166162	LOC107316955	0.00604753	12.6142	CXCR1	LOC101805430
NC_029547.1:12729984-12742309	LOC107305933	0.00604753	12.6911	BHMT	LOC101802407
NC_029519.1:33326631-33342639	ETNPPL	0.00144391	12.776	ETNPPL	ETNPPL
NC_029516.1:69063739-69080162	CD86	0.0166461	13.0379	CD86	LOC101794331
NC_029518.1:21417733-21448825	HAAO	0.035139	13.3014	HAAO	HAAO
NC_029521.1:5372604-5374237	DKK1	0.00144391	13.7655	DKK1	DKK1
NC_029516.1:174038640-174042232	HPX	0.00144391	13.7764	HPX	HPX
NC_029521.1:3593175-3620035	SFTPD	0.00144391	14.3263	-	-
NC_029521.1:3531812-3547486	MAT1A	0.00144391	14.4719	MAT1A	MAT1A
NC_029519.1:45319802-45356690	ALB	0.00144391	15.2377	ALB	ALB
NC_029529.1:3990170-3999957	LOC107320785	0.0052256	16.1152	CYP3A7	LOC101799795
NC_029520.1:16884436-16886099	LOC107314689	0.00144391	16.4022	-	-
NC_029532.1:6790512-6821412	C5	0.00255575	17.3623	C5	C5
NC_029516.1:138519939-138558307	IRG1	0.00144391	18.4345	IRG1	IRG1
NC_029535.1:4513646-4536929	MATN4	0.00144391	19.7204	MATN4	MATN4
NW_015439877.1:67871-142966	C3	0.0052256	20.0059	C3	C3
NC_029521.1:15290692-15295563	LOC107315914	0.0075681	21.3857	LOC100858647	LOC101795539
NC_029534.1:3712785-3716952	PSPH	0.00144391	22.1076	PSPH	PSPH
NC_029547.1:57902544-57909657	ALDOB	0.00144391	24.3544	ALDOB	ALDOB
NC_029519.1:74395674-74430961	HGFAC	0.0293466	24.5235	HGFAC	HGFAC
NC_029518.1:37540685-37547530	LOC107311487	0.00351629	25.4079	LOC395933	LOC101790335
NW_015439931.1:62617-63430	-	0.00144391	26.1252	-	-
NC_029535.1:5873681-5882262	LOC107322910	0.00832571	26.558	TGM3	LOC101791292
NC_029539.1:4415105-4415797	-	0.00144391	26.7368	-	-
NC_029519.1:44961300-44967150	GC	0.0044507	26.8726	GC	GC
NC_029516.1:28186766-28255587	SLC38A4	0.00144391	29.2336	SLC38A4	SLC38A4
NC_029516.1:3656388-3678003	ITIH2	0.0194318	29.356	ITIH2	ITIH2
NC_029518.1:98000365-98002151	-	0.00144391	29.7488	-	-
NC_029523.1:4129952-4133319	PHGDH	0.00144391	29.9314	PHGDH	-
NC_029518.1:97999163-97999320	-	0.00144391	30.0866	-	-
NC_029518.1:98010963-98011537	-	0.0052256	34.5759	-	-
NC_029524.1:14181489-14198483	KNG1	0.00144391	36.5963	KNG1	KNG1
NC_029518.1:40835327-40856045	PLG	0.00255575	38.2731	PLG	LOC101793823
NC_029518.1:98024158-98025726	LOC107312329	0.00144391	38.9295	AvBD2	BD2
NC_029526.1:17724707-17733593	TAT	0.00144391	40.1494	TAT	TAT
NC_029521.1:17680389-17687847	RBP4	0.00144391	41.5165	RBP4A	RBP4
NC_029540.1:1204773-1206156	LOC107324457	0.00144391	42.8908	S100A9	LOC101802154
NC_029517.1:3558361-3559545	LOC107308805	0.00351629	43.8351	CATH2	LOC101804649
NC_029528.1:2925808-2930201	LECT2	0.00144391	46.0757	LECT2	LOC101795398
NC_029533.1:6762765-6768082	APOH	0.00255575	50.1114	APOH	APOH
NC_029528.1:12334887-12344306	LOC107320451	0.0375362	50.1139	SPINK5	LOC101798824
NC_029542.1:1228192-1238781	LOC107325044	0.00144391	54.9669	A2ML4	LOC101796387
NC_029519.1:18081500-18086740	FGG	0.00144391	70.4034	FGG	FGG
NC_029545.1:277685-284710	LOC107325879	0.00144391	89.2254	PIT54	LOC101803976
NC_029532.1:3550112-3551462	ORM2	0.00144391	89.2599	ORM1	LOC101791724
NC_029518.1:93258835-93294089	APOB	0.00144391	96.1319	APOB	APOB
NC_029517.1:95898596-95904740	LOC107310114	0.013219	99.7904	-	-
NC_029519.1:18062504-18068734	FGB	0.00144391	148.909	FGB	FGB
NC_029531.1:314352-321119	IL4I1	0.00144391	inf	IL4I1	IL4I1
NC_029542.1:599210-599563	-	0.00144391	inf	-	-
NC_029547.1:8376696-8377658	LOC107305801	0.00144391	inf	AVDL	LOC101797394
NW_015440241.1:14413-14810	-	0.00144391	inf	-	-
NC_029516.1:150381688-150393694	CPB2	0.00144391	inf	CPB2	CPB2
NC_029517.1:78827006-78827187	-	0.00144391	inf	-	-
NC_029516.1:25084457-25084660	-	0.00144391	inf	-	-
NC_029518.1:98002590-98004738	LOC107312428	0.00144391	inf	AvBD8	-
NC_029518.1:98023999-98024110	-	0.00144391	inf	-	-
NC_029518.1:98028550-98028691	-	0.00144391	inf	-	-
NC_029518.1:98034444-98034574	-	0.00144391	inf	-	-
NC_029517.1:1403042-1403324	-	0.00351629	inf	-	-
NW_015438974.1:6504-6814	-	0.0314616	inf	-	-
NW_015440120.1:16133-16184	-	0.0329066	inf	-	-
NW_015440944.1:16589-19000	LOC107307924	0.037903	inf	-	-
NW_015439919.1:25282-25337	-	0.0435235	inf	-	-
NC_029530.1:5210330-5214177	MYL2	0.00144391	-inf	MYL2	-
NC_029536.1:4847967-4850855	LOC107323378	0.00144391	-inf	NPPB	NPPA
NW_015439884.1:98552-98693	-	0.00144391	-inf	-	-
NW_015439982.1:24-126	-	0.00144391	-inf	-	-
NW_015440017.1:32540-32799	-	0.00144391	-inf	-	-
NW_015440054.1:4817-5424	-	0.00144391	-inf	-	-
NC_029517.1:46541873-46542046	-	0.00144391	-inf	-	-
NC_029518.1:15545543-15545723	-	0.00144391	-inf	-	-
NC_029516.1:46300261-46300644	-	0.00144391	-inf	-	-
NC_029520.1:40463397-40463477	-	0.00144391	-inf	-	-
NW_015439867.1:81572-81800	-	0.00255575	-inf	-	-
NW_015440054.1:3208-3319	-	0.00255575	-inf	-	-
NW_015440033.1:12353-12804	-	0.00351629	-inf	-	-
NW_015439885.1:66957-74639	LOC107307137	0.00351629	-inf	-	-
NC_029547.1:14066163-14066568	-	0.0044507	-inf	-	-
NC_029519.1:3657643-3657989	-	0.0044507	-inf	-	-
NC_029541.1:25028-25157	-	0.00907859	-inf	-	-
NW_015440291.1:3427-3600	-	0.0097446	-inf	-	-
NC_029527.1:7490083-7490298	-	0.0109632	-inf	-	-
NW_015439946.1:58243-58529	-	0.0126203	-inf	-	-
NW_015439926.1:49080-49352	-	0.0144416	-inf	-	-
NW_015440065.1:27461-27607	-	0.0183189	-inf	-	-
NC_029525.1:11824131-11824379	-	0.018857	-inf	-	-
NC_029543.1:154067-154392	-	0.018857	-inf	-	-
NC_029519.1:22262479-22262934	LOC107312991	0.018857	-inf	-	-
NC_029516.1:48430807-48430969	-	0.02326	-inf	-	-
NW_015440351.1:9785-10035	-	0.0253804	-inf	-	-
NC_029529.1:4134836-4134975	-	0.0263692	-inf	-	-
NW_015440257.1:14885-15192	-	0.0263692	-inf	-	-
NC_029547.1:14064875-14065153	-	0.0288866	-inf	-	-
NW_015440035.1:26371-26675	-	0.0314616	-inf	-	-
NC_029516.1:169593800-169617912	LOC107308469	0.0337878	-inf	-	-
NC_029542.1:4684568-4684764	-	0.0370706	-inf	-	-
NC_029534.1:6367084-6367374	-	0.041084	-inf	-	-
NW_015440054.1:5983-6321	-	0.0435235	-inf	-	-
NW_015440065.1:29498-29597	-	0.0442904	-inf	-	-
NW_015439897.1:37093-37377	-	0.00144391	#DIV/0!	-	-

## Sheet: Quail_Lung_1_ConvHP
locus	gene	q_value	fold change	chicken ortholog	duck ortholog
NC_029517.1:111140904-111182070	LOC107310338	0.00350447	-44.5468	CA3	LOC101801612
NW_015439867.1:507748-514101	PFKM	0.00350447	-18.8897	PFKM	-
NC_029541.1:1240223-1269583	IGFN1	0.00350447	-18.3963	IGFN1	IGFN1
NW_015440024.1:11305-17729	LOC107307538	0.00350447	-17.7746	-	-
NC_029517.1:3066760-3100466	MYL3	0.0062471	-17.6256	MYL3	MYL3
NW_015439916.1:57758-60334	-	0.00350447	-16.2169	-	-
NC_029521.1:13531625-13564921	SYNPO2L	0.00350447	-15.5892	SYNPO2L	SYNPO2L
NC_029533.1:382651-410717	LOC107322046	0.00350447	-14.9007	-	-
NW_015440020.1:253-487	-	0.00350447	-14.6958	-	-
NC_029516.1:47515830-47519545	MB	0.00350447	-14.4813	MB	MB
NC_029541.1:633629-662367	CACNA1S	0.00350447	-14.4784	CACNA1S	CACNA1S
NC_029516.1:151013186-151015249	-	0.0062471	-14.3898	-	-
NC_029519.1:1947796-1953335	PLP1	0.0232429	-14.0325	PLP1	PLP1
NC_029535.1:8082242-8094583	EEF1A2	0.00350447	-13.6303	EEF1A2	EEF1A2
NC_029518.1:80503981-80514934	KLHL31	0.0062471	-13.5642	KLHL31	KLHL31
NC_029533.1:306325-329763	LOC107322051	0.0262466	-13.5441	MYH1D	-
NC_029516.1:56556358-56647458	MYBPC1	0.00350447	-12.744	MYBPC1	MYBPC1
NC_029518.1:55260257-55453164	TRDN	0.0400977	-12.3484	TRDN	LOC101795831
NC_029519.1:76963847-76970853	SPON2	0.0262466	-12.2406	SPON2	SPON2
NC_029535.1:9486252-9488101	TNNC2	0.00350447	-11.8434	TNNC2	TNNC2
NC_029518.1:33810781-33869661	ACTN2	0.00350447	-11.5226	ACTN2	ACTN2
NC_029520.1:22784909-22802668	LOC107314722	0.0062471	-11.3526	LOC771560	LOC101792932
NW_015440024.1:3733-4075	-	0.00350447	-11.2831	-	-
NW_015440020.1:7079-27080	LOC107307529	0.00350447	-11.0985	-	-
NC_029520.1:20510495-20559565	MYBPC3	0.0104815	-11.0461	MYBPC3	MYBPC3
NC_029518.1:35966498-35968883	ACTA1	0.00350447	-10.4974	ACTA1	ACTA1
NC_029527.1:12754407-12760133	LMOD3	0.00350447	-10.2661	LMOD3	LMOD3
NW_015440174.1:5991-9630	LOC107307729	0.00350447	-9.95049	-	-
NW_015440255.1:5179-5470	-	0.00350447	-9.908	-	-
NW_015440196.1:3-1085	-	0.00853564	-9.86042	-	-
NW_015440085.1:1521-1675	-	0.00350447	-9.65359	-	-
NC_029528.1:5723990-5726127	-	0.0293898	-9.17835	-	-
NW_015440617.1:129-2550	LOC107307897	0.0496173	-8.87524	LOC100858068	-
NW_015440331.1:10789-12084	-	0.0246314	-8.57005	-	-
NC_029522.1:13435981-13675792	LOC107316616	0.00350447	-8.5642	-	-
NC_029539.1:5450483-5454833	CRYAB	0.00853564	-8.50915	CRYAB	CRYAB
NW_015439943.1:48221-54048	LOC107307372	0.03515	-8.45069	-	-
NC_029520.1:10514603-10547143	TNNT3	0.00350447	-8.37103	TNNT3	TNNT3
NW_015440290.1:163-14712	LOC107307801	0.00350447	-8.05185	LOC107050031	-
NC_029533.1:335734-353448	LOC107322049	0.00350447	-7.95616	-	-
NC_029537.1:1525809-1531632	BMP10	0.0246314	-7.79345	BMP10	BMP10
NC_029516.1:163298356-163302936	LOC107308406	0.0400977	-7.6704	MMP7	MMP7
NC_029525.1:11488042-11493435	PLIN1	0.00350447	-7.61083	PLIN1	PLIN1
NC_029547.1:12975643-13020029	CMYA5	0.00350447	-7.57535	CMYA5	CMYA5
NC_029544.1:718998-749252	KMT2D	0.00350447	-7.09398	MLL2	-
NC_029517.1:1785237-1797630	HHATL	0.0400977	-7.00165	HHATL	HHATL
NC_029517.1:1843875-1999805	OBSCN	0.00350447	-6.94591	OBSCN	OBSCN
NW_015440426.1:3040-3931	-	0.00350447	-6.92399	-	-
NW_015439966.1:6598-8022	-	0.00350447	-6.85267	-	-
NC_029522.1:30662092-30770448	NEB	0.00350447	-6.82626	LOC101748402	NEB
NC_029524.1:15301917-15341005	USP13	0.00350447	-6.78471	USP13	USP13
NW_015439889.1:16748-23762	NFIX	0.00350447	-6.54546	NFIX	-
NW_015439947.1:3536-5196	-	0.00350447	-6.47429	-	-
NC_029540.1:1317865-1349615	GATAD2B	0.00350447	-6.41357	GATAD2B	GATAD2B
NC_029517.1:109983303-109986495	LOC107310340	0.00350447	-6.1838	FABP4	LOC101792626
NC_029516.1:459695-464375	-	0.00350447	-6.17788	-	-
NC_029518.1:99966192-100032201	CLIC5	0.00350447	-6.17777	CLIC5	CLIC5
NC_029517.1:79932219-79945591	MURC	0.0308582	-6.03083	MURC	MURC
NC_029540.1:1457203-1481843	KCNN3	0.0293898	-5.95348	LOC100858107	LOC101796645
NW_015439964.1:5731-6014	-	0.0293898	-5.94103	-	-
NC_029539.1:3557501-3567993	USP2	0.0232429	-5.93802	USP2	-
NW_015439885.1:86919-105607	LOC107307133	0.0199458	-5.92045	FLNC	-
NC_029542.1:4448924-4449797	LOC107325127	0.00350447	-5.88885	LOC772158	-
NC_029522.1:30012668-30018004	NR4A2	0.0062471	-5.81233	NR4A2	NR4A2
NC_029544.1:338200-342954	GPD1	0.0104815	-5.79245	-	-
NW_015440054.1:11381-14895	LOC107307590	0.0262466	-5.75272	-	-
NW_015440469.1:6287-7321	-	0.0262466	-5.7107	-	-
NW_015439929.1:59656-63992	BSCL2	0.0414471	-5.66024	-	-
NC_029539.1:252355-288604	CDON	0.0062471	-5.56894	CDON	CDON
NC_029517.1:80495964-80522240	NR4A3	0.00350447	-5.54233	NR4A3	NR4A3
NC_029542.1:2550336-2569181	COL1A1	0.00350447	-5.52761	COL1A1	-
NW_015439923.1:66725-66864	-	0.00350447	-5.43492	-	-
NC_029545.1:406247-413567	LOC107325872	0.00350447	-5.43082	ZNF628	ZNF628
NC_029536.1:5685204-5715687	HSPG2	0.00350447	-5.36234	HSPG2	HSPG2
NW_015440150.1:6-13012	LOC107307700	0.0179604	-5.3354	-	-
NW_015440244.1:32-1341	-	0.0391091	-5.30107	-	-
NW_015440177.1:7859-19988	LOC107307732	0.0246314	-5.23733	-	-
NW_015439668.1:19-251	-	0.0400977	-5.1854	-	-
NW_015439884.1:65863-85572	LOC107307130	0.0104815	-5.13163	-	-
NC_029519.1:34834509-34837271	SLC25A4	0.00350447	-5.13045	SLC25A4	SLC25A4
NW_015439923.1:68967-70452	-	0.00350447	-5.08016	-	-
NC_029543.1:1118738-1124314	MUC16	0.0452037	-5.04737	MUC16	MUC16
NW_015440035.1:5286-21732	LOC107307554	0.0217702	-4.97387	-	-
NW_015439966.1:27-1037	-	0.00350447	-4.96798	-	-
NW_015439900.1:83746-88092	LOC107307217	0.00350447	-4.94385	-	-
NW_015439908.1:34021-39916	LOC107307251	0.00350447	-4.91195	-	-
NC_029536.1:3723747-3726633	HSPB7	0.0124581	-4.78524	HSPB7	HSPB7
NW_015439920.1:68615-69671	-	0.0104815	-4.77188	-	-
NW_015440194.1:3382-18832	LOC107307742	0.00853564	-4.72931	-	-
NC_029529.1:4810975-4813258	RASD1	0.0104815	-4.69301	RASD1	RASD1
NC_029534.1:4431548-4439444	VTN	0.0308582	-4.68277	VTN	VTN
NC_029544.1:25770-34186	NR4A1	0.0062471	-4.64667	NR4A1	LOC101800531
NW_015439955.1:18702-32061	LOC107307399	0.00350447	-4.62088	-	-
NC_029534.1:3163355-3165355	HSPB1	0.00350447	-4.59808	HSPB1	-
NC_029531.1:15424-51145	TNXB	0.0062471	-4.58184	TN	TNXB
NC_029520.1:34668520-34671209	FOS	0.00350447	-4.55141	FOS	FOS
NC_029521.1:17068008-17075275	ANKRD1	0.00853564	-4.53535	ANKRD1	ANKRD1
NC_029516.1:173924304-173978148	DCHS1	0.00350447	-4.51081	DCHS1	DCHS1
NW_015439938.1:48891-49655	-	0.0362989	-4.51075	-	-
NC_029547.1:14776186-14861551	-	0.00350447	-4.50353	-	-
NW_015439898.1:63270-65747	LOC107307208	0.0062471	-4.46044	-	-
NW_015440148.1:17021-18577	-	0.00350447	-4.44624	-	-
NC_029544.1:654026-655163	-	0.00350447	-4.42128	-	-
NC_029522.1:24556540-24587595	SPEG	0.00350447	-4.41323	SPEG	LOC101803396
NC_029542.1:4450271-4451353	HSPB9	0.00350447	-4.40454	HSP25	LOC101799224
NC_029530.1:8625804-8628854	HSPB8	0.00350447	-4.38753	HSPB8	-
NW_015439887.1:130-107723	LOC107307149	0.00350447	-4.38237	-	-
NC_029516.1:164103143-164648011	-	0.00350447	-4.3503	-	-
NC_029547.1:10318266-10318363	-	0.00350447	-4.31792	-	-
NC_029516.1:198842-457876	SHANK3	0.00350447	-4.30684	SHANK3	LOC101795450
NC_029528.1:10950656-10953312	DUSP1	0.00350447	-4.29806	DUSP1	DUSP1
NC_029516.1:69577809-69598273	ATN1	0.00350447	-4.29731	ATN1	ATN1
NC_029520.1:9887834-9888262	-	0.0124581	-4.23931	-	-
NC_029544.1:607005-620937	NCKAP1L	0.0144486	-4.21618	NCKAP1L	-
NW_015440037.1:16344-18257	S1PR2	0.00350447	-4.20915	S1PR2	-
NC_029544.1:1565206-1650206	LRP1	0.00350447	-4.20461	LRP1	LRP1
NW_015439972.1:15043-16210	-	0.00350447	-4.19863	-	-
NC_029541.1:1595242-1598180	SYPL2	0.0179604	-4.19429	SYPL2	SYPL2
NW_015439867.1:462594-481476	COL2A1	0.00350447	-4.18084	COL2A1	-
NW_015439900.1:45947-80357	LOC107307219	0.0465566	-4.17404	LOC107051045	-
NC_029516.1:43885641-43891011	APOLD1	0.00350447	-4.14979	APOLD1	APOLD1
NC_029516.1:162039254-162249286	-	0.00350447	-4.13892	-	-
NW_015440213.1:7531-13873	PNKP	0.0179604	-4.08891	-	-
NC_029524.1:10891508-10894786	APOD	0.0321397	-4.06535	APOD	-
NW_015440574.1:18-736	-	0.00350447	-4.06264	-	-
NC_029516.1:174026115-174029312	LOC107308577	0.0104815	-4.0493	LOC107052456	-
NC_029521.1:16863051-16896334	LOC107315782	0.00350447	-4.02502	-	-
NC_029516.1:15738875-15739014	-	0.00350447	-4.01666	-	-
NW_015440303.1:6393-6628	-	0.0362989	-3.96962	-	-
NW_015439996.1:3609-29186	LOC107307490	0.00350447	-3.95948	-	-
NC_029537.1:1030541-1035784	TMEM127	0.00350447	-3.9546	TMEM127	TMEM127
NC_029547.1:38905028-38905160	-	0.00350447	-3.93874	-	-
NC_029520.1:45913076-45972071	-	0.0062471	-3.93166	-	-
NC_029516.1:20024586-20035242	LMOD2	0.0362989	-3.92938	LMOD2	LMOD2
NW_015439881.1:83643-99537	LOC107307095	0.00350447	-3.86005	LOC430862	LOC101801675
NW_015439926.1:41818-44157	TUBB	0.00350447	-3.81986	-	-
NC_029527.1:11325245-11405758	LOC107319935	0.00350447	-3.81938	LOC101751855	LOC101793459
NC_029516.1:153170987-153216554	LOC107308202	0.00350447	-3.81652	LOC418892	LOC101798073
NW_015439923.1:63351-64529	-	0.0452037	-3.79354	-	-
NC_029544.1:647591-649617	-	0.00853564	-3.72447	-	-
NW_015440125.1:20892-24803	LOC107307669	0.0246314	-3.7241	-	-
NC_029539.1:4416187-4417890	APOA1	0.00350447	-3.71846	APOA1	LOC101797140
NC_029521.1:16914900-16927981	LOC107315938	0.00350447	-3.71217	-	-
NW_015439972.1:32752-34861	-	0.00350447	-3.70916	-	-
NW_015440091.1:12864-14761	-	0.03515	-3.68825	-	-
NC_029538.1:1801371-1821059	AHDC1	0.00350447	-3.66767	AHDC1	AHDC1
NC_029547.1:33348620-33593790	-	0.00350447	-3.64442	-	-
NC_029525.1:103447-107721	LOC107318444	0.0232429	-3.644	-	-
NW_015440649.1:52-1120	-	0.03515	-3.63965	-	-
NC_029520.1:9860602-9883790	LOC107314529	0.00853564	-3.63193	MUC	LOC101798382
NW_015440544.1:846-2683	-	0.00350447	-3.62924	-	-
NW_015440041.1:20153-32664	ENO3	0.00350447	-3.62106	-	-
NW_015439900.1:42551-45221	-	0.0381614	-3.61254	-	-
NW_015439962.1:19091-20713	-	0.00853564	-3.60152	-	-
NC_029541.1:1003327-1049012	NAV1	0.00350447	-3.58815	NAV1	NAV1
NW_015439879.1:97750-120117	CAPN1	0.00350447	-3.58501	CAPN1	CAPN1
NC_029519.1:31103047-31103133	-	0.00350447	-3.57963	-	-
NC_029516.1:161414284-161416265	SLN	0.0179604	-3.57381	SLN	SLN
NW_015440160.1:1186-9439	LOC107307712	0.00350447	-3.56664	LOC107051310	-
NW_015440006.1:3466-39246	LOC107307506	0.00853564	-3.56085	-	-
NW_015439873.1:72436-74666	-	0.00350447	-3.55352	-	-
NW_015440021.1:11816-47167	LOC107307530	0.00350447	-3.55018	LOC101748756	-
NC_029519.1:44501957-44507891	STBD1	0.0308582	-3.53934	STBD1	STBD1
NW_015439909.1:55109-61367	FIS1	0.0335883	-3.52322	LOC107051391	-
NW_015439885.1:19593-27467	LOC107307134	0.0232429	-3.50523	-	-
NC_029516.1:174038640-174042232	HPX	0.00350447	-3.47694	HPX	HPX
NC_029517.1:21814230-21823012	PDK4	0.00350447	-3.47509	PDK4	PDK4
NC_029540.1:1317865-1349615	SLC27A3	0.0439183	-3.46215	LOC107049496	-
NW_015439869.1:4759-69797	MROH1	0.00350447	-3.4366	LOC101749352	MROH1
NC_029527.1:9068549-9080341	LOC107319878	0.0335883	-3.43088	LOC101748153	-
NW_015439869.1:70664-152526	BOP1	0.00350447	-3.42523	BOP1	LOC101795700
NW_015439893.1:41-11589	LOC107307187	0.00350447	-3.4219	LOC107051014	-
NW_015439934.1:55981-59440	LOC107307348	0.0439183	-3.41482	LOC107050718	-
NC_029520.1:184905-189806	CORO1B	0.00350447	-3.41473	LOC107056441	-
NW_015439870.1:197610-199730	-	0.0179604	-3.3944	-	-
NW_015439923.1:70989-72656	-	0.00350447	-3.33935	-	-
NW_015439970.1:13976-30167	LOC107307439	0.01631	-3.27472	LOC107051040	LOC101803081
NW_015439917.1:70338-78681	LOC107307294	0.00350447	-3.26913	LOC107049205	-
NC_029534.1:8703033-8738430	SMTNL2	0.0371747	-3.26038	SMTNL2	SMTNL2
NW_015439877.1:46379-57357	TYMP	0.0246314	-3.25488	-	-
NC_029542.1:3440139-3449932	SP2	0.0179604	-3.24009	SP2	-
NW_015439873.1:386-13489	LOC107307009	0.00853564	-3.21972	-	-
NC_029529.1:4931780-4942035	SREBF1	0.00350447	-3.2174	SREBF1	-
NC_029517.1:114169231-114177052	GEM	0.01631	-3.19341	GEM	GEM
NC_029520.1:9891843-9898575	LOC107314550	0.00350447	-3.19301	LOC107053414	-
NW_015439887.1:107917-109932	-	0.00350447	-3.18728	-	-
NW_015440126.1:38-24293	LOC107307670	0.00350447	-3.18248	-	-
NC_029542.1:4259133-4269453	LOC107325273	0.0144486	-3.17271	LOC100858439	LOC101793978
NC_029533.1:918404-1071958	DNAH9	0.00350447	-3.14952	DNAH9	DNAH9
NC_029541.1:4591697-4624354	FOXP4	0.00350447	-3.13168	FOXP4L	FOXP4
NC_029543.1:2351120-2359014	MAP1S	0.00350447	-3.12806	MAP1S	LOC101794972
NW_015439929.1:55876-58847	-	0.00350447	-3.11931	-	-
NC_029540.1:201001-211541	LOC107324341	0.00853564	-3.10485	ATP1A2	-
NC_029532.1:1508583-1536303	STXBP1	0.00350447	-3.08813	STXBP1	-
NW_015439982.1:19539-22269	-	0.00853564	-3.05817	-	-
NW_015439987.1:13671-15478	-	0.0104815	-3.05302	-	-
NC_029543.1:1834701-1842536	FSTL3	0.0278739	-3.0527	FSTL3	FSTL3
NW_015440339.1:3798-8236	LOC107307825	0.0278739	-3.04133	-	-
NW_015439878.1:115480-116920	POP7	0.0246314	-3.03568	-	-
NC_029540.1:111225-126043	LMNA	0.00350447	-3.03217	LOC396224	LMNA
NW_015439883.1:121506-122578	LOC107307121	0.00853564	-3.03061	-	-
NW_015440064.1:109-5031	LOC107307610	0.00350447	-3.02605	LOC107050845	-
NW_015440105.1:21954-23322	LOC107307648	0.0062471	-3.01315	-	-
NW_015439903.1:63403-65133	LOC107307231	0.0217702	-3.00641	-	-
NW_015439872.1:56352-57317	-	0.00853564	-2.99608	-	-
NC_029521.1:27897604-27927923	DMBT1	0.00350447	-2.99422	LOC107053714	LOC101795666
NC_029520.1:21871527-21873635	CHAC1	0.00350447	-2.99107	CHAC1	CHAC1
NC_029527.1:9080450-9089513	LOC107319879	0.00350447	-2.97291	LAMB2	-
NC_029523.1:18418199-18439084	PTCH2	0.0217702	-2.96369	PTCH2	PTCH2
NC_029541.1:4625128-4626866	-	0.0425324	-2.9531	-	-
NC_029525.1:18249630-18261868	FURIN	0.00350447	-2.9452	FURIN	-
NC_029529.1:11171288-11177875	GLIS2	0.0104815	-2.93853	GLIS2	-
NC_029538.1:4603860-4622361	KIAA1522	0.00350447	-2.92154	KIAA1522	-
NC_029525.1:2007162-2025755	CSPG4	0.00350447	-2.91132	CSPG4	LOC101800125
NC_029517.1:21486996-21522511	COL1A2	0.00350447	-2.9015	COL1A2	COL1A2
NC_029518.1:90750483-90750634	-	0.00350447	-2.90147	-	-
NC_029523.1:26658257-26697941	LOC107317798	0.0062471	-2.90092	TNNI3K	LOC101793529
NW_015440252.1:3977-5882	-	0.01631	-2.88277	-	-
NC_029540.1:1706156-1712852	RUSC1	0.00350447	-2.8811	RUSC1	RUSC1
NC_029519.1:43286766-43286831	-	0.01631	-2.86509	-	-
NC_029530.1:9951487-9958079	GAS2L1	0.0104815	-2.85536	LOC100859584	-
NC_029527.1:9110229-9115010	SLC6A8	0.00350447	-2.85006	SLC6A8	-
NC_029523.1:4140920-4164499	LOC107317105	0.00350447	-2.83824	PDE4DIP	LOC101800711
NW_015439918.1:59537-78050	LOC107307298	0.0308582	-2.83526	-	-
NW_015439975.1:9398-19801	LOC107307445	0.0062471	-2.82479	-	-
NC_029526.1:15694966-15778215	GSE1	0.01631	-2.82366	GSE1	-
NW_015440057.1:9592-11260	-	0.00350447	-2.82341	-	-
NC_029516.1:92626839-92659062	ADAMTS1	0.00350447	-2.79794	ADAMTS1	ADAMTS1
NW_015439909.1:62568-83600	LOC107307257	0.00350447	-2.79364	-	-
NC_029541.1:4840481-4849956	PRELP	0.00350447	-2.79362	PRELP	PRELP
NC_029517.1:812116-827401	PTPN23	0.00350447	-2.78452	PTPN23	PTPN23
NC_029539.1:4506600-4509377	TAGLN	0.00350447	-2.77045	TAGLN	-
NC_029517.1:97522266-97523824	CEBPD	0.00350447	-2.7624	CEBPD	-
NC_029520.1:29097033-29101899	ACTC1	0.00350447	-2.75255	ACTC1	ACTC1
NC_029524.1:3496166-3506109	TF	0.00350447	-2.7413	TF	TF
NC_029518.1:3410749-3446513	XDH	0.0144486	-2.72227	XDH	XDH
NC_029517.1:270550-282089	SLC4A2	0.00350447	-2.71163	SLC4A2	-
NW_015439884.1:62141-63646	LOC107307129	0.0104815	-2.7092	-	-
NW_015440112.1:7943-18152	TMBIM6	0.00350447	-2.69009	TMBIM6	-
NC_029534.1:211384-222156	POM121	0.0062471	-2.68349	POM121	POM121
NW_015439962.1:15775-18784	ZBTB12	0.0124581	-2.67787	LOC107050860	-
NC_029520.1:21115940-21122725	CHRM4	0.0293898	-2.6711	CHRM4	CHRM4
NC_029525.1:323121-352243	ALPK3	0.00350447	-2.65374	ALPK3	ALPK3
NC_029539.1:3552366-3556492	THY1	0.0062471	-2.6536	THY1	THY1
NW_015439873.1:14365-15771	-	0.0425324	-2.65289	-	-
NW_015439878.1:38750-43854	TAF6	0.0391091	-2.63214	TAF6	-
NC_029527.1:1344024-1348563	CDHR4	0.0496173	-2.62596	CDHR4	-
NW_015439922.1:42867-56428	LOC107307311	0.0321397	-2.62428	-	-
NW_015439968.1:45161-48219	-	0.0381614	-2.62315	-	-
NC_029534.1:3279433-3289979	GAS2L2	0.0477177	-2.62235	GAS2L2	GAS2L2
NC_029528.1:12164158-12186224	RNF44	0.0381614	-2.60508	RNF44	-
NW_015439872.1:26751-49750	ME2	0.00350447	-2.60484	-	-
NW_015440387.1:885-4507	UBE2S	0.00350447	-2.59333	UBE2S	-
NC_029535.1:2405149-2408902	LOC107322855	0.00350447	-2.59053	-	-
NC_029518.1:96277948-96412278	NCOA1	0.00350447	-2.58938	NCOA1	NCOA1
NC_029542.1:4121759-4131749	TNS4	0.0308582	-2.58411	TNS4	TNS4
NW_015440546.1:2087-5073	-	0.0371747	-2.58251	-	-
NC_029533.1:3851122-3857959	SPHK1	0.00853564	-2.58208	SPHK1	SPHK1
NW_015439906.1:32267-54471	LOC107307247	0.0124581	-2.58173	DNMT1	DNMT1
NC_029518.1:95399193-95411740	CAD	0.0104815	-2.58126	CAD	LOC101797679
NC_029532.1:4463954-4476930	NCS1	0.0477177	-2.58076	NCS1	NCS1
NW_015440173.1:2500-16436	LOC107307727	0.00853564	-2.5776	-	-
NC_029543.1:3437684-3439943	KLF2	0.00350447	-2.57227	KLF2	KLF2
NW_015439871.1:217398-218876	-	0.0308582	-2.56933	-	-
NC_029529.1:11899180-11921479	ABCA3	0.00350447	-2.56717	ABCA3	ABCA3
NC_029541.1:1624880-1631222	AMPD2	0.0144486	-2.53531	-	-
NC_029524.1:11110006-11114417	LOC107318253	0.00350447	-2.5199	-	-
NW_015440377.1:6903-7385	-	0.0232429	-2.51834	-	-
NW_015439935.1:10547-12656	-	0.0371747	-2.51042	-	-
NC_029516.1:99008212-99020147	SIK1	0.00350447	-2.51028	SIK1	LOC101804342
NC_029532.1:101737-131526	ABCA2	0.00350447	-2.50873	ABCA2	ABCA2
NW_015440186.1:831-19762	LOC107307736	0.01631	-2.50467	LOC100859273	LOC101803080
NC_029537.1:2562651-2562870	-	0.00350447	-2.50447	-	-
NC_029520.1:26910089-26924266	THBS1	0.00350447	-2.49785	THBS1	THBS1
NC_029539.1:1376695-1389737	ADAMTS15	0.00350447	-2.49399	ADAMTS15	ADAMTS15
NW_015439896.1:8883-13471	EBP	0.0487684	-2.49297	LOC100857622	-
NC_029535.1:2340605-2362328	MYH7B	0.0321397	-2.48862	MYH7B	MYH7B
NC_029535.1:2409424-2428522	SOGA1	0.00350447	-2.48687	SOGA1	-
NC_029527.1:15938905-15943391	BHLHE40	0.00350447	-2.48577	BHLHE40	BHLHE40
NC_029540.1:1853435-1858748	ECM1	0.00350447	-2.47415	ECM1	-
NC_029542.1:4633858-4636575	RAMP2	0.00350447	-2.4656	RAMP2	-
NC_029537.1:119556-140000	OGDH	0.00350447	-2.45575	OGDH	LOC101801883
NW_015439996.1:1780-3608	-	0.00350447	-2.45548	-	-
NW_015440149.1:6786-8891	SF3B2	0.0104815	-2.44793	LOC107050577	-
NW_015439961.1:9385-18840	ATP6V1F	0.0452037	-2.44615	-	-
NC_029538.1:1673421-1689582	SLC9A1	0.00350447	-2.43788	SLC9A1	-
NW_015440029.1:87-21459	LOC107307545	0.00853564	-2.43377	-	-
NC_029547.1:8427432-8457479	TLN1	0.00350447	-2.43021	TLN1	-
NC_029518.1:95433726-95440057	GTF3C2	0.0217702	-2.42347	GTF3C2	GTF3C2
NC_029522.1:8694162-8779744	COL6A3	0.00350447	-2.41969	COL6A3	COL6A3
NC_029540.1:611257-619020	NES	0.00350447	-2.4189	NES	-
NC_029530.1:10083803-10127214	NOS1	0.00350447	-2.41867	NOS1	NOS1
NC_029534.1:3903898-3948544	LRRC75A	0.00853564	-2.4167	LRRC75A	LRRC75A
NC_029526.1:994753-1092344	HYDIN	0.0062471	-2.41441	HYDIN	HYDIN
NW_015439874.1:16224-72026	BRD4	0.00350447	-2.39854	LOC100859056	BRD4
NW_015439867.1:368433-369256	-	0.00350447	-2.39786	-	-
NC_029535.1:4389367-4402049	LOC107322891	0.0062471	-2.3973	RTN3	-
NC_029530.1:7034415-7050011	MMP11	0.00350447	-2.39042	MMP11	MMP11
NC_029544.1:889384-898653	SMARCC2	0.00350447	-2.38344	LOC101747634	-
NC_029537.1:1041673-1060910	SNRNP200	0.00350447	-2.37444	SNRNP200	SNRNP200
NC_029529.1:4871958-4930421	RAI1	0.0371747	-2.36196	RAI1	RAI1
NC_029544.1:1771676-1778560	CS	0.00350447	-2.36072	CS	CS
NC_029526.1:16826665-16835234	LOC107319509	0.00350447	-2.35844	CDH1	LOC101803941
NC_029516.1:46328373-46339428	CBX6	0.00350447	-2.34931	CBX6	-
NC_029539.1:4843145-4890675	BCL9L	0.00350447	-2.33995	BCL9L	BCL9L
NC_029520.1:28106050-28109272	ZFP36L1	0.00350447	-2.33882	ZFP36L1	ZFP36L1
NC_029539.1:3588203-3595967	MCAM	0.00350447	-2.33436	MCAM	MCAM
NC_029519.1:1806335-1814190	SHROOM4	0.00350447	-2.32888	SHROOM4	-
NW_015440595.1:129-9415	LOC107307889	0.00350447	-2.32563	LOC101750635	LOC101791618
NC_029517.1:261948-270145	FASTK	0.00853564	-2.32464	FASTK	-
NC_029527.1:1363654-1394478	DAG1	0.00350447	-2.3242	DAG1	LOC101789918
NC_029523.1:4045890-4122592	NOTCH2	0.00350447	-2.31945	NOTCH2	NOTCH2
NC_029523.1:25549054-25679769	PDE4B	0.00350447	-2.31169	PDE4B	PDE4B
NC_029543.1:537568-569427	NFIC	0.01631	-2.31001	NFIC	-
NW_015439924.1:29370-72550	LOC107307316	0.0104815	-2.30764	LOC107050474	-
NC_029534.1:436831-438474	CLDN3	0.0321397	-2.30743	CLDN3	CLDN3
NC_029522.1:4933811-4984007	COL3A1	0.0179604	-2.30598	COL3A1	COL3A1
NC_029534.1:510912-528263	ELN	0.00350447	-2.30385	ELN	ELN
NW_015439958.1:43786-45466	-	0.0425324	-2.30209	-	-
NW_015439892.1:88668-107486	ARHGAP35	0.00350447	-2.2967	ARHGAP35	ARHGAP35
NC_029529.1:4150843-4196514	TNRC18	0.00350447	-2.2958	TNRC18	TNRC18
NC_029537.1:55609-65762	AEBP1	0.0179604	-2.28736	AEBP1	-
NC_029522.1:24550577-24555032	DES	0.0104815	-2.28494	DES	-
NC_029526.1:17359970-17504764	ZFHX3	0.00350447	-2.28463	ZFHX3	ZFHX3
NC_029521.1:9581347-9582539	DDIT4	0.0278739	-2.27873	DDIT4	DDIT4
NC_029517.1:69252334-69311114	MBOAT1	0.00350447	-2.27545	MBOAT1	MBOAT1
NW_015439883.1:19784-68634	LOC107307119	0.00350447	-2.2753	-	-
NC_029529.1:5075654-5090894	LLGL1	0.0199458	-2.26049	LLGL1	-
NC_029542.1:2811356-2827562	NGFR	0.0232429	-2.2585	NGFR	NGFR
NW_015439867.1:353507-368000	PCBP2	0.00350447	-2.25768	LOC426023	-
NW_015439882.1:41191-62392	GLTSCR1	0.0217702	-2.25656	LOC101752191	LOC106020573
NC_029521.1:19461043-19463594	MARVELD1	0.0062471	-2.24798	MARVELD1	MARVELD1
NC_029516.1:173817398-173851492	NUMA1	0.00350447	-2.24788	NUMA1	LOC101799394
NC_029520.1:498313-544061	SPTB	0.00853564	-2.2422	SPTB	-
NC_029533.1:5137369-5158903	BAHCC1	0.00350447	-2.24187	BAHCC1	-
NC_029544.1:1047039-1059350	ITGA7	0.0262466	-2.23881	ITGA7	-
NC_029536.1:2575194-2718237	RERE	0.00350447	-2.23474	RERE	RERE
NW_015440190.1:1028-8518	LOC107307740	0.00350447	-2.23422	-	-
NC_029516.1:174917956-174952248	ARHGEF17	0.00350447	-2.2335	ARHGEF17	ARHGEF17
NC_029520.1:238127-243356	TMEM132A	0.0104815	-2.23149	TMEM132A	-
NC_029516.1:748164-756533	SMO	0.0062471	-2.22454	SMO	SMO
NC_029519.1:1548009-1567909	BCORL1	0.0199458	-2.22366	BCORL1	BCORL1
NC_029524.1:1630427-1648080	SAP130	0.0062471	-2.21905	SAP130	SAP130
NW_015440009.1:9168-22503	LOC107307511	0.0246314	-2.21864	-	-
NC_029519.1:1633341-1651631	NHSL2	0.0104815	-2.21743	NHSL2	NHSL2
NC_029538.1:4818777-4824865	HEYL	0.0104815	-2.21434	HEYL	HEYL
NC_029516.1:68884416-68914611	LOC107318442	0.0321397	-2.20861	OVSTL	LOC101801364
NW_015440339.1:9954-12329	LOC107307823	0.0414471	-2.20023	-	-
NC_029530.1:3859408-4013370	NCOR2	0.00350447	-2.20013	NCOR2	NCOR2
NW_015439912.1:68349-81038	LOC107307272	0.0104815	-2.19844	-	-
NC_029516.1:630540-681170	SBF1	0.00350447	-2.19446	SBF1	SBF1
NC_029520.1:7737577-7748852	TNKS1BP1	0.00350447	-2.19378	TNKS1BP1	TNKS1BP1
NC_029517.1:14907346-14908521	LOC107308882	0.0487684	-2.18887	-	-
NC_029518.1:27202914-27225533	SLC29A1	0.00350447	-2.1804	SLC29A1	SLC29A1
NC_029522.1:24106413-24162622	TNS1	0.00350447	-2.17996	TNS1	TNS1
NC_029536.1:2292853-2352856	AGRN	0.00350447	-2.17335	AGRN	AGRN
NC_029538.1:3626069-3638138	MAP7D1	0.00350447	-2.17029	MAP7D1	-
NC_029520.1:7781341-7784456	SERPING1	0.0062471	-2.16853	SERPING1	-
NC_029534.1:4521237-4525230	PIGS	0.0104815	-2.1662	PIGS	PIGS
NW_015440547.1:220-4963	LOC107307875	0.0391091	-2.16534	LOC100859302	-
NC_029528.1:11968845-11989611	PDLIM7	0.0232429	-2.16332	PDLIM7	PDLIM7
NC_029540.1:1866379-1882510	RPRD2	0.00350447	-2.16324	RPRD2	RPRD2
NC_029523.1:3681809-3691789	OLFML2B	0.00350447	-2.15993	OLFML2B	OLFML2B
NW_015439880.1:79588-102357	DDX23	0.0062471	-2.15853	DDX23	DDX23
NC_029517.1:39333221-39333310	-	0.00350447	-2.15706	-	-
NC_029518.1:27226785-27240349	LOC107311341	0.00350447	-2.155	LOC421441	LOC106015824
NC_029540.1:708991-729551	ARHGEF11	0.0278739	-2.14098	ARHGEF11	ARHGEF11
NC_029538.1:1961091-1975827	ASAP3	0.0321397	-2.14038	LOC429809	ASAP3
NC_029519.1:44259722-44281150	CCNI	0.00350447	-2.13653	CCNI	CCNI
NC_029535.1:461873-474972	TP53INP2	0.00350447	-2.13447	TP53INP2	LOC101800368
NW_015439880.1:27811-54031	ADCY6	0.0124581	-2.13371	-	-
NC_029534.1:7231180-7288375	LOC107322768	0.0199458	-2.13073	ACACA	ACACA
NC_029539.1:1356840-1369985	ADAMTS8	0.00350447	-2.12661	ADAMTS8	ADAMTS8
NC_029534.1:343283-379482	RNF43	0.0124581	-2.12185	RNF43	RNF43
NW_015439950.1:30180-53190	ACADM	0.0496173	-2.11775	-	-
NC_029518.1:16192488-16195992	HLX	0.0335883	-2.11721	HLX	-
NW_015440102.1:2456-36592	LOC107307645	0.0477177	-2.11621	LOC107050599	LOC101791623
[truncated: 179 more rows]

## Sheet: Quail_Lung_1_LPvHP
locus	gene	q_value	fold change	chicken ortholog	duck ortholog
[truncated: 3,179 more rows]

## Sheet: Quail_Lung_3_ConvLP
locus	gene	q_value	fold change	chicken ortholog	duck ortholog
[truncated: 94 more rows]

[truncated: 26 more sheets: Quail_Lung_3_ConvHP, Quail_Lung_3_LPvHP, Chicken_Ileum_1_ConvLP, Chicken_Ileum_1_ConvHP, Chicken_Ileum_1_LPvHP, Chicken_Ileum_3_ConvLP, Chicken_Ileum_3_ConvHP, Chicken_Ileum_3_LPvHP, Chicken_Lung_1_ConvLP, Chicken_Lung_1_ConvHP, Chicken_Lung_1_LPvHP, Chicken_Lung_3_ConvLP, Chicken_Lung3_ConvHP, Chicken_Lung3_LPvHP, Duck_Ileum_1_ConvLP, Duck_Ileum_1_ConvHP, Duck_Ileum_1_LPvHP, Duck_Ileum_3_ConvLP, Duck_Ileum_3_ConvHP, Duck_Ileum_3_LPvHP …]
