# Supplementary material for: The quail genome: insights into social behaviour, seasonal biology and infectious disease response
Source: BMC Biol. 2020 Feb 12;18:14. doi: 10.1186/s12915-020-0743-4 (PMC7017630; doi:10.1186/s12915-020-0743-4)
Supplement: Supplementary file 14 — List of the cluster of genes upregulated in duck at day 1 during HPAI infection, with the corresponding fold changes in each species. NS = Not significantly differentially regulated [file 12915_2020_743_MOESM14_ESM.xlsx]

## Sheet: Sheet1
Gene	Duck Lung	Duck Ileum	Quail Lung	Quail Ileum	Chicken Lung	Chicken Ileum
ABCA8	4.18359	2.39836	NS	NS	NS	NS
ABCA9	13.8265	2.17936	NS	NS	NS	NS
ADAP2	NS	2.59523	NS	NS	NS	NS
ADAR	2.8819	2.60012	NS	NS	NS	NS
ANXA10	NS	NS	NS	NS	NS	NS
APAF1	4.28001	NS	NS	NS	NS	NS
ASPG	8.60908	NS	NS	NS	NS	NS
ATXN3	NS	NS	NS	NS	NS	NS
B2M	1.91638	NS	NS	NS	NS	NS
BATF3	19.8958	NS	NS	NS	NS	NS
BCL2L15	39.0651	2.90157	NS	NS	NS	NS
BIRC2	3.38432	2.28541	NS	NS	NS	NS
BRWD1	1.57342	NS	NS	NS	NS	NS
C1R	56.6082	11.8648	NS	NS	NS	NS
C1S	46.8544	16.5708	NS	NS	NS	NS
C26H6ORF222	16.3191	NS	NS	NS	NS	NS
C3AR1	NS	NS	NS	NS	NS	NS
CADM1	NS	NS	NS	NS	NS	NS
CALCOCO2	3.02678	NS	NS	NS	NS	NS
CARS	2.55121	1.83182	NS	NS	NS	NS
CCL19	NS	11.8047	NS	NS	NS	NS
CCL5	2.70143	NS	NS	NS	NS	NS
CCNA2	2.37826	NS	NS	NS	NS	NS
CEPT1	2.61174	NS	NS	NS	NS	NS
CMPK2	78.2052	30.9903	NS	NS	NS	NS
CMTR1	4.94079	3.44949	NS	NS	NS	NS
CNP	13.4246	3.57721	NS	NS	NS	NS
COL14A1	6.742	NS	NS	NS	NS	NS
COL6A1	3.59598	NS	NS	-1.67596	NS	NS
COL6A2	3.83154	NS	NS	NS	NS	NS
COL6A6	45.8443	2.20136	NS	-2.49973	NS	NS
COL9A3	7.02885	NS	NS	NS	NS	NS
COMMD8	1.82566	NS	NS	NS	NS	NS
CSF2RB	3.30777	NS	NS	NS	NS	NS
CX3CL1	6.25397	NS	NS	NS	NS	NS
DDA1	3.28072	NS	NS	NS	NS	NS
DDX60	15.7268	14.6417	NS	NS	NS	NS
DHX58	13.6113	13.2385	NS	NS	NS	NS
DNAJB9	2.61987	2.00687	NS	NS	NS	NS
DNAJC13	NS	NS	NS	NS	NS	NS
DNAJC7	5.18518	2.08146	NS	NS	NS	NS
DNMBP	2.74765	NS	NS	NS	NS	NS
DRAM1	6.0234	4.93987	NS	NS	NS	NS
DRAM2	5.8958	NS	NS	NS	NS	NS
DSEL	2.4755	NS	NS	NS	NS	NS
EFCAB3	6.0345	NS	NS	NS	NS	NS
ELAVL2	4.66564	NS	NS	NS	NS	NS
ENDOV	4.86424	NS	NS	NS	NS	NS
EPSTI1	NS	NS	3.57448	NS	NS	NS
FBXO18	18.6995	5.09347	NS	NS	NS	NS
FBXW11	NS	NS	NS	NS	NS	NS
FGF7	3.66299	NS	NS	NS	NS	NS
GGA2	2.15643	NS	NS	NS	NS	NS
GGT5	4.96039	NS	NS	NS	NS	NS
GPR160	NS	NS	NS	NS	NS	NS
HCRTR2	NS	NS	NS	NS	NS	NS
HELZ2	20.5134	9.14603	NS	NS	NS	NS
HRH1	6.2494	NS	NS	NS	NS	NS
IFI6	374.91	22.3514	2.51477	NS	-1.63059	NS
IFIH1	11.4476	4.71056	NS	NS	NS	NS
IFIT5	219.028	63.2271	3.49434	-1.92909	-1.75508	NS
IFNAR2	NS	NS	NS	NS	NS	NS
IFNG	NS	NS	NS	NS	NS	NS
IGF2BP3	7.25896	4.27796	NS	NS	NS	NS
IL13RA1	5.8166	NS	NS	NS	NS	NS
IL4I1	77.825	NS	NS	-7.6628	NS	NS
INF2	2.04673	NS	NS	-2.14032	NS	NS
IP6K2	2.42236	NS	NS	NS	NS	NS
IRF1	4.40367	2.15242	NS	NS	NS	NS
IRF2	1.8365	NS	NS	NS	NS	NS
IRF7	9.71379	11.0218	NS	NS	NS	NS
KLHL10	NS	NS	NS	NS	NS	NS
L3MBTL3	NS	NS	NS	NS	NS	NS
LARP4B	NS	NS	NS	NS	NS	NS
LITAF	2.76479	NS	NS	NS	NS	NS
LOC100857563	17.8711	9.6363	NS	NS	NS	NS
LOC100857706	4.28229	8.56707	NS	NS	NS	NS
LOC101747234	NS	NS	NS	NS	NS	NS
LOC101747378	6.35077	3.82191	NS	NS	NS	NS
LOC101749880	NS	NS	NS	NS	NS	NS
LOC101750701	2.26401	NS	NS	NS	NS	NS
LOC107049082	4.32977	NS	NS	NS	NS	NS
LOC107049337	30.8878	NS	NS	NS	NS	NS
LOC107053690	NS	NS	NS	NS	NS	NS
LOC107053736	NS	NS	NS	NS	NS	NS
LOC417192	16.9552	3.13199	NS	NS	NS	NS
LOC418666	4.19848	2.92194	NS	NS	NS	NS
LOC420721	5.61517	NS	NS	NS	NS	NS
LOC422513	28.1053	12.9876	NS	NS	NS	NS
LOC424214	NS	NS	NS	NS	NS	NS
LOC769676	3.39266	NS	NS	NS	NS	NS
LY6E	2.88562	13.6134	NS	NS	NS	NS
LYST	1.901	1.858	NS	NS	NS	NS
MAP3K14	1.90508	NS	NS	NS	NS	NS
MARCKSL1	4.34558	NS	NS	NS	NS	NS
MITD1	15.3918	7.11398	NS	NS	NS	NS
MKL2	2.21345	NS	NS	NS	NS	NS
MOV10	9.50432	6.43973	NS	NS	NS	NS
MX1	65.3096	307.708	NS	NS	NS	NS
NAMPT	3.40478	NS	NS	NS	NS	NS
NCOA7	NS	NS	NS	NS	NS	NS
NFKB1	1.82513	NS	NS	NS	NS	NS
NLRC5	NS	NS	NS	NS	NS	NS
NMI	NS	NS	2.10989	NS	NS	NS
NR2E1	NS	NS	NS	NS	NS	NS
NT5C1B	2.92573	NS	NS	NS	NS	NS
NT5C3B	1.92102	NS	NS	NS	NS	NS
NUB1	2.53742	NS	NS	NS	NS	NS
OASL	134.554	33.6471	NS	NS	NS	NS
OGFR	9.57683	4.94791	NS	NS	NS	NS
OPTN	3.26653	1.79548	NS	NS	NS	NS
OR4S2	NS	NS	NS	NS	NS	NS
OR5AS1	NS	NS	NS	NS	NS	NS
ORC1	NS	NS	NS	NS	NS	NS
OTUD4	5.39894	2.43323	NS	NS	NS	NS
P2RX4	4.38982	NS	NS	NS	NS	NS
PARP12	6.57876	3.74967	1.91815	NS	NS	NS
PARP14	5.53916	2.28459	NS	NS	NS	NS
PARP9	10.5772	4.89469	NS	NS	NS	NS
PFKP	2.20085	NS	NS	NS	NS	NS
PIGA	NS	NS	NS	NS	NS	NS
PLA2G6	3.58045	NS	NS	NS	NS	NS
PLCL2	1.84445	NS	NS	NS	NS	NS
PLOD1	1.9574	NS	NS	NS	NS	NS
PLVAP	NS	NS	NS	NS	NS	NS
POSTN	2.4358	NS	NS	-3.3361	1.70145	NS
PSME4	1.68893	NS	NS	NS	NS	NS
PTPLAD2	3.39342	2.41693	NS	NS	NS	NS
PXK	5.25615	3.43947	NS	NS	NS	NS
RAB40B	2.33917	NS	NS	NS	NS	NS
RASGEF1B	2.17826	3.06928	NS	NS	NS	NS
RBM43	NS	NS	NS	NS	NS	NS
RBMS1	1.64272	NS	NS	NS	NS	NS
RMDN3	2.00328	NS	NS	NS	NS	NS
RNF114	2.38422	NS	NS	NS	NS	NS
RNF144B	NS	NS	NS	NS	NS	NS
RNF19B	4.13177	NS	NS	NS	NS	NS
RNF213	33.8255	13.1776	NS	NS	NS	NS
RP9	1.8809	NS	NS	NS	NS	NS
RPA1	6.36491	1.83226	NS	NS	NS	NS
RSAD2	206.066	52.8558	NS	NS	-1.80476	NS
RSPRY1	1.97359	NS	NS	NS	NS	NS
SAMD9L	28.3251	19.1642	NS	NS	NS	NS
SAMHD1	14.6336	9.83444	NS	NS	NS	NS
SARAF	NS	NS	NS	NS	NS	NS
SCARB2	5.27251	2.1615	NS	NS	NS	NS
SHISA5	2.88009	1.9615	NS	NS	NS	NS
SLBP	15.0237	2.67188	3.18408	NS	NS	NS
SLC25A29	4.0188	3.32533	NS	NS	NS	NS
SLC6A15	2.54429	NS	NS	NS	NS	NS
SMPD4	2.50086	NS	NS	NS	NS	NS
SNX3	3.13888	1.9412	NS	NS	NS	NS
SNX6	2.3145	NS	NS	NS	NS	NS
SOCS1	9.24098	8.93589	NS	NS	NS	NS
STARD3NL	9.78836	NS	NS	NS	NS	NS
STAT1	11.5215	6.03322	NS	NS	NS	NS
STOML1	9.6138	NS	NS	NS	NS	NS
STX17	2.31444	1.94499	NS	NS	NS	NS
SYNE1	3.40915	NS	NS	NS	NS	NS
TAP1	3.2743	2.82722	NS	NS	NS	NS
TAP2	2.32993	1.86331	NS	NS	NS	NS
TDRD6	8.40731	9.27879	NS	NS	NS	NS
TDRD7	NS	NS	NS	NS	NS	NS
THEMIS2	10.143	NS	NS	NS	NS	NS
TLDC2	14.3229	6.18462	NS	NS	NS	NS
TLR3	2.93359	NS	2.18316	NS	NS	NS
TMPRSS2	2.52217	NS	NS	NS	NS	NS
TNFAIP2	5.35633	NS	NS	-1.93365	NS	NS
TOR2A	2.13618	NS	NS	NS	NS	NS
TRAF2	2.1188	NS	NS	NS	NS	NS
TRAFD1	2.69011	3.07075	1.75916	NS	NS	NS
TRANK1	31.1274	10.0946	NS	NS	NS	NS
TRIM13	NS	3.29005	NS	NS	NS	NS
TRIM25	8.80847	3.54687	NS	NS	NS	NS
TSPAN32	4.9169	NS	NS	NS	NS	NS
TSTA3	3.73438	NS	NS	NS	NS	NS
TTC3	3.33118	NS	NS	NS	NS	NS
UBA2	1.87743	NS	NS	NS	NS	NS
URI1	1.53173	NS	NS	NS	NS	NS
USP18	44.782	18.0794	2.24794	NS	NS	NS
USP25	NS	2.40493	NS	NS	NS	NS
VCAM1	96.3731	17.6808	NS	-2.61456	NS	NS
WDFY1	1.47603	NS	NS	NS	NS	NS
ZC3HAV1	NS	6.78019	NS	NS	NS	NS
ZCCHC11	2.7855	NS	NS	NS	NS	NS
ZCCHC2	2.66052	1.87501	NS	NS	NS	NS
ZDHHC2	3.32011	NS	NS	NS	NS	NS
ZNFX1	NS	NS	NS	NS	NS	NS
ZP3L1	NS	NS	NS	NS	NS	NS
