# Supplementary material for: The quail genome: insights into social behaviour, seasonal biology and infectious disease response
Source: BMC Biol. 2020 Feb 12;18:14. doi: 10.1186/s12915-020-0743-4 (PMC7017630; doi:10.1186/s12915-020-0743-4)
Supplement: Supplementary file 15 — Regulation of IFITM, MHC and TLR family genes in quail, chicken and duck following HPAI and LPAI infection [file 12915_2020_743_MOESM15_ESM.xlsx]

## Sheet: Summary
	Quail			Chicken			Duck
Gene	ID	LPAI-1dpi	HPAI-3pi	ID	LPAI-1dpi	HPAI-3dpi	ID	LPAI-1dpi	HPAI-3pi
IFITIM
IFITM1	LOC107314285	↑ 2		LOC770612			LOC113843692	↑ 3	↑ 5
IFITM2	LOC107314287			LOC107053353	↑ 2		LOC106014264	↑ 4	↑ 6
IFITM3	LOC107314288			LOC422993			LOC101791431		↑ 32
MHC I
MHCI-1	LOC107321529	↑ 2	↓ 5	BF1			LOC101797502		↑ 2
MHCI-2	LOC107321563	↑ 2	↓ 5	BF2			LOC101797093		↑ 7
MHCI-3	LOC107321530						LOC101790497		↑ 3
MHCI-4	LOC107321531						LOC101794830	↑ 2	↑ 2
TAP1	TAP1	↑ 2	↓ 3	TAP1			TAP1
TAP2	TAP2	↑ 2	↓ 4	TAP2			TAP2
MHC II
MHCIIB-1	LOC107321546	↑ 3	↓ 13	BLB1			LOC101789604
MHCIIB-2	LOC107321556	↑ 4	↓ 8	BLB2			LOC10179692
MHCIIB-3	LOC107321554		↓ 11
MHCIIA	LOC107307384	↑ 2	↓ 18	HLA-DRA			LOC101804845
DMA	LOC107321548	↑ 4	↓ 10	DMA			LOC101804125
DMB1	LOC107321545	↑ 3	↓ 15	DMB1			LOC101803940
TLR
TLR2B	LOC107313069		↓ 9	TLR2B			TLR2
TLR3	TLR3	↑ 3		TLR3			TLR3
TLR4	TLR4	↑ 4	↓ 10	TLR4			TLR4		↑ 5
TLR5	TLR5			TLR5			TLR5	↑ 3	↑ 2
TLR7	TLR7	↑ 3	↓ 12	TLR7			TLR7		↑ 2

## Sheet: IFTIM
		LPAI				HPAI				HPAI compared to LPAI
		Illeum		Lung		Illeum		Lung		Illeum		Lung
		1	3	1	3	1	3	1	3	1	3	1	3
quail	Accession
IFITM1	LOC107314285	up 3		up 2						down 6	down 2	down 2	down 5
IFITM2	LOC107314287			up 3		down 3				down 5	down 2	down 2	down 4
IFITM3	LOC107314288										down 2
chicken
IFITM1	LOC770612				up 2					down 2
IFITM2	LOC107053353			up 2	up 2
IFITM3	LOC422993
duck
IFITM1	NW_004679227.1:65255-65779	up 3	up 3	up 3	up 5	up 9	up 6	up 11	up 5	up 3	up 2	up 4	up 4
IFITM2	LOC106014264	up 4	up 2	up 4		up 12	up 4	up 28	up 6	up 3	up 2	up 7	up 5
IFITM3	LOC101791431							up 111	up 32			up 11	up 17

## Sheet: MHC
		LPAI				HPAI				HPAI compared to LPAI
		Illeum		Lung		Illeum		Lung		Illeum		Lung
		1	3	1	3	1	3	1	3	1	3	1	3
Quail	Accession
MHC I Genes
Coja-E	LOC107321529			up 2					down 5			down 3	down 7
Coja-B	LOC107321563			up 2					down 5				down 7
Coja-D1	LOC107321531											down 2	down 6
Coja-D2	LOC107321530											down 2	down 4
TAP1	TAP1			up 2		down 3			down 3	down 2		down 3	down 5
TAP2	TAP2			up 2					down 4	down 2		down 3	down 5
TAPBP	TAPBP			up 2								down 3	down 3
B2M	B2M												down 4
MHC II Genes
MHCII-DAB	LOC107321546			up 3					down 13			down 3	down 6
MHCII-DBB	LOC107321556		up 4	up 4			up 2		down 8	down 2		down 3	down 6
MHCII-DCB	LOC107321554								down 11			down 4
MHCII-A	LOC107307384			up 2					down 18				down 9
DMA	LOC107321548			up 4					down 10			down 4	down 9
DMB1	LOC107321549			up 3					down 15	down 2		down 3	down 15
DMB2	LOC107321545
Chicken
MHC I Genes
BF1	BF1
BF2	BF2							down 2				down 3
TAP1	TAP1				up 2
TAP2	TAP2											down 2
TAPBP	TAPBP
B2M	B2M
MHC II Genes
BLB1	BLB1				up 3
BLB2	LOC101747454				up 3
BLA	BLA				up 4			up 2
DMA	DMA				up 4
DMB1	DMB1					up 2				up 2
DMB2	DMB2				up 3
Duck
MHC I Genes
classI	LOC101797502		up 2				up 3	up 2	up 2			up 2
classI	LOC101797093				up 3	up 2	up 4	up 4	up 7	up 4	up 3	up 4	up 3
classI	LOC101790497		up 2			up 2	up 2	up 3	up 3			up 2	up 2
classI	LOC101794830		up 3	up 2	up 2		up 3	up 2	up 2
TAP1	TAP1		up 2			up 3	up 2	up 3				up 2
TAP2	TAP2					up 2	up 2	up 2		up 2		up 2
TAPBP	TAPBP
B2M	B2M							up 2
MHC II Genes
classII-B	LOC101804485		down 3				down 3
ClassII-B	LOC101789604
ClassII-B	LOC106018928
ClassII-B	LOC101796920
MHCII-A	LOC101804845						down 2				down 2
DMA	LOC101804125					down 2	down 2				down 2
DMB1	LOC101803940							up 3
DMB2	LOC101802712

## Sheet: TLR
		LPAI				HPAI				HPAI compared to LPAI
		Illeum		Lung		Illeum		Lung		Illeum		Lung
		1	3	1	3	1	3	1	3	1	3	1	3
quail	Accession
TLR1B	LOC107313817												down 4
TLR2A	LOC107313061
TLR2B	LOC107313069								down 9
TLR3	TLR3			up 3				up 2					down 2
TLR4	TLR4			up 4					down 10				down 6
TLR5	TLR5
TLR7	TLR7			up 3					down 12				down 6
TLR21(TLR13)	LOC107319038
TLR15	LOC107310784
chicken
TLR1A	TLR1A				up 5
TLR1B	TLR1B				up 3
TLR2A	TLR2A				up 2
TLR2B	TLR2B
TLR3	TLR3
TLR4	TLR4
TLR5	TLR5
TLR7	TLR7				up 4
TLR21(TLR13)	TLR21				up 2
TLR15	TLR15
duck
TLR1A	LOC101790120
TLR1B	TLR1-A						down 3				down 3
TLR2A	TLR2						up 2	up 2				up 2
TLR2B	LOC101805243
TLR3	TLR3							up 3				up 2
TLR4	TLR4							up 3	up 5			up 3	up 5
TLR5	TLR5			up 3			up 2	up 2	up 2
TLR7	TLR7								up 2
TLR21(TLR13)	LOC101798715
TLR15	TLR-15
