# Supplementary material for: The quail genome: insights into social behaviour, seasonal biology and infectious disease response
Source: BMC Biol. 2020 Feb 12;18:14. doi: 10.1186/s12915-020-0743-4 (PMC7017630; doi:10.1186/s12915-020-0743-4)
Supplement: Supplementary file 16 — Viral read presence in quail samples [file 12915_2020_743_MOESM16_ESM.xlsx]

## Sheet: Sheet1
Quail Sample	Tissue	Day	Treatment	Viral reads present
1	ileum	day1	con	-
2	ileum	day1	con	-
3	ileum	day1	con	-
4	ileum	day3	con	-
5	ileum	day3	con	-
6	ileum	day3	con	-
7	lung	day1	con	-
8	lung	day1	con	-
9	lung	day1	con	-
10	lung	day3	con	-
11	lung	day3	con	-
12	lung	day3	con	-
13	ileum	day1	hpai	-
14	ileum	day1	hpai	+
15	ileum	day3	hpai	+
16	ileum	day3	hpai	+
17	ileum	day3	hpai	-
18	lung	day1	hpai	+
19	lung	day1	hpai	+
20	lung	day1	hpai	+
21	lung	day3	hpai	+
22	lung	day3	hpai	+
23	lung	day3	hpai	+
24	ileum	day1	lpai	-
25	ileum	day1	lpai	+
26	ileum	day1	lpai	+
27	ileum	day3	lpai	+
28	ileum	day3	lpai	+
29	ileum	day3	lpai	+
30	lung	day1	lpai	+
31	lung	day1	lpai	+
32	lung	day1	lpai	+
33	lung	day3	lpai	+
34	lung	day3	lpai	-
35	lung	day3	lpai	+
